# Supplementary material for: Molecular correlates of sleep deprivation in the mouse brain identified by meta-analysis of microarray data
Source: Neurobiol Sleep Circadian Rhythms. 2026 Jun 23;21:100149. doi: 10.1016/j.nbscr.2026.100149 (PMC13382439; doi:10.1016/j.nbscr.2026.100149)
Supplement: Multimedia component 1 [file mmc1.xlsx]

## Sheet: Data Set S1
Publication	GSE code	Experimental groups / Jupyter Notebooks	Number of animals used	Strain	Sex	Age	SD duration	SD method	Brain tissue	Collection ZT	Platform
Mackiewicz M et al. (2007)	GSE6514	Cerebral cortex 3h	n=80; 20:20 S:SD per experimental group	C57/BL6 mice	male	9-11 weeks	3, 6, 9 and 12h	Gentle handling and novel object exposure	Cerebral cortex and hypothalamus	ZT 3, 6, 9 and 12	Affymetrix Mouse Genome 430 2.0
		Cerebral cortex 6h
		Cerebral cortex 9h
		Cerebral cortex 12h
		Hypothalamus 3h
		Hypothalamus 6h
		Hypothalamus 9h
		Hypothalamus 12h
Freyburger M et al. (2016)	GSE77393	Forebrain	n=10; 4:6 S:SD	8x C57/BL6J, 2x CD-1 mice	male	5-12 weeks	6h	Gentle handling	Forebrain	ZT6	Affymetrix Mouse Genome 430 2.0
GerstnerJ et al. (2016)	GSE78215	Cerebral cortex 6h	n=14; 7:7 S:SD	C57BL/6 J mice	Unclear	14 weeks	6h	Gentle handling	Cerebral Cortex	ZT6	Affymetrix Mouse Gene 2.1 ST Array
Hasan S et al. (2014)	GSE55494	None of value because controls were not used	n=8; 0:8 S:SD	C57BL/6	male	14 weeks	12h	Novel object exposure	Whole brain	ZT12	Agilent-014868 Whole Mouse Genome 4x44K G4122F
Bellesi M et al. (2013)	GSE48369	Forebrain excl. Oligodendrocytes	n=24; 6:6 S:SD per experimental group	Heterozygous Cnp–eGFP-L10a transgenic mice	both	9-10 weeks	Unclear "4–8h"	Novel object exposure	Forebrain oligodendrocytes and non-oligodendrocytes	ZT7-9	Affymetrix Mouse Genome 430 2.0
		Forebrain Oligodendrocytes
Bellesi M et al. (2015)	GSE69079	Astrocytes	n=24; 6:6 S:SD per experimental group	Heterozygous Aldh1L1–eGFP-L10a transgenic mice	both	Unclear "adult"	4h	Novel object exposure	Cerebral cortex astrocytes and non-astrocytes	ZT7-9	Affymetrix Mouse Genome 430 2.0
		Non-Astrocytes
Vecsey CG et al. (2012)	GSE33302	Hippocampus	n=17; 9:8 S:SD	C57BL/6J mice	male	8-17 weeks	5h	Gentle handling	Hippocampus	Unclear	Affymetrix Mouse Genome 430 2.0
Hinard V et al. (2012)	GSE33491	Cerebral cortex	n = 18; 9:9 S:SD (3 mice per array)	C57BL/6J mice	male	Unclear	6h	Unclear	Cerebral cortex	Unclear	Affymetrix Mouse Exon 1.0 ST
Unpublished from Craig Venter institute	N/A	Unclear	Unclear	Unclear mice	Unclear	Unclear	Unclear	Unclear	Cerebral Cortex	Unclear	TIGR M musculus 27k array v.1
									Hippocampus
Maret S et al. (2007)	GSE9441	AK strain, B6 strain, D2 strain	n=54; 9:9 S:SD of each 3 strains per experimental group (3 mice per array)	C57BL/6J (B6), AKR/J (AK), DBA/2J (D2) mice	male	12-13 weeks	5.5h	Gentle-handling	Unclear, likely whole brain	ZT6	Affymetrix Mouse Genome 430 2.0
Thompson et al. (2010)	E-GEOD-23628	Orbital Cortex	n=56; 4:4 S:SD per experimental group	C57BL/6J mice	male	9-11 weeks	6h	Gentle handling and novel object exposure	Orbital Cortex	ZT6	GE Healthcare/ Amersham Biosciences CodeLink™ Mouse Whole Genome Bioarray
		SCN							SCN
		Hypocretin neurones							Hypocretin neurones
		TMN							TMN
		Postmedial cortical amygdala							Postmedial cortical amygdala
		Entorhinal cortex							Entorhinal cortex
		Locus coeruleus							Locus coeruleus
Porter NM et al. (2012)	GSE34424	24h, 72h	n=57; S = 17, 24hSD = 16, 72hSD = 20	Fischer 344 rats	male	12-20 weeks	24h, 72h	Flowerpot over water method	Hippocampus	Unclear	Affymetrix Rat Genome U34 Array
Terao A et al. (2006)	Not public	Unclear	Unclear	Wistar rats	male	8-12 weeks	6h	Novel object exposure	Whole brain	Unclear	Affymetrix Rat Neurobiology U34 GeneChips®
Conti B et al. (2007)	Not public	24h	n=18; S:SD 9:9	Sprague-Dawley rats	male	Unclear "adult"	24h	Novel object exposure	Unclear, multiple regions	Unclear	Affymetrix rat genome microarray 230 2.0.
Cirelli C et al. (2004)	Not public	8h	Unclear	Inbred WKY rats	male	Unclear "adult"	8h	Gentle handling	Cerebral cortex	ZT7-9	Affymetrix GeneChip Rat Genome U34A, B, and C
									Hippocampus
									Cerebellum
Hinard V et al. (2012)	Not public	Hippocampus	n=12; 6:6 S:SD	Wistar Kyoto	male	8-17 weeks	Unclear	Unclear	Hippocampus	Unclear	Affymetrix Rat Genome Arrays (U34A,B,C)
