# Supplementary material for: Molecular correlates of sleep deprivation in the mouse brain identified by meta-analysis of microarray data
Source: Neurobiol Sleep Circadian Rhythms. 2026 Jun 23;21:100149. doi: 10.1016/j.nbscr.2026.100149 (PMC13382439; doi:10.1016/j.nbscr.2026.100149)
Supplement: Multimedia component 2 [file mmc2.xlsx]

## Sheet: Data Set S2
PubMed ID	Table of Identified Datasets	Inclusion status	Reasons for Exclusion
26612390	Freyburger M et al. (2016)37	Excluded	Mice analysed were 10 days post brain surgery. The associated stress was expected to introduce variation.
26413480	Bellesi M et al. (2015)38	Included
17698924	Mackiewicz M et al. (2007)39	Included
27801296	Gerstner JR et al. (2016)40	Excluded	Unable to pre-process the different microarray platform
24577121	Hasan S et al. (2014)11	Excluded	The control data was not deposited in the database.
24005282	Bellesi M et al. (2013)41	Included
22930738	Vecsey CG et al. (2012)42	Included
22956841	Hinard V et al. (2012)43	Included
n/a	GEO data from The Craig	Excluded	There was no corresponding publication to provide details of the experiment, so MIAME is not met.
	Venter Institute Transcription;
	Array Express ID: E-TIGR-6
21088695	Thompson CL et al. (2010)10	Excluded	The deposited data files available were named in an unrecognisable and therefore unusable format.
18077435	Maret S et al. (2007)20	Partially Included	Data from liver samples was excluded. This publication contained two separate microarray investigations that were listed separately. Each listing/GSM ID was taken separately, both were included.
22792227	Porter NM et al. (2012)15	Excluded	All experiments were performed on rats.
			No sleep deprivation data less than 24h.
			High stress sleep deprivation method used.
16257491	Terao A et al. (2006)16	Excluded	All experiments were performed on rats.
17033635	Conti B et al. (2007)14	Excluded	All experiments were performed on rats.
14715133	Cirelli C et al. (2004)44	Excluded	All experiments were performed on rats.
16923172	Cirelli C et al. (2006)45	Excluded	All experiments were performed on rats.
n/a	Cirelli C et al. (1999)46	Excluded	All experiments were performed on rats.
