# Supplementary material for: Molecular correlates of sleep deprivation in the mouse brain identified by meta-analysis of microarray data
Source: Neurobiol Sleep Circadian Rhythms. 2026 Jun 23;21:100149. doi: 10.1016/j.nbscr.2026.100149 (PMC13382439; doi:10.1016/j.nbscr.2026.100149)
Supplement: Multimedia component 3 [file mmc3.xlsx]

## Sheet: README
The following sheets are the list of genes identified by the meta-analysis that are up and down-regulated by sleep deprivation that were successfully mapped to their human orthologues and taken forward for PEGS analysis.

## Sheet: Up
SMIM3
NDE1
CEBPD
ENC1
ZBTB16
E2F6
NFKBIA
FOS
JDP2
PDIA6
TRIB1
HSP90B1
SBK1
SDF2L1
CRYAB
TGFB3
EGR1
C1GALT1C1
REXO4
DNAJB1
MANF
SCG2
DNAJC3
PLIN4
NPTX2
DNASE1L2
AMD1
AHSA1
CYS1
EGR2
BRIX1
STARD3
PDIA4
SOX11
CRELD2
BICD2
GLUL
DNAJA4
EIF3J
TRIO
AGFG1
NFIL3
PCSK1
SNX3
NUDT5
RASD1
HSPA4L
PRSS23
TRA2A
ARC
TAF12
TNFRSF25
NXF1
TXNL4A
GPT2
DUSP6
KLF10
IFRD1
PGLYRP1
SLC38A2
LMAN2
EZR
PHOSPHO2
OTUB2
HNRNPA2B1
SNRNP48
SLCO3A1
TSC22D3
GPR3
FNDC3A
OSTC
TM6SF2
NTS
CHORDC1
CREM
P4HA1
HSPE1
ETV5
DNAJB11
FOSB
SYNJ2BP
DUSP1
PHF10
MED7
VIP
NR4A1
HNRNPCL1
HNRNPCL2
HNRNPCL4
HNRNPCL3
SNX16
HERPUD1
CACYBP
HOMER1
ST8SIA5
CLK1
ORMDL2
METTL3
SRSF7
SRSF10
CDK2AP2
IRS2
INHBA
ATF4
CFP
LUZP1
DIO2
MICAL2
EGR4
STIP1
LRRK2
RBM4
SGK1
FKBP5
RBM28
PDIA3
CDC37L1
GADD45A
GABPA
GTF2E2
BCL6
SLC2A1
YTHDC1
CDKN1A
TIPARP
BMAL1
C1orf52
SCHIP1
ANLN
CAMK1G
P4HA2
UBE2F
ILKAP
PER2
HSF1
HNRNPM
MLEC
DYNLL1
METTL7A
ACIN1
RNPEP
STK40
GJB6
BANP
DUSP14
SERPINH1
SAP30
GALNT7
KLF2
TOP1
DNAJA1
MAT2A
HSPA1A
HSPA1B
CALR
INTS8
HTRA1
LZTFL1
TMEM33
RASL10A
PTGS2
MRPL42
XBP1
CCDC117
USP19
HIP1
HSPB1
ZC3H15
MERTK
ZMYM1
SFPQ
HSPA8
DNAJB5
DERL2
ERRFI1
ZMYND8
HEXIM1
FMNL1
ZC3H11A
ZC3H11C
ZC3H11B
ZBED6
PTPN1
BDNF
PLEKHF1
NPTX1
BAIAP2
HSPA5
HSPH1
MKKS
SPRED1
UBE2B
SMOX
FASTKD5

## Sheet: Down
CCS
HUNK
MRPL11
PDGFRB
PACS1
FIBP
SLCO1A2
SNX19
ITM2A
SQLE
SLITRK1
RFX5
SHD
ANGEL1
ATP11B
SOX12
PKN1
ATXN10
IL33
PIGP
FKBP15
LPCAT3
STMN4
FIG4
RAB33A
KRBA1
PCCA
MAPK12
MRI1
NLN
MAPK3
LARS1
SERPINB1
PHYH
LRRC61
BCAP29
R3HCC1
PDLIM2
THOC3
CWC27
NELFE
BTF3L4
KRT12
TMEM219
SREBF1
HOOK2
ERLEC1
ARFGAP1
LACTB2
SLC22A8
CETN3
MAN2B1
GPR12
UBR5
G6PD
PHKA2
PIAS3
CNDP2
ZNF688
LLGL1
TMEM175
BLOC1S5
UBR3
SUGP1
TRIL
USP2
SNORA2C
HAUS1
ALG1L2
ALG1
MCAM
NAGK
METTL22
NAGLU
SRSF5
ODF2
DCX
VPS11
TSPAN2
LITAF
VPS25
SYTL2
ACVR1B
ZFAND1
HMGB3
PARN
BCKDK
HES5
OFD1
PLLP
CAMK2G
H1-0
MANSC1
CNTLN
DUSP16
BDH1
EIF2D
KEAP1
MID1IP1
SLC35B2
PDK1
TPST2
ADSS1
CRMP1
MAOA
SMYD2
PCCB
GPR37
FNTB
ZNF436
HNRNPR
HPS3
SIN3B
POLDIP2
NOSIP
RPS6KA4
TFRC
SLC16A1
SPTLC2
MTX1
CLN6
TRAPPC12
NRBP2
MRPL2
CUL7
HMGCS1
DDB2
TK2
AMN
PCYOX1
DCTN6
TCEAL5
TCEAL3
TCEAL6
C6orf89
RNF8
RBMX
DOCK7
CSPG5
B3GNT9
SLC25A35
TAMM41
DDX49
PPP1R14A
CD34
TCEA2
GSTM4
HDAC6
PLVAP
EBAG9
TBCD
ZNF239
AGBL3
C8orf82
LSS
CHPF2
MOG
SMARCD3
MIR671
RGS11
SNAPIN
GNB4
TAPBP
ZBTB22
DGAT2
CRYL1
SDHAF1
ZNF362
GLB1
ALG5
CIRBP
TMEM63B
FBN1
RARS2
HGSNAT
TLE2
PLBD2
ABHD16A
ANO10
LIAS
RHBDL1
ATRAID
FLOT1
HEBP1
RECK
C11orf54
ZRANB1
GRHPR
IGSF8
XPA
TMED1
LDLR
STX17
MAG
NICN1
TCTA
SLC25A11
WDR6
ALAD
ENO3
SLC38A3
DNAJC30
ABHD14B
NUDCD3
ZWILCH
TIPIN
SLC40A1
GET4
DDX25
NRARP
ALG2
CTDSP1
KLHDC8A
TMEM203
RHOG
VANGL2
SLC2A8
CDK5RAP3
PNPO
DEAF1
DHCR7
DENR
MPDU1
CHID1
CHMP6
TUBGCP2
ASPA
OMG
FLOT2
DBP
RAB34
OGFOD3
HEXD
EFNB3
PRKAB1
G6PC3
RAD50
PSMF1
RPRM
SH2D3C
LMO2
TRUB2
APMAP
