# Supplementary material for: Molecular correlates of sleep deprivation in the mouse brain identified by meta-analysis of microarray data
Source: Neurobiol Sleep Circadian Rhythms. 2026 Jun 23;21:100149. doi: 10.1016/j.nbscr.2026.100149 (PMC13382439; doi:10.1016/j.nbscr.2026.100149)
Supplement: Multimedia component 4 [file mmc4.xlsx]

## Sheet: README
The results of PEGS analysis. The number of intersecting genes for each interval is indicated in the 'Common Genes' sheet, and the P values for these enriched sets are found in the 'P values' sheet.

## Sheet: Common Genes
		Clusters
Peak set	Interval	down	up
Chronotype.bed	5000	7	5
Chronotype.bed	50000	44	37
Chronotype.bed	100000	77	65
Chronotype.bed	500000	204	154
Chronotype.bed	1000000	225	182
Chronotype.bed	2000000	229	186
DaytimeSleepinessBMI.bed	5000	0	0
DaytimeSleepinessBMI.bed	50000	1	0
DaytimeSleepinessBMI.bed	100000	1	1
DaytimeSleepinessBMI.bed	500000	3	5
DaytimeSleepinessBMI.bed	1000000	5	6
DaytimeSleepinessBMI.bed	2000000	11	11
Insomnia_Saxena.bed	5000	0	1
Insomnia_Saxena.bed	50000	1	4
Insomnia_Saxena.bed	100000	1	4
Insomnia_Saxena.bed	500000	8	4
Insomnia_Saxena.bed	1000000	17	6
Insomnia_Saxena.bed	2000000	25	18
LongDuration.bed	5000	0	0
LongDuration.bed	50000	0	0
LongDuration.bed	100000	0	2
LongDuration.bed	500000	2	6
LongDuration.bed	1000000	5	6
LongDuration.bed	2000000	9	10
ShortDuration.bed	5000	0	0
ShortDuration.bed	50000	0	1
ShortDuration.bed	100000	1	2
ShortDuration.bed	500000	2	2
ShortDuration.bed	1000000	7	5
ShortDuration.bed	2000000	16	16
SleepDuration.bed	5000	1	0
SleepDuration.bed	50000	4	3
SleepDuration.bed	100000	5	4
SleepDuration.bed	500000	15	6
SleepDuration.bed	1000000	26	14
SleepDuration.bed	2000000	41	29

## Sheet: P values
		Clusters
Peak set	Interval	down	up
Chronotype.bed	5000	0.665645	0.74909
Chronotype.bed	50000	0.88232	0.767928
Chronotype.bed	100000	0.924301	0.775334
Chronotype.bed	500000	0.418817	0.933778
Chronotype.bed	1000000	0.768205	0.506486
Chronotype.bed	2000000	0.791446	0.39198
DaytimeSleepinessBMI.bed	5000	1	1
DaytimeSleepinessBMI.bed	50000	0.546585	1
DaytimeSleepinessBMI.bed	100000	0.670367	0.587378
DaytimeSleepinessBMI.bed	500000	0.704798	0.165126
DaytimeSleepinessBMI.bed	1000000	0.808248	0.453374
DaytimeSleepinessBMI.bed	2000000	0.726224	0.431362
Insomnia_Saxena.bed	5000	1	0.414195
Insomnia_Saxena.bed	50000	0.762516	0.0278275
Insomnia_Saxena.bed	100000	0.869208	0.0787686
Insomnia_Saxena.bed	500000	0.26322	0.716885
Insomnia_Saxena.bed	1000000	0.0397209	0.85728
Insomnia_Saxena.bed	2000000	0.104323	0.270618
LongDuration.bed	5000	1	1
LongDuration.bed	50000	1	1
LongDuration.bed	100000	1	0.0909819
LongDuration.bed	500000	0.598573	0.00565553
LongDuration.bed	1000000	0.234222	0.0492206
LongDuration.bed	2000000	0.223413	0.0415617
ShortDuration.bed	5000	1	1
ShortDuration.bed	50000	1	0.389563
ShortDuration.bed	100000	0.631276	0.187739
ShortDuration.bed	500000	0.864865	0.768246
ShortDuration.bed	1000000	0.361578	0.494767
ShortDuration.bed	2000000	0.106266	0.0200872
SleepDuration.bed	5000	0.558149	1
SleepDuration.bed	50000	0.124757	0.195691
SleepDuration.bed	100000	0.171531	0.207609
SleepDuration.bed	500000	0.0885929	0.82801
SleepDuration.bed	1000000	0.0256435	0.523396
SleepDuration.bed	2000000	0.0248704	0.165226
