# Supplementary material for: Molecular correlates of sleep deprivation in the mouse brain identified by meta-analysis of microarray data
Source: Neurobiol Sleep Circadian Rhythms. 2026 Jun 23;21:100149. doi: 10.1016/j.nbscr.2026.100149 (PMC13382439; doi:10.1016/j.nbscr.2026.100149)
Supplement: Multimedia component 5 [file mmc5.xlsx]

## Sheet: Hedges g
	MoEx_CerCx_Hedges_g	430AV2_ZT6_D2_Hedges_g	430AV2_Astro_Hedges_g	430AV2_CerCx_3h_Hedges_g	430AV2_CerCx_6h_Hedges_g	430AV2_CerCx_9h_Hedges_g	430AV2_ForeNonOlig_Hedges_g	430AV2_ForeOlig_Hedges_g	430AV2_Hipp_Hedges_g	430AV2_HypoT_3h_Hedges_g	430AV2_HypoT_6h_Hedges_g	430AV2_HypoT_9h_Hedges_g	430AV2_NonAstro_Hedges_g	430AV2_ZT12_AK_Hedges_g	430AV2_ZT12_B6_Hedges_g	430AV2_ZT12_D2_Hedges_g	430AV2_ZT6_AK_Hedges_g	430AV2_ZT6_B6_Hedges_g	430AV2_HypoT_12h_Hedges_g	430AV2_CerCx_12h_Hedges_g	430AV2_WB_AK_Hedges_g	430AV2_WB_B6_Hedges_g	430AV2_WB_D2_Hedges_g	HEDGES_SD	HEDGES_RANK	CONSISTENT%
1700094D03Rik	1.08345	2.34077	0.373688	1.75869	0.402745	0.760014	1.51039	0.605288	0.599911	-0.00684227	1.10684	0.688735	1.03666	1.85625	4.14366	1.73162	1.6683	1.10483	-0.468337	-0.298031	1.36243	1.64596	3.70735	1.1036	130	0.869565
2410002F23Rik	-1.66745	-1.48092	-0.961729	-3.02334	-1.94999	-0.559427	-1.32022	-0.0873438	-2.05753	-0.8199	-3.23578	-1.08648	-0.56553	-1.18039	-7.28806	-2.18859	0.389061	-0.141529	-1.64291	-0.802487	-1.93553	-0.468803	-1.95781	1.53658	307	0.956522
2410004B18Rik	0.874759	1.54775	1.14837	2.28846	1.87567	0.715737	2.09057	2.299	0.72787	3.25675	1.76339	-0.010129	2.90633	5.19299	4.27035	9.13097	1.08125	6.7043	0.540651	0.487523	1.3135	0.755931	0.23537	2.2331	427	0.956522
2610524H06Rik	-2.25655	-1.12298	-0.582014	-2.46745	-2.68388	-0.0883659	-1.55638	-1.71206	-3.12157	-1.91057	-1.13111	-2.03147	-2.35065	-2.09303	-6.25284	-5.4263	0.440007	-2.09189	-0.974516	-2.10264	-2.36035	-2.11296	-1.17078	1.46538	275	0.956522
4931406C07Rik	-2.0322	-0.846996	-0.101587	-1.27375	-0.590757	-0.645516	-0.385619	-1.34199	-1.38277	-1.30315	-1.74263	-1.76726	-0.345217	-2.96616	-2.04531	-2.90188	0.106507	-1.66145	-0.535647	-1.63123	-2.51262	-0.920949	-1.81576	0.84844	33	0.956522
Abhd14b	-2.01014	-0.976159	-0.231797	-1.01882	-1.45967	-0.9825	0.333706	-0.0413656	-0.801633	-2.70593	-2.16682	-0.845029	-0.681298	-2.25871	-3.13321	-5.31324	-2.61738	-2.57313	-0.910498	-0.921425	-4.04863	-2.97062	-2.14422	1.34849	231	0.956522
Abhd16a	-1.85226	-0.233357	-0.971221	-2.63773	-1.03843	-0.935638	-0.571974	-0.845734	-0.88868	-0.429505	-1.05597	-0.70392	-2.09826	-2.72519	-0.912797	-4.46792	-1.27438	-1.68122	-0.910186	-1.4866	-3.45745	-1.68116	-2.28653	1.03095	94	1
Acin1	4.60207	1.34781	1.18439	2.11691	0.952809	0.358481	1.75357	1.91802	1.37905	0.299158	-0.771687	1.14074	2.95312	1.71901	0.0594317	5.5998	4.05809	1.63165	-0.528141	0.421878	4.87799	1.6334	1.72857	1.67254	346	0.913043
Acvr1b	-1.05384	-1.48663	-0.0668925	-2.28354	-2.09802	-0.287815	-0.601268	-0.429623	0.0830959	-0.549616	-2.13135	-1.60063	-0.795147	-1.53949	-0.445634	-2.98857	-2.27991	-1.43763	-1.58238	-0.584915	-2.99558	-1.3757	-1.42559	0.881838	44	0.956522
Adck3	-1.13544	-0.352124	-0.737225	-1.05008	-2.72976	-2.16271	-1.21188	0.339063	-0.472785	-0.282575	-2.66697	-0.20111	-2.24233	-3.91104	-2.46043	-2.94591	-0.878627	0.351276	0.236611	-1.3488	-3.89571	-1.81235	-1.72342	1.26654	195	0.869565
Adssl1	-2.93981	-0.557872	-0.450313	-2.76499	-0.959909	-0.0145317	-0.834104	-0.287575	-2.1043	-0.521821	-0.9927	-1.19874	-6.14953	-0.292	-6.28887	-2.64195	0.736329	-1.46001	-1.1031	-0.781767	-1.31112	-1.46625	-1.80517	1.71545	362	0.956522
Agbl3	-0.685544	-0.472126	-0.585945	-0.814355	-0.697332	-0.571884	-0.914961	-1.21914	-0.728662	-1.02121	-0.642337	-0.793547	-1.38752	-4.1568	-2.46187	-4.69152	0.473954	-2.06415	-0.662457	-0.743031	-1.37659	-0.448131	-0.480991	1.17727	157	0.956522
Agfg1	0.432241	0.403626	-0.120677	0.569793	1.98145	1.06814	0.837543	0.751944	0.837145	0.176115	1.66592	0.377922	1.18006	3.74945	-0.33006	3.14894	1.4476	1.60542	0.844073	0.346716	1.51139	1.04117	0.79299	0.95198	65	0.913043
Ahsa1	1.58253	2.72399	2.22831	0.541993	0.495618	0.457483	1.47295	2.18145	1.1167	0.517351	0.172162	0.718577	1.65575	5.51633	4.48934	8.34959	3.20889	9.00811	0.597908	0.71508	3.8978	8.08895	3.72	2.69145	451	1
Ahsa2	0.34592	2.2097	1.17255	1.78969	1.32271	0.69658	1.76994	2.88153	1.92823	1.38135	1.84045	3.9967	3.39572	3.44021	4.9856	9.50622	1.09209	5.53451	1.38165	1.79838	1.85166	5.74382	2.26308	2.09362	418	1
Alad	0.0433051	0.794664	-0.166658	-2.30415	-0.398765	-2.85019	-0.686234	-2.82657	-1.61216	0.240535	-1.20431	-2.58309	-0.663765	-7.10484	-9.04913	-2.61818	0.0852304	-2.03181	-0.667448	-1.16817	-4.4358	-0.586451	-5.34001	2.4406	437	0.826087
Alg1	-1.44564	-0.488692	-0.370222	-3.17797	-1.87771	-0.0814438	-0.434367	-1.22087	-1.34569	-0.599454	-2.06841	-1.56371	-0.439029	-2.22812	-1.68953	-4.49198	-0.433403	-1.12296	-0.814009	-0.660162	-1.04218	-3.15986	-1.35479	1.07629	120	1
Alg2	-1.48897	-0.783289	-0.321504	-1.12106	-3.05156	-0.0353489	0.0325827	-0.497747	-1.66024	-1.09382	-2.65569	-0.437401	-1.17298	-1.93311	-0.489262	-3.3041	-0.857956	-1.40303	-3.66642	-1.29105	-0.759431	-1.64474	-2.07687	1.02028	90	0.956522
Alg5	-1.62095	1.14362	-0.225208	-2.30261	-2.77066	-0.461102	-2.36731	-1.48998	-1.52873	-0.242221	-1.74806	-1.74845	-3.75863	-4.41831	-4.62809	-5.2972	0.138018	-0.519574	-0.692789	-1.0479	-1.5115	-0.992819	-1.32143	1.59526	324	0.913043
Amd1	1.97174	0.55968	2.01503	0.759714	1.36586	1.18266	2.25442	0.721336	2.32907	-0.0680575	2.89578	1.95829	1.65076	7.43025	2.05555	6.85158	3.05194	2.4418	1.79331	1.09922	5.81993	0.876856	1.73509	1.91668	397	0.956522
Amd2	1.69308	0.55968	2.01503	0.759714	1.36586	1.18266	2.25442	0.721336	2.32907	-0.0680575	2.89578	1.95829	1.65076	7.43025	2.05555	6.85158	3.05194	2.4418	1.79331	1.09922	5.81993	0.876856	1.73509	1.91969	398	0.956522
Amn	-1.23659	-0.397782	0.544509	-1.87437	-2.97732	-1.16108	-0.274852	-0.865765	-1.38594	0.941185	-0.708996	-1.46325	0.719787	-5.33739	-2.58494	-3.24535	-0.722376	-4.27303	-0.744103	-1.47115	-1.30339	-2.70803	-3.29771	1.5638	318	0.869565
Amy1	-1.56242	-2.38587	0.715155	-0.937086	-1.3831	-0.390699	0.225087	-0.25655	-0.667852	-1.54274	-1.03896	-0.626926	0.0870782	-0.279036	-5.8466	-2.93268	-1.31323	-0.469512	-2.56376	-1.92981	-3.13957	-0.893775	-2.16482	1.41209	261	0.869565
Angel1	-1.34211	-1.44503	-0.658449	-0.876356	-2.87748	-1.54173	-0.188261	-1.06344	-1.27304	-0.25066	-2.09253	-0.328527	-0.628272	-0.982066	-2.11339	-0.906061	-1.65431	-0.0992314	-1.69385	-1.42618	-0.78457	-1.94937	-0.938852	0.697859	8	1
Anln	3.2261	0.679841	0.209357	-0.707025	1.00541	0.251306	0.476408	1.18116	1.02502	0.706835	2.47963	0.631635	0.267559	1.89535	2.43084	3.15531	1.12045	1.21949	0.184939	1.09087	2.13798	0.409745	1.29834	0.997245	81	0.956522
Ano10	-3.17806	-0.855748	0.349668	-1.06167	-1.13909	-1.21972	-0.836686	-0.551049	0.156841	-0.334409	-3.20671	-0.634388	-0.730398	-1.70192	-1.22543	-1.30234	-0.274487	-0.772795	-0.696241	-1.63338	-1.22063	-1.1681	-1.602	0.845897	32	0.913043
Apmap	-1.27234	-0.0492111	-0.314066	-2.03072	-2.04151	-0.0409068	-0.337582	-0.936507	-2.26667	-0.926867	-2.06416	-1.51811	-1.06259	-0.689803	-4.58793	-1.93628	0.376137	-0.865494	-1.47753	-1.21283	-2.29836	-1.26879	-3.54181	1.1364	139	0.956522
Arc	14.6429	2.3673	2.42538	1.7701	0.97837	1.22262	7.34171	1.47111	2.41064	0.0470018	0.984702	0.396117	2.63526	4.67458	6.96832	4.89968	0.517395	-0.116659	2.1655	0.633496	3.61511	3.79695	1.22534	3.26561	472	0.956522
Arfgap1	-0.559094	-0.560703	-0.127107	-2.81764	-1.43736	-0.00651322	-0.171708	-0.182488	-2.36279	-0.751651	-1.71814	-4.49307	-1.75465	-5.70091	-4.8783	-11.556	-0.697316	-2.24997	-0.851772	-0.865847	-2.34941	-2.13463	-2.06323	2.56118	444	1
Arntl	1.75299	1.27203	1.293	1.47035	2.14885	2.68072	1.79343	0.0626321	-0.949913	0.56797	1.8237	-0.612754	1.83545	4.40999	1.3233	3.47033	3.73193	6.34994	0.927522	1.60345	3.76432	0.903635	4.3563	1.71642	363	0.913043
Aspa	-1.30933	-0.410712	-0.608483	-2.08435	-2.81967	-0.780811	-1.61248	-6.69257	-2.66122	-0.888572	0.567323	-3.65312	-0.820432	-6.90556	-5.01733	-4.65763	-1.09068	-7.69262	-2.33471	-2.36998	-3.75103	-2.79851	-2.79129	2.204	424	0.956522
Atf4	0.864079	3.04504	0.808812	1.64112	0.779929	0.433415	1.28996	0.759405	1.58375	0.173814	-1.10097	0.920612	0.269204	3.72754	3.48022	2.77464	2.25143	1.9139	0.222197	1.30497	2.82746	2.42437	0.52763	1.21146	173	0.956522
Atp11b	-4.92646	-2.1713	0.110679	-1.07516	-2.64375	-0.0362973	0.0953612	0.276455	-0.607723	-1.24657	-1.21998	-0.168237	1.13603	-2.22364	-1.92793	-2.90737	-1.53612	-0.2702	-0.593513	-2.93269	-1.70784	-1.79913	-2.26971	1.36404	239	0.826087
Atraid	-3.14341	0.938836	0.0372913	-1.74121	-2.54887	-0.300916	-0.673669	-0.601612	-1.08684	-0.0211978	-0.657249	-0.908691	-0.008927	-3.35903	-1.28756	-2.55247	-0.745838	-1.14133	-0.345786	-1.28825	-1.9272	-2.06203	-1.44461	1.07434	118	0.913043
Atxn10	-0.615435	-0.79099	-0.376421	-1.61392	-1.23035	-0.00625252	-0.347537	-0.64773	-0.571269	-0.536431	-2.61223	-1.04282	-0.105565	-3.63141	-1.60186	-4.50721	0.495698	-0.718621	-0.947858	-1.23709	-3.22692	-0.352729	-0.965998	1.22336	180	0.956522
B3gnt9	-0.987354	-2.2141	-0.507833	-1.4147	-1.69775	-2.16766	-0.350796	-0.56378	-0.819659	-1.98934	0.365662	-1.74805	0.799401	-1.43443	-2.21973	-0.714388	-0.589836	-1.33091	-1.84423	-0.886881	-0.652897	-1.53068	-3.78527	0.970727	72	0.913043
B930041F14Rik	-2.48978	-0.970011	-1.46878	-3.81241	-1.44168	-2.20617	-1.45496	-1.71089	-1.74678	-0.501989	-0.525973	-1.07213	-2.28992	-1.32722	-3.23417	-2.71103	-1.1042	-1.01382	-1.94985	-0.943321	-3.96726	-0.852191	-3.03337	0.997785	82	1
Baiap2	4.49799	1.62817	0.648803	0.0384337	0.491367	0.196909	1.77234	1.0941	0.308759	-0.135748	-0.40381	0.227208	1.43243	2.63077	1.24159	5.46646	1.4316	1.35853	1.43819	0.235896	2.32091	1.23332	1.65586	1.39879	257	0.913043
Banp	10.1785	2.69924	0.745482	1.2597	4.20778	1.09112	0.625946	1.60267	1.84647	0.972415	0.219916	1.07888	0.392416	3.09176	5.99669	3.22763	0.689734	1.01283	0.830359	0.817345	8.48156	4.15509	5.66287	2.69253	452	1
BC004004	-3.16354	0.179851	-0.136927	-2.59922	-1.09932	-0.306183	-0.722972	-1.12376	-1.4875	-0.929775	-0.93236	-2.10883	-1.26763	-2.56701	-2.75814	-3.3652	-0.448884	-0.598691	-0.961794	-1.44433	-1.75174	-1.70853	-1.66162	0.965297	70	0.956522
BC007180	-0.666663	-2.60114	-0.114789	-1.12261	0.0907069	-0.0829695	-1.68397	-1.0434	-0.175923	-1.36046	-0.808478	-0.594437	-0.818609	-1.37042	-1.20132	-3.12354	-4.4775	-0.808062	-2.43145	-0.65965	-1.33049	-0.0270755	-1.52433	1.09274	124	0.956522
BC023829	2.06409	0.887368	0.372307	0.632848	1.80235	1.09069	1.20376	0.331334	1.21897	-0.184521	0.78942	0.0499297	1.78911	2.84391	1.69228	3.4016	1.45489	0.538596	0.980238	0.898024	1.37711	0.657348	1.10139	0.839083	28	0.956522
Bcap29	-1.25931	-1.06723	-0.688897	-1.32579	-2.18763	0.304237	-0.750872	-1.65184	-1.45584	-0.901353	0.08391	-1.81725	-0.204597	-1.06661	-5.06457	-6.24602	-0.805857	-1.44803	-0.505847	-1.29546	-0.974095	-0.983773	-0.710556	1.47289	280	0.913043
Bckdk	-1.31516	-1.1205	0.0950794	-3.26256	-3.63655	-0.398121	-1.18371	-0.929156	-1.44665	-0.916098	-2.06291	-1.37869	0.190708	-0.910413	-8.79631	-3.65014	0.244383	-1.42696	-0.481487	-0.812196	-3.60547	-1.87834	-1.21556	1.92736	399	0.869565
Bcl6	9.12457	1.2977	0.736136	0.928743	1.28959	0.528427	1.63256	3.15377	0.405812	0.83519	0.377132	1.25427	2.68146	2.92182	3.14106	2.89748	1.78637	3.41607	0.306193	0.371661	4.03023	2.25274	4.15751	1.96	404	1
Bdh1	-1.68852	-0.532674	-0.180143	-2.4368	-2.43348	-0.32163	-0.489538	-0.1457	-2.14206	-0.92825	-1.72382	-2.06899	-0.0880199	-0.685001	-1.01214	-4.30609	-0.101095	-0.641123	-0.554854	-0.728892	-1.2919	-2.19882	-1.29474	1.03364	96	1
Bdnf	2.20162	4.62012	0.456109	1.45903	2.07278	1.66802	2.90347	1.77831	-0.436358	0.98972	0.523665	1.3304	4.80518	7.75858	11.9055	2.81295	5.06973	3.38478	2.47245	2.23852	3.89199	2.02807	4.313	2.65386	448	0.956522
Bicd2	1.75645	0.168184	0.108205	0.853662	1.20713	0.511023	0.536487	0.335644	-0.037431	1.04098	0.280996	0.762438	1.25596	2.39422	3.22308	3.44159	0.301977	1.45531	0.914355	0.433888	-0.0636333	0.424174	0.845653	0.954914	67	0.913043
Bloc1s5	-3.14459	0.264625	-0.45816	-3.28429	-1.13925	-0.843937	-0.599056	-1.31791	-3.02732	-0.18627	-0.636586	-3.62158	-1.80482	-1.69176	-5.47681	-24.9151	0.730088	-0.525759	-0.751503	-2.26399	-1.10618	-1.12822	-2.37225	5.07394	488	0.913043
Brix1	0.0258856	1.14851	0.520225	1.13169	3.56051	0.942132	0.779736	0.981703	0.40141	0.764332	1.1455	0.912282	0.380285	3.44065	1.70477	1.86458	1.75894	1.82852	0.0371432	0.438414	1.78627	0.948699	0.36287	0.922861	57	1
Btf3l4	-3.11228	-0.44821	-0.628306	-1.16506	-1.98855	0.0841726	-1.11181	-0.633275	-1.92904	-1.63481	-1.23996	-0.939293	-4.74943	-2.26543	-2.29628	-4.08033	-0.55565	-0.891424	-0.301444	-1.52612	-1.70019	-0.874512	-1.06613	1.17849	158	0.956522
C030006K11Rik	-0.01109	-0.844469	-0.268424	-1.1043	-0.927768	-2.58927	-1.1609	-1.33078	-1.53583	-0.42035	-0.277194	-1.5515	-0.821602	-1.81442	-3.12058	-2.57596	0.0537201	-0.620262	-3.34911	-2.57592	-2.77968	-1.03509	-1.52609	1.00842	84	0.956522
C1galt1c1	0.0294531	2.13874	0.782871	0.151549	1.22661	0.928896	0.20005	1.24099	-0.17152	-0.352443	1.90175	0.114975	2.01895	2.58754	4.91364	3.04671	1.53346	1.56896	1.3599	0.396523	1.0052	0.579815	0.447509	1.21105	172	0.913043
Cacybp	-0.333437	2.55373	-0.382976	0.969716	1.8216	0.600697	0.934056	2.27736	0.0275573	1.21564	0.852026	0.127869	0.592515	4.06198	1.12497	4.40568	2.08385	3.77996	0.308571	0.0165936	3.25495	1.05392	4.26368	1.51777	297	0.913043
Calr	4.09212	1.99859	0.30818	0.555957	0.910616	1.21168	1.24981	1.68353	1.73378	0.104996	0.928303	0.719968	3.1973	10.1498	1.27161	7.47831	2.60286	2.99158	0.942366	2.63654	11.972	9.03669	4.65314	3.33803	474	1
Camk1g	7.64009	1.48597	0.794366	2.36492	1.34545	1.50938	2.69673	2.0813	0.0230529	-0.0731215	-1.49694	0.718476	2.94888	2.45374	-0.261402	7.82735	5.76967	2.7115	0.994593	1.69079	7.20653	5.85196	3.44398	2.60016	447	0.869565
Camk2g	-3.52813	-1.58324	-0.532842	-1.30087	-1.73267	-0.596543	-1.30872	-1.05288	-1.40887	-0.689318	-1.76791	-1.1315	-0.902566	-3.16899	-3.76697	-2.8024	-1.24922	-2.44904	-1.40029	-4.14922	-2.53832	-1.31932	-2.63878	1.05092	103	1
Ccdc117	6.21213	0.965988	0.0520286	2.09791	0.473239	2.15327	1.62425	3.33677	1.80147	1.61372	0.438121	0.495069	1.24779	1.24897	0.821473	2.55276	1.36971	0.703942	-0.538293	0.722597	0.324168	1.36577	0.410255	1.37105	243	0.956522
Ccs	-1.3775	0.58016	-0.122572	-0.904944	-1.52483	-1.44685	-0.47013	-0.36002	-0.183797	-0.671818	-0.955913	-0.503567	-0.663364	-4.00424	-1.90499	-3.98668	0.501079	-1.4508	-0.395538	-0.0417677	-0.890757	-1.67813	-3.93557	1.29357	205	0.913043
Cd34	-3.05727	-0.60857	-0.263279	-1.48987	-1.48857	-0.301504	-1.00564	-1.09427	-1.81617	-0.484919	-1.37454	-1.57364	0.146	-4.69934	-6.28127	-2.84525	-1.17739	-6.725	0.397085	-2.25757	-2.19068	-1.11726	-1.696	1.83967	381	0.913043
Cdc37l1	1.27863	0.773307	1.46636	0.782494	0.296786	0.619576	1.03995	3.39758	0.828402	0.315602	0.524342	1.13197	2.75969	1.31278	-0.178026	5.30501	1.59147	1.47726	-0.0624518	0.62616	0.669838	1.58737	0.872777	1.20001	167	0.913043
Cdk2ap2	2.09556	2.56544	0.16036	1.79947	0.825714	-1.11169	1.23742	0.321363	2.41068	1.10841	-0.227605	0.604027	0.326198	1.08418	2.16347	2.28615	3.66664	2.02812	0.71668	-0.492812	1.55815	7.60091	3.99791	1.81276	377	0.869565
Cdk5rap3	-1.06393	-1.64758	-0.260104	-3.81381	-1.11562	-2.38383	-0.566531	-1.50738	-1.23235	-0.0814515	-1.96695	-1.38022	-1.12854	-1.62664	-4.89609	-4.71703	-0.0937917	-1.16616	-1.11499	-1.07823	-1.08415	-4.10938	-3.99748	1.45264	272	1
Cdkn1a	4.78011	2.84873	2.5274	2.1286	1.90123	1.59626	5.52654	3.81514	0.946946	0.795787	1.15119	2.26767	23.9771	2.00622	7.06719	3.01607	3.99078	5.92107	1.21572	1.25096	1.96478	4.81662	4.42352	4.71022	487	1
Cebpd	2.359	-0.196592	0.500828	0.302685	0.9654	0.416799	0.0108767	2.73552	-0.186631	2.08687	2.26292	1.0817	1.16129	7.51248	1.32066	6.10586	1.16173	1.47101	-0.199013	0.0736787	0.612062	1.69494	0.782951	1.89588	390	0.869565
Cetn3	-0.891959	-0.127105	-0.435343	-1.52819	-3.33228	-0.319819	-6.03134	-1.54461	-1.256	-0.661876	0.207475	-2.11407	-0.852203	-4.23179	-2.80257	-5.54564	-1.73849	-1.05888	-4.16334	-0.599563	-2.46655	-1.08224	-1.25472	1.70845	360	0.956522
Cfp	4.73774	0.296447	-0.0766252	3.40188	1.08161	0.266426	0.853078	-0.227282	1.35828	1.07723	1.5496	1.65508	-0.371356	1.25186	1.59916	5.60975	1.50534	0.78385	0.892714	-0.0361064	2.6575	2.20493	0.541087	1.50249	291	0.826087
Chid1	-1.78624	-1.09736	-0.56752	-3.1114	-2.23003	-0.841022	-0.891125	-0.29565	-1.52181	-0.462487	-3.12415	-2.4878	-0.649045	-1.55111	-5.14044	-3.82696	-0.0284554	-1.72934	-0.400821	-0.0571799	-4.77195	-2.10638	-4.62435	1.56026	317	1
Chmp6	0.27017	-0.824353	-0.376074	-3.2294	-2.26664	-0.876668	-0.302443	-0.7437	-0.448077	-0.0228882	-0.663658	-1.17742	-1.38916	-0.339312	-4.24565	-3.2418	0.458292	-0.126171	-0.223392	-1.3619	-0.359668	-2.61882	-3.46452	1.32368	218	0.913043
Chordc1	5.30989	2.56413	0.805901	3.06525	2.83786	1.49342	3.31904	4.25589	1.87628	1.65275	3.13953	4.13664	2.82284	5.22557	3.69945	14.4459	2.40713	1.86595	1.89489	1.16317	4.84628	2.89121	6.23656	2.76357	456	1
Chpf2	-0.205913	-0.555372	-0.377281	-3.67971	-6.1485	-1.06816	-1.35628	-0.430017	-2.98696	-2.71623	-4.733	-2.78235	0.425272	-5.34362	-2.02091	-5.42238	-2.43349	-2.95352	-4.71088	-1.74388	-4.45986	-2.12422	-3.90587	1.877	386	0.956522
Cirbp	-3.86746	-2.64266	-2.85529	-2.59168	-4.99994	-2.44788	-6.45605	-3.88712	-3.16503	-1.10977	-4.07636	-3.38565	-2.60891	-6.08802	-12.2033	-12.8941	-0.952618	-3.6068	-3.7362	-2.86246	-7.91515	-7.52649	-5.10545	3.06568	467	1
Clk1	0.765925	1.2056	0.780558	1.19311	0.395522	0.746215	1.89944	2.01505	1.28573	0.399697	1.41869	0.989049	3.74925	1.8863	2.02981	2.71729	0.480221	1.43838	-0.595586	-0.662014	3.45426	2.6	0.950833	1.10568	131	0.913043
Cln6	-2.05477	-0.545166	-1.08142	-1.89602	-1.9308	-0.70381	-0.59703	-2.35294	-1.63543	-1.03303	-0.0884425	-1.89172	-2.27794	-2.11794	-1.98062	-1.19446	-1.66805	-2.6052	-0.724328	-0.794238	-2.82441	-1.95491	-0.824529	0.74988	15	1
Cndp2	-1.70772	-1.58213	-0.214991	-3.60062	-1.68297	-0.13796	-1.0228	-1.15913	-1.54106	-0.368367	-0.86928	-1.07599	-2.40403	-0.509664	-4.36815	-7.16713	0.0498001	-0.708933	-0.373494	-1.47055	-1.2489	-1.60161	-1.56415	1.60364	328	0.956522
Cntln	-2.86854	-0.832626	-0.846917	-2.60478	-1.25701	0.463112	-0.749838	-1.12293	-1.03496	-1.86597	0.333101	-1.52535	-0.977126	-3.08878	-2.71442	-2.06375	-0.302604	-1.64762	-1.74142	-0.899367	-2.65742	-2.15866	-1.53424	0.965443	71	0.913043
Creld2	3.39839	3.13325	1.98855	4.50643	4.38232	1.05987	1.98506	2.1445	3.16834	4.03536	3.26655	0.841761	4.41955	4.262	4.4424	12.4943	12.884	4.15333	0.852488	1.15379	5.42639	4.67084	4.68251	3.05507	466	1
Crem	3.5936	3.9308	2.50785	1.94001	3.05945	1.37814	1.88707	0.510368	2.81516	1.39719	2.25268	0.303231	1.92578	4.12444	3.75672	6.54852	1.79032	2.56462	1.78086	3.103	2.07549	0.492401	2.30351	1.38414	252	1
Crmp1	-1.57038	-1.34253	-0.106658	-0.941835	-2.48526	-0.21929	-2.23966	-1.33123	-0.916947	-1.08706	-3.2192	-0.327042	-0.731856	-0.593737	-3.0243	-2.00154	-0.198651	-3.63268	-0.272375	-0.380946	-4.01509	-0.74297	-0.552831	1.18338	161	1
Cryab	1.74888	5.48454	-0.232629	0.554551	1.59548	0.461257	1.97198	2.07477	0.654381	0.931768	1.61183	0.0698545	1.6816	1.35309	3.97658	18.6291	2.26095	2.99709	0.649174	-0.188136	2.02551	0.989793	3.40532	3.79577	482	0.913043
Cryl1	-0.60086	-0.0275123	0.0711852	-1.19543	-0.486989	-2.34511	0.138789	-0.410401	-0.672555	-0.891616	-0.913612	-1.11824	-1.23484	-7.20986	-1.61431	-3.567	-0.52381	-2.75968	-0.382791	-1.89248	-1.44244	-2.12787	-2.59359	1.58355	321	0.913043
Cspg5	-4.02537	-1.99018	-0.182169	-1.47051	-1.26368	-0.541501	-1.35908	-0.598243	-0.893292	-0.926366	-3.57447	-1.06481	-0.776051	-1.70564	-1.36932	-2.63081	-1.33516	-0.899618	-0.76528	-1.64575	-3.06035	-1.6352	-0.936864	0.975446	75	1
Ctdsp1	-4.12959	-1.83091	-0.285976	-0.125277	-0.938968	-1.13189	0.508001	-0.363578	-0.192015	-1.51118	-0.977442	-0.395062	-5.67303	-1.45488	-3.69971	-0.369283	-0.211069	-1.12371	-0.734093	-0.520109	-1.32033	-1.0784	-0.698149	1.43666	265	0.956522
Ctgf	2.46472	2.36899	0.351684	0.815493	2.88795	1.44531	1.43362	1.06701	0.152537	1.70889	2.97007	0.521004	-0.504938	3.30585	4.72637	5.77332	1.04671	1.99095	2.45409	1.34093	1.33814	-0.117085	1.0829	1.49379	287	0.913043
Ctla2a	0.183871	-0.00641487	0.737069	0.988698	2.91402	1.65963	1.02878	-0.669263	0.73391	0.677655	1.7017	0.542266	0.88885	3.40958	4.46897	3.28194	2.42274	3.52293	2.61545	1.03093	2.29303	-0.0754253	0.480329	1.35818	235	0.869565
Ctla2b	0.534055	0.230343	0.0802759	2.82598	2.92226	1.15658	1.23265	0.515584	0.783982	0.721572	1.28866	0.584763	-0.38541	15.5583	2.63657	8.33488	2.51678	0.854768	0.743168	0.535109	2.16306	0.554308	0.225465	3.43928	476	0.956522
Ctsl	-0.940773	-0.690102	-0.255789	-1.20052	-1.84829	-0.0636472	-0.25265	-1.76092	-0.643229	-0.823658	-0.800868	-0.81843	0.0148479	-3.51288	-2.92927	-4.07902	-0.0385003	-1.38625	-1.44144	-1.21691	-0.670009	-1.37948	-1.45545	1.06192	109	0.956522
Cul7	-0.996368	-0.812697	-0.0974359	-1.50017	-1.27268	-1.41521	-0.0612012	-0.83216	-0.379092	-0.69177	-1.91694	-0.804551	0.211425	-1.16252	-1.64199	-0.322051	-0.777928	-2.19625	-3.32532	-0.487445	-3.19062	-1.40052	-2.5215	0.941173	61	0.956522
Cwc27	0.325862	-1.5934	-0.350786	-3.0378	-0.778193	-1.41145	-0.532223	-1.71912	-1.5424	-2.17978	-2.59369	-1.76021	-1.54617	-0.896332	-4.33964	-1.44367	-0.597294	-0.456291	-0.671916	-0.750639	-4.30636	-0.925131	-1.20179	1.17061	154	0.956522
Cyp2j6	-2.88145	-0.479405	-0.387266	-1.13855	-0.603293	-1.02143	-0.683122	0.00208505	-1.44968	-0.556069	-1.2944	0.212554	-2.02334	-0.613466	-2.40726	-4.37367	-1.12483	-2.73364	-0.388364	-1.24164	-5.07704	-1.12585	0.386524	1.36868	242	0.869565
Cys1	0.637385	0.430943	0.622396	2.13918	1.40542	-0.142445	0.897956	0.204852	3.19837	1.68167	1.24889	-0.37321	1.01756	2.58008	4.44469	2.97042	0.614324	2.65683	-0.281922	0.31773	2.06694	1.68236	0.987378	1.23062	182	0.869565
Dbp	-5.6509	-1.66884	-1.22975	-2.83532	-5.1593	-1.98487	-2.20812	-0.929128	-4.50657	-1.68038	-2.27399	-2.18401	-4.22043	-5.00794	-17.6337	-7.28652	-0.60073	-3.09434	-1.43193	-2.55552	-9.06243	-3.48373	-7.04302	3.69874	477	1
Dctn6	-0.74912	0.074785	-0.239646	-3.08718	-2.28373	-0.126721	-0.972272	-0.917467	-1.05808	-0.584018	-0.774382	-1.32725	-0.855422	-2.3617	0.430034	-1.99132	-0.68094	-1.22829	-0.680198	-0.936477	-1.1042	-1.35172	-1.09452	0.802737	21	0.913043
Dcx	-14.6979	-1.15797	-0.11461	-0.823881	-1.00956	-0.480246	-0.76941	-0.218615	-0.110931	-0.145667	-0.862248	-0.379735	-2.09699	-1.01089	-3.14251	-0.715123	-0.626119	-0.988002	-0.515284	-0.741537	-1.69332	-0.329564	-1.10124	2.96634	464	1
Ddb2	-1.93259	-0.992105	-0.335466	-2.4632	-1.55265	-0.866005	-0.91619	-0.405507	-0.750324	-0.496341	-0.688926	-0.7176	-1.19967	-1.11278	-6.2722	-2.44339	0.981262	-6.87416	-0.350311	-1.13417	-1.75805	-0.500878	-1.92465	1.77294	372	0.956522
Ddx25	-1.2262	-1.41834	-0.129879	-2.14553	-1.47443	-0.507368	-0.887451	-0.388427	-1.08634	-0.593309	-2.21985	-1.54516	-1.02596	-0.562986	-1.52663	-4.80748	1.93936	-1.27341	-1.60374	-1.87782	-3.76636	-1.25711	-1.33692	1.26426	194	0.956522
Ddx49	-0.775475	-0.894378	-0.381563	-1.96427	-2.53221	-0.300172	-0.879429	-1.84333	-2.01462	-0.414804	-1.96511	-1.19827	-1.32295	-0.406763	-3.11986	-3.64553	0.476605	-0.2773	-0.995103	-0.991886	-2.35561	-1.27235	-1.79306	0.995008	79	0.956522
Deaf1	-8.18597	-1.41513	-1.05114	-0.308407	-3.29542	-1.67209	-0.307696	0.96251	-1.72244	-0.497331	-2.3454	-0.939626	-0.834435	-1.6592	-5.25666	-1.79134	-0.97593	-6.35643	-1.89306	-1.5293	-1.76342	-2.04141	-1.81662	2.04305	412	0.956522
Denr	-1.37721	-0.135777	-0.322362	-1.07429	-1.91074	-0.251362	-1.08415	-0.986088	-1.98831	-1.1058	-1.3136	-1.02742	-0.434688	-1.11679	-2.08327	-3.21288	-0.53579	-0.555012	-0.951436	-0.667253	-0.850319	-1.29997	-1.36105	0.697616	7	1
Derl2	2.59001	2.00929	0.0665615	0.770448	0.730304	0.331018	0.611955	-0.157715	1.01757	0.40352	0.564236	0.0702205	1.01782	2.7089	-0.145016	3.04745	1.88519	4.8172	0.280123	0.797476	1.22194	0.731016	1.46891	1.20474	169	0.913043
Dgat2	-0.999764	-1.19317	-0.213703	-1.66628	-1.66811	-0.468535	0.111912	-2.63839	0.0928993	-1.19291	-2.5399	-0.0276031	0.257169	-0.834139	-3.34244	-6.30518	-0.94789	-0.735112	0.222631	-0.620216	-1.6334	-1.9425	-2.58763	1.4827	284	0.826087
Dhcr7	-1.72431	1.8185	-0.110294	-1.46813	-2.48532	-0.865267	-0.54173	-3.40835	-1.12032	-0.885689	-2.40498	-2.16308	0.181955	-1.3928	-1.38003	-1.52856	-1.14154	-1.49492	-3.05682	-1.97515	-1.53205	-1.73534	-2.08661	1.09896	126	0.913043
Dio2	3.98002	1.06789	0.350141	1.95394	2.65208	1.44096	2.43244	0.319975	2.66117	0.479501	2.05398	1.61172	1.97459	4.85195	3.81278	3.96604	2.50394	2.38477	1.50472	3.35199	3.52996	3.02192	3.93041	1.25822	192	1
Dleu2	0.401697	7.01513	0.774975	0.993408	2.56735	0.245702	2.45115	-0.156458	1.31464	1.98444	1.61949	0.484653	0.953143	3.31498	4.37424	12.8643	3.75613	6.74896	1.86802	2.22913	1.64289	0.283808	1.92367	2.92759	463	0.956522
Dnaja1	1.88577	1.37334	0.222056	0.258775	0.923263	0.945806	1.72851	2.29698	0.511996	0.365372	0.659065	1.00835	4.96144	5.37578	5.45859	9.16705	1.95606	2.13508	0.67178	0.4641	6.52008	5.13388	4.1023	2.4552	439	1
Dnaja4	1.55496	2.53297	0.659568	0.644126	0.185534	0.514483	1.49989	1.78196	2.23104	0.582379	0.267932	1.23311	5.66913	2.82779	2.5019	4.48294	1.93774	1.06226	0.962444	0.794073	3.31004	0.9456	2.47679	1.37111	244	1
Dnajb1	2.22942	2.02395	0.161139	1.70244	0.317905	0.397043	1.88008	3.93561	0.497262	1.72596	-0.349499	0.46544	1.12395	3.6794	1.22681	8.18009	2.50634	1.04661	-0.139739	0.520272	4.82369	2.70755	2.65526	1.92819	400	0.913043
Dnajb11	0.98701	3.24597	0.844807	2.54044	1.90141	0.755925	1.94802	1.76306	1.42852	2.32049	2.21073	1.29372	1.36854	4.11472	2.19665	6.58107	3.03476	12.1178	1.15052	1.97358	2.40386	5.33901	3.7337	2.47764	440	1
Dnajb5	7.74642	2.92237	1.3474	3.92098	1.38895	0.979813	3.19696	0.349891	0.878455	-0.0747701	-0.596333	1.37891	3.49887	2.56818	3.42524	3.17311	1.08875	1.13726	1.12711	2.26092	4.26391	1.50455	1.67964	1.77951	373	0.913043
Dnajc3	3.01798	1.44208	0.44028	1.22654	1.56047	0.765197	0.930538	0.930028	1.10207	1.84399	1.30019	-0.0795911	1.199	3.2152	1.73003	3.55876	1.56231	2.47877	0.299482	1.42896	1.90073	1.15548	1.80032	0.894611	48	0.956522
Dnajc30	-1.20964	0.303598	-0.338127	-1.85819	-6.03483	-0.405423	-0.695346	-1.87018	-1.63298	-0.668301	-2.05767	-1.33444	-0.067846	-1.51588	-3.66404	-4.84827	0.104305	-2.66126	-0.0505637	-1.02779	-1.56082	-1.48513	-2.07038	1.54817	312	0.913043
Dnase1l2	2.62647	1.1528	0.395829	1.76754	1.75734	-0.103106	0.78285	0.515268	1.236	2.10806	1.06787	0.908294	0.13719	1.92231	3.14854	2.06926	1.44033	1.21914	-0.187282	0.479968	-0.368474	1.30091	1.64346	0.903102	51	0.869565
Dock7	-5.66084	-0.870291	-0.366121	-2.79208	-2.19587	0.0525723	-1.02723	-0.46404	-1.75063	-1.64399	-0.984514	-1.73084	-0.219842	-0.0591491	-2.49693	-4.84974	0.185042	-0.909575	-1.03247	-1.82533	-2.26123	-2.30792	-1.3589	1.44231	267	0.913043
Dusp1	11.9999	5.05215	2.99633	1.05888	0.222589	0.869319	3.3895	2.18178	1.95805	0.208045	2.27576	1.47347	6.1671	4.55276	3.72277	3.06819	1.61151	-0.16393	0.132211	-0.161084	1.10914	1.84237	-0.344046	2.73659	455	0.869565
Dusp14	1.93318	3.08577	0.58047	1.15941	0.265884	0.539193	1.07845	0.324486	0.476249	-0.0656134	-0.444448	0.410112	2.49738	3.4964	2.84403	1.42526	3.69366	1.3697	1.97044	1.43239	2.03999	1.60086	4.90499	1.34309	226	0.913043
Dusp16	-0.63593	-1.16987	-0.839053	-3.13509	-0.920616	-0.335696	-0.630232	-2.88745	-0.901997	-1.40132	-1.10322	-0.530254	-0.112458	-0.32147	-1.74786	-1.43407	-0.670044	-1.17278	-1.63631	-1.73128	-0.42737	-2.43353	-0.509938	0.80906	24	1
Dusp6	3.38162	1.15908	1.86557	0.12674	0.721997	1.57442	4.8868	1.94704	1.62217	2.15921	2.28815	3.83134	1.84455	7.36688	3.56109	4.61887	2.59188	2.42212	2.81181	1.46042	2.98118	1.08871	3.29659	1.58004	320	1
Dynll1	1.92776	1.60496	1.34202	0.14834	0.180732	0.597618	2.26007	3.04735	0.404312	0.790829	1.96887	0.577932	1.65771	2.1787	4.24765	5.79123	1.16955	0.935629	1.65388	0.321922	5.9124	1.5991	2.7391	1.60207	325	1
E2f6	0.291649	1.36252	0.186482	1.51433	1.47301	0.839577	1.28743	0.304914	0.581178	1.8938	0.820746	0.0656015	1.99027	2.9786	1.95344	3.48733	0.732535	0.560033	-0.266108	2.01181	2.27624	2.1181	4.4145	1.15666	150	0.956522
Ebag9	-0.853638	0.316801	-0.471446	-2.56636	-1.46034	0.205361	-1.17179	-0.0873393	-1.06538	-1.35577	-0.307746	-2.42037	-0.946333	-4.59898	-5.89953	-4.76799	-0.774251	-0.295569	-0.577513	-1.54758	-0.77563	-0.860825	-0.794375	1.61702	331	0.913043
Efnb3	-0.802882	0.125158	-1.09262	-1.77556	-2.13444	-0.638925	-0.469125	-0.894062	-0.011256	-1.8644	-3.0331	0.0728695	-2.02935	-1.44646	-1.45459	-0.790374	-1.41663	-0.13327	-0.828578	-2.26338	-1.15582	-1.44993	-4.34865	1.04671	101	0.913043
Egr1	9.1562	1.52299	0.637152	1.06231	1.21756	1.94462	4.7128	3.91736	0.550223	-0.013051	1.70547	0.43551	13.5477	2.51122	13.9063	4.19597	-0.698029	0.0604091	2.58361	2.38584	5.22147	3.08121	1.16032	3.94516	484	0.913043
Egr2	5.58647	4.86748	2.1717	1.77228	1.39902	1.41644	6.00808	3.81623	1.05751	0.119401	2.25852	1.03187	4.2883	4.64275	3.08139	2.56891	1.48685	1.43488	1.9638	1.62404	2.52398	3.41895	0.632949	1.61967	332	1
Egr4	2.01077	1.33329	0.739283	0.232534	1.01166	-0.191267	0.165356	1.14202	0.5565	0.65555	0.842371	-0.413303	1.29615	3.40006	5.21404	5.19723	1.55516	1.02238	0.808018	2.42488	2.60887	0.461815	1.13943	1.48055	283	0.913043
Eif2d	-0.687367	-0.24965	-0.439676	-1.33341	-1.49499	-1.39547	-0.654878	-1.04567	-2.70622	-0.655062	-0.654332	-1.50993	-0.360827	-0.727721	-1.93918	-3.76986	-0.0522188	-0.981456	-0.302226	-0.838298	-1.19146	-2.75739	-1.39971	0.90463	53	1
Eif3j1	0.877473	0.0545776	0.117629	1.4221	4.20805	0.959652	1.13458	2.25317	0.378488	2.13088	2.02064	0.857214	0.629759	3.2257	0.639472	1.82808	2.05381	2.25748	1.29772	0.171457	2.73277	0.430447	0.939168	1.0693	111	1
Eif3j2	0.384174	0.0545776	0.117629	1.4221	4.20805	0.959652	1.13458	2.25317	0.378488	2.13088	2.02064	0.857214	0.629759	3.2257	0.639472	1.82808	2.05381	2.25748	1.29772	0.171457	2.73277	0.430447	0.939168	1.08546	123	1
Eif4b	-1.23277	-1.7435	-0.202192	-1.11494	-1.55097	-0.366808	-1.25265	0.855171	-0.905133	-0.503011	-3.41335	-0.108442	-1.18529	-2.33391	-3.72271	-3.04367	-1.23717	-1.26005	-1.26372	-2.12633	-7.28968	-0.593029	-0.69635	1.64241	340	0.956522
Enc1	3.03429	0.720781	0.618827	-0.170853	0.714349	1.13554	1.74271	0.442133	-0.375999	-0.28536	-0.206489	0.355607	2.9758	3.56854	1.49403	2.731	1.2157	1.66612	1.46738	1.7667	3.71065	1.11622	2.57428	1.23322	184	0.826087
Eno3	-1.84133	-1.52801	-1.47442	-1.35758	-1.03713	-1.44739	-0.696219	-0.158919	-0.68553	0.233916	-1.18208	-1.52068	-0.572869	-1.59768	-2.2548	-0.548613	-0.339252	-0.260939	-1.90597	-0.70111	-0.906303	-1.53864	-4.57159	0.965108	69	0.956522
Erbb2ip	-2.21667	-0.379379	-0.740792	-2.67678	-1.5287	0.144915	-1.85173	-2.48242	-1.539	-0.72555	0.126522	-1.61017	-0.397771	-9.44504	-0.478664	-1.85533	-1.15565	0.183227	-0.577662	-2.99246	-1.41828	-0.913406	-1.17135	1.93906	401	0.869565
Erlec1	-1.82803	-0.803984	-0.550465	-0.833577	-1.16665	0.23208	-0.673919	-1.19117	-1.26475	-1.47839	-0.920369	-1.27377	-1.95086	-1.13703	-2.41294	-3.17151	-0.527686	-1.63649	-0.143083	-1.22787	-1.11017	-0.366665	-0.608507	0.745749	14	0.956522
Errfi1	4.80885	1.83194	0.428132	2.07053	1.64367	1.28306	2.12134	3.30219	1.92724	0.471083	2.82084	2.40693	1.72573	7.1931	0.940893	3.04237	2.02518	5.26847	0.302621	0.0329955	1.49971	1.96046	0.28186	1.72307	364	1
Etv5	2.84433	1.36901	0.437375	-0.570089	0.230066	0.518812	1.14603	0.968491	0.66439	0.36285	-0.497411	1.44327	1.51243	17.7792	3.02406	3.99289	1.69394	5.02476	0.640572	1.10947	5.02646	0.957961	2.01783	3.71269	478	0.913043
Ezr	2.51403	0.666641	0.123491	0.997792	0.713673	1.34132	-0.0198765	-0.314537	1.8386	0.0147872	0.7523	0.216938	1.1519	4.28919	0.391615	2.97347	1.88997	2.87745	1.40365	2.92056	1.2928	0.552452	0.868389	1.17265	155	0.913043
Fastkd5	1.42732	1.85218	0.879479	2.50826	1.87519	1.29459	2.33798	0.61773	0.0588171	2.0846	3.03331	-0.0897236	0.876881	5.81334	3.22581	2.94774	2.48146	0.695281	0.602175	0.342879	1.212	0.690631	0.673235	1.33758	224	0.956522
Fbn1	-8.19278	-2.75066	-0.299473	-0.897039	-0.98506	0.0542027	-0.279592	-0.234519	-0.727008	-1.04923	-0.886412	-1.38515	0.871789	-0.995819	-2.30005	-1.09406	-1.12394	-1.61491	-0.630446	-0.801073	-2.20256	-0.00559729	-1.36249	1.7134	361	0.913043
Fibp	-0.539726	0.354349	-0.391476	-3.82174	-1.35563	-0.148719	1.3708	-1.47087	-0.731869	-0.562481	-2.06901	-2.16238	-0.774978	-2.83005	-4.83404	-1.82481	0.297828	-7.55561	-1.18817	-0.641261	-2.08071	-0.738329	-2.66067	1.90297	392	0.869565
Fig4	-1.6694	-1.56943	-0.598019	-3.38896	-2.38897	-0.217067	-0.551423	-0.664679	-0.355861	-1.10862	-0.613113	-0.996173	-0.55383	-0.813823	-1.1232	-2.18538	-1.97689	-0.357817	-0.604607	-0.585407	-2.20896	-0.83006	-1.05509	0.809272	25	1
Fkbp15	-1.87993	-2.64574	-0.122287	-2.03064	-2.73716	-0.266937	-0.529085	-1.26009	-0.919548	-1.87991	-4.20284	-1.29683	-0.157347	-0.30699	-1.66325	-3.62441	-0.178255	-1.19754	-0.821556	-0.636523	-0.824855	-1.13168	-1.18402	1.10011	127	1
Fkbp5	4.20027	-0.057162	1.75761	0.766703	0.830637	1.87703	1.61944	4.60523	0.947805	0.257936	-0.210016	3.04071	2.97982	2.85518	-0.807334	4.32487	1.43737	1.66268	1.05314	2.11194	1.82126	1.66849	4.38204	1.52032	298	0.869565
Flot1	-1.76114	-0.0364336	0.0956398	-0.848851	-1.95187	-1.26247	0.0711697	-2.0958	-1.14147	0.690972	-1.41358	-1.69085	0.0192136	-5.22305	-2.58566	-7.72079	-0.279221	-1.24583	-1.96027	-1.89527	-1.6438	-2.32723	-4.53867	1.90035	391	0.826087
Flot2	-0.207779	-0.920864	-0.549451	-0.560409	-0.376858	0.133312	-1.04445	-1.11137	-0.499602	-0.622404	-2.15462	-0.0086865	-0.0908466	-2.26361	-1.73887	-0.577258	0.0760085	-1.93323	-1.10105	-1.02942	-2.8402	-1.88045	-6.49494	1.41372	262	0.913043
Fmnl1	6.90114	1.88814	0.960115	3.82701	1.36222	0.998608	4.21289	1.01069	-0.0535202	0.587063	0.759305	0.34856	1.6297	0.243775	1.27055	2.86183	0.939228	1.25844	0.118751	1.2264	0.866346	0.153634	2.1713	1.60249	327	0.956522
Fndc3a	1.85813	-0.530002	0.158048	1.77898	1.70984	2.23864	1.66483	1.96802	1.09652	0.651137	1.20673	-0.653534	2.6316	2.24566	1.41839	4.06099	1.62882	3.0528	0.0324333	0.528055	2.28572	0.192405	1.39377	1.14183	142	0.913043
Fntb	-0.587661	-0.99673	-0.777647	-0.735504	-1.70764	-0.13745	-0.917677	-0.805173	-0.91997	-0.526666	-0.881203	-1.03305	-1.32878	-1.41913	0.287875	-4.26728	-1.54322	-1.27592	-1.29266	-1.18808	-0.655678	-1.40659	-2.08574	0.851505	36	0.956522
Fos	2.57617	4.85348	2.20665	0.847709	0.453672	1.52601	5.62289	3.68354	2.18168	0.691779	1.44466	1.19126	6.48968	6.33294	3.54995	2.97238	1.58785	0.360476	1.40108	1.71313	3.27895	2.18841	-0.619362	1.91183	394	0.956522
Fosb	3.39808	0.926598	2.43721	1.26715	1.55594	1.69379	4.29585	1.78346	1.81549	0.527417	0.671584	1.01805	2.46709	0.640528	3.75851	2.2542	1.56137	1.62498	1.2394	1.80589	2.13736	1.54296	3.49932	1.01882	89	1
Ftsjd2	-1.34027	-3.60278	0.305357	-0.931286	-1.31004	-0.568491	-0.976475	-0.123149	-0.523926	-0.93551	-3.11867	0.16895	0.472331	-1.94651	-6.00782	-2.55852	-0.117699	-0.98532	-0.899869	-1.38605	-3.12606	-0.230266	-1.46502	1.50221	290	0.869565
G6pc3	-3.41762	-0.290564	-0.162755	-1.25184	-1.5584	-2.53399	-1.01687	-2.6964	-1.10988	-0.409037	-1.77194	-0.0895359	-0.378342	-1.36921	-4.56304	-2.20187	-0.103157	-3.74229	-0.641406	-1.05387	-0.677238	-0.794361	-0.209194	1.25728	191	1
G6pdx	-0.601284	-0.79259	-0.0979927	-0.963925	-2.04856	-1.01746	0.66907	-0.908595	-1.44792	-0.630616	-2.70653	-0.733694	-2.55279	-1.82418	-7.98556	-0.319291	-0.500112	-3.24164	-1.95209	-0.829807	-0.697638	-1.46966	-0.345359	1.69475	353	0.956522
Gabpa	1.33459	0.491591	-0.0286141	0.959842	1.57184	0.53442	1.34635	0.895282	1.14328	0.458935	0.836173	0.235496	1.39617	4.29927	-0.347919	4.08929	1.95726	0.83532	1.06431	1.17816	1.91905	0.401446	0.981516	1.10193	128	0.913043
Gadd45a	2.45436	1.82733	0.209448	2.5478	3.24249	1.35449	3.03743	0.551745	0.487184	1.71585	0.303823	-0.401464	9.09962	2.96722	1.5674	2.50228	1.43025	0.717439	-0.440349	-0.44997	3.10365	-0.244967	0.338923	2.04247	411	0.826087
Galnt7	2.32335	0.798413	1.01613	1.98605	3.35936	1.32734	1.21137	1.70648	-0.164001	1.286	1.24314	0.312912	0.484963	5.04274	1.04548	3.00836	1.60261	1.63661	1.27493	0.566391	1.19506	5.10031	1.18182	1.33148	221	0.956522
Get4	-1.95312	-0.552531	-0.309183	-3.20761	-1.99613	-0.400195	-0.186605	-0.169091	0.342148	0.378939	-1.0627	-1.06922	-1.05696	-2.86143	-3.80998	-2.44007	-0.168132	-0.632472	-0.678344	-0.340156	-1.56128	-1.29811	-1.45376	1.12331	137	0.913043
Gjb6	1.29641	0.503076	0.309035	1.28141	3.05507	1.7186	3.10338	1.21627	1.99879	2.34615	2.4776	2.61611	1.88575	2.28834	4.69304	4.65211	1.6104	3.34297	1.06887	3.21954	1.88807	1.97419	0.995892	1.14874	147	1
Glb1	-4.07923	-1.36322	-0.421091	-2.01884	-1.6367	-0.263139	-0.71265	-0.150092	-2.0882	-0.717857	-2.19203	-1.52873	0.823716	-0.51593	-2.47645	-2.55117	1.00513	-0.188646	-1.47085	-1.38212	-2.99724	-2.70248	-1.96208	1.23403	185	0.913043
Glns-ps1	0.642412	0.949124	0.0382699	-1.36405	0.282776	0.389696	2.62856	0.652238	1.97272	1.28232	-0.106955	0.986962	0.603986	3.8238	3.06292	6.34105	5.80765	2.44645	0.754583	1.20875	3.03365	4.73178	5.65844	2.08769	415	0.913043
Glul	1.31674	0.952705	0.0546672	-1.23009	0.291272	0.72977	2.33275	0.766595	1.38147	0.962619	0.623694	0.982455	1.49279	2.96559	3.75096	4.04326	4.11007	2.36904	0.761857	1.28253	2.14091	3.45053	3.81541	1.42856	264	0.956522
Gm10156	-2.91515	-1.09425	-2.72191	-2.714	-4.92064	-1.97482	-2.21209	-4.97551	-2.43508	-2.58239	-2.84857	-4.65753	-24.3189	-6.49832	-11.3601	-29.6311	-1.18872	-3.82713	-3.60832	-6.50018	-9.89088	-6.36725	-5.44667	7.0533	494	1
Gm10282	-0.593976	-0.428086	-0.453449	-2.29473	-1.35931	0.190334	-0.834061	-2.81801	-1.24788	-1.10491	-1.18031	-2.44454	-0.613823	-3.54226	-1.81289	-3.29635	-0.326204	-0.575925	-0.278366	-0.548826	-0.565761	-1.01302	-2.0855	1.02519	91	0.956522
Gm10357	-1.17373	-0.428086	-0.453449	-2.29473	-1.35931	0.190334	-0.834061	-2.81801	-1.24788	-1.10491	-1.18031	-2.44454	-0.613823	-3.54226	-1.81289	-3.29635	-0.326204	-0.575925	-0.278366	-0.548826	-0.565761	-1.01302	-2.0855	1.01487	86	0.956522
Gm12966	-0.28665	-1.55856	-1.84094	-1.83396	-1.17797	-0.00427142	-2.14167	-2.48787	-2.66366	-1.11085	-2.21156	-0.162156	-1.11518	-2.07624	-2.21779	-5.88877	-0.390281	-1.52464	-0.112172	0.370121	-2.85631	-0.228704	-1.00544	1.3458	229	0.956522
Gm14038		0.18377	-1.60683	-4.17301	-2.14314	-0.166653	-0.566487	-1.6068	-2.03005	-1.92855	-2.49928	-1.49386	-8.89868	-2.45916	-6.95568	-2.80697	1.83609	-0.955843	-1.93251	-1.64478	-1.30546	-0.824863	-1.00037	2.2627	431	0.869565
Gm14078		1.99859	0.30818	0.555957	0.910616	1.21168	1.24981	1.68353	1.73378	0.104996	0.928303	0.719968	3.1973	10.1498	1.27161	7.47831	2.60286	2.99158	0.942366	2.63654	11.972	9.03669	4.65314	3.41009	475	0.956522
Gm14270	1.77749	2.24936	1.12593	1.28308	1.00173	0.506463	1.69537	1.10718	1.41083	-1.27334	-0.220267	0.407146	1.1013	3.60802	5.57276	2.18639	3.52246	1.4316	0.0822612	0.999976	1.2564	0.831569	1.05774	1.39295	254	0.913043
Gm14497	-0.680696	-1.48092	-0.961729	-3.02334	-1.94999	-0.559427	-1.32022	-0.0873438	-2.05753	-0.8199	-3.23578	-1.08648	-0.56553	-1.18039	-7.28806	-2.18859	0.389061	-0.141529	-1.64291	-0.802487	-1.93553	-0.468803	-1.95781	1.54738	311	0.956522
Gm15453	-1.7982	-1.09425	-2.72191	-2.714	-4.92064	-1.97482	-2.21209	-4.97551	-2.43508	-2.58239	-2.84857	-4.65753	-24.3189	-6.49832	-11.3601	-29.6311	-1.18872	-3.82713	-3.60832	-6.50018	-9.89088	-6.36725	-5.44667	7.08139	496	1
Gm15459	5.59636	2.2346	0.944223	0.355352	1.2034	0.620286	2.56213	1.51097	0.145421	1.58591	-0.302365	1.06269	1.80418	3.73087	2.73487	3.17684	0.660405	4.7803	0.588184	0.448006	2.88975	0.556434	1.159	1.51688	296	0.956522
Gm15542	2.01294	1.75545	0.296957	0.473512	1.36265	0.749353	2.33958	2.37669	0.670219	0.420388	0.43516	1.09258	4.84904	5.12046	3.71546	13.3139	2.70487	1.87486	0.564357	0.565709	3.49839	1.61444	5.39203	2.83591	459	1
Gm15576		-2.59099	0.512574	-2.26515	-6.06669	-0.4302	-1.62884	-2.83875	-2.14724	-1.44704	-3.11523	-0.987449	-0.411757	-3.48428	-3.6913	-4.9127	-1.41778	-1.69212	-1.45987	-1.24648	-1.4582	-1.73271	-2.39623	1.49082	285	0.913043
Gm16199	0.254265	0.558557	0.271543	0.369109	1.98615	1.05036	1.41083	1.03808	0.285183	-0.0241382	1.69204	0.545642	4.65235	2.41676	0.899361	3.69376	0.972469	0.996442	2.74693	2.2767	4.51089	0.0541475	2.77466	1.38197	250	0.956522
Gm16286	-1.47881	-0.598881	-0.368032	-2.13341	-1.76101	-0.59919	-0.776618	-1.53737	-2.17987	-0.533503	-2.14991	-1.30483	-1.00678	-3.14203	-1.66764	-1.50031	1.04519	-0.684059	-0.663218	-1.73883	-1.10258	-1.48936	-2.73935	0.891399	46	0.956522
Gm20683	-0.351803	-0.879594	0.0758002	-1.43296	-3.13912	-1.26496	0.0260843	0.769856	-0.403104	-1.3723	-2.46092	-1.20162	-0.620511	-2.72765	-3.58484	-0.753281	-0.739665	-1.65699	-1.69712	-0.505847	-3.17379	-1.99603	-3.49925	1.21256	174	0.869565
Gm25492		2.6492	0.435547	0.485502	0.665151	0.479413	0.480557	-0.392593	0.690305	1.16302	0.260193	0.230345	0.245997	3.9053	3.81852	1.94834	2.64127	2.57246	1.135	0.601916	0.870366	0.818823	0.329468	1.19748	166	0.913043
Gm6104	-7.07375	-2.59099	0.512574	-2.26515	-6.06669	-0.4302	-1.62884	-2.83875	-2.14724	-1.44704	-3.11523	-0.987449	-0.411757	-3.48428	-3.6913	-4.9127	-1.41778	-1.69212	-1.45987	-1.24648	-1.4582	-1.73271	-2.39623	1.78415	375	0.956522
Gm6206	0.958855	0.558557	0.271543	0.369109	1.98615	1.05036	1.41083	1.03808	0.285183	-0.0241382	1.69204	0.545642	4.65235	2.41676	0.899361	3.69376	0.972469	0.996442	2.74693	2.2767	4.51089	0.0541475	2.77466	1.35979	236	0.956522
Gm6788	2.01581	0.767236	1.31487	0.0557275	0.464908	0.667626	2.40503	3.03626	0.146273	0.713448	1.93491	0.549578	1.61794	1.2977	3.28326	5.18775	-0.0350826	0.8874	1.97848	0.419315	7.3551	1.32428	1.45991	1.73029	366	0.956522
Gm7816	2.37752	1.75545	0.296957	0.473512	1.36265	0.749353	2.33958	2.37669	0.670219	0.420388	0.43516	1.09258	4.84904	5.12046	3.71546	13.3139	2.70487	1.87486	0.564357	0.565709	3.49839	1.61444	5.39203	2.83416	458	1
Gm7931		-0.428086	-0.453449	-2.29473	-1.35931	0.190334	-0.834061	-2.81801	-1.24788	-1.10491	-1.18031	-2.44454	-0.613823	-3.54226	-1.81289	-3.29635	-0.326204	-0.575925	-0.278366	-0.548826	-0.565761	-1.01302	-2.0855	1.03839	99	0.913043
Gm8355	5.92102	2.2346	0.944223	0.355352	1.2034	0.620286	2.56213	1.51097	0.145421	1.58591	-0.302365	1.06269	1.80418	3.73087	2.73487	3.17684	0.660405	4.7803	0.588184	0.448006	2.88975	0.556434	1.159	1.55541	316	0.956522
Gm8396	-1.30326	-0.611589	-0.491816	-0.656543	-0.11374	0.0466074	-0.856222	-0.696697	-0.349475	0.0571463	-0.389668	-1.21582	-0.264854	-5.04111	-1.91088	-3.06769	-0.997707	-2.3711	-1.11235	-1.25204	-1.65148	-0.295932	-1.0063	1.15092	148	0.913043
Gm8813		-2.59099	0.512574	-2.26515	-6.06669	-0.4302	-1.62884	-2.83875	-2.14724	-1.44704	-3.11523	-0.987449	-0.411757	-3.48428	-3.6913	-4.9127	-1.41778	-1.69212	-1.45987	-1.24648	-1.4582	-1.73271	-2.39623	1.49082	286	0.913043
Gnb4	-3.31832	0.00410663	-0.158314	-1.0965	-1.57227	-0.563623	-1.12431	-1.94973	-1.12713	-0.540539	-1.58964	-1.94119	0.265536	-0.805	-3.94051	-3.83988	-0.181443	-0.0580698	-0.848859	-0.597729	-1.15244	-0.967176	-1.00835	1.14769	145	0.913043
Gpr12	-3.53954	-1.23568	-0.522116	-2.11248	-3.67344	-0.568957	-1.48109	-0.21537	-0.937912	-0.231157	-1.98827	0.16618	-0.996225	-0.948636	-0.232691	-2.09161	-1.51881	-0.794806	-0.90043	-0.367636	-2.36922	-1.53726	-0.466075	1.01555	87	0.956522
Gpr3	3.42011	0.45658	1.4141	2.51169	1.16491	0.482578	3.47335	1.39191	2.25444	0.815864	0.866695	1.02492	1.16199	5.59032	1.38739	2.33497	1.47739	-0.339369	0.0624028	1.20489	1.92453	1.41132	5.4866	1.50562	292	0.956522
Gpr37	-1.03237	0.0353378	-0.492845	-2.8598	-3.06652	-0.377419	-0.133052	-2.48837	-1.4466	-0.742058	-1.3494	-1.44451	-0.0554271	-3.57661	-4.43574	-2.79501	-1.05153	-1.9858	-1.35281	-2.65273	-3.22439	-1.47369	-1.45903	1.22457	181	0.956522
Gpt2	3.58562	2.89284	0.765193	0.732927	0.456267	-0.222972	1.71427	1.14518	1.62682	-0.0729254	-1.47124	2.15321	1.37311	3.04257	2.29455	2.64067	1.2051	1.36046	0.815258	0.426005	0.819731	2.10991	4.77743	1.36551	240	0.869565
Grhpr	-0.261405	-0.506595	0.0269107	-2.91851	-2.00086	-0.168096	0.260553	-1.06699	-0.452602	-0.480224	-0.772118	-1.83056	-1.96087	-3.80136	-2.7055	-3.09773	0.0979384	-0.236865	-0.681766	-1.6006	-0.850462	-1.24613	-0.858533	1.12453	138	0.869565
Gstm4	-1.98923	-0.639867	-0.532351	-1.1135	-1.7299	-1.37041	0.428179	-1.74901	-0.424954	-0.811241	-0.952794	-0.392889	-1.32603	-1.70992	-4.68509	-0.189006	-1.20843	-0.341671	-0.772132	-0.738942	-0.914961	-1.95696	-0.634468	0.989005	78	0.956522
Gtf2e2	0.530076	3.98017	0.907845	0.230881	1.64256	0.597341	0.616854	0.228123	1.04842	0.00597477	0.366138	0.156063	0.627671	6.37183	1.14098	1.17043	4.28902	1.14128	0.650665	0.321759	0.895872	0.240219	0.717767	1.55536	315	1
Gucy1a3	-5.96484	0.389744	-0.37267	-0.659501	-1.14454	-0.321714	-0.677549	-1.00652	-0.680211	-1.28204	-2.43849	0.528078	-2.07592	-1.8454	-1.83478	-2.36172	-0.873473	-2.97181	0.283829	-2.61686	-2.79842	0.490994	-0.462923	1.47743	281	0.826087
H1f0	-1.2173	-1.46272	-0.340384	-2.93177	-1.05674	-0.485177	-0.857301	-1.78245	-1.33055	-1.64675	-2.94221	-0.896629	-3.83205	-1.80481	-6.81885	-5.17574	0.553051	-1.85877	-0.915225	-0.938718	-1.55733	-1.13687	-2.89034	1.63352	335	0.956522
Haus1	-0.746259	-0.0254964	-0.544866	-1.19846	-1.3835	-0.317153	-1.36634	-1.47365	-2.00324	-1.79657	-0.296325	-0.849892	-1.36103	-5.34459	-1.9356	-3.99514	-0.0219786	-1.57281	-2.12033	-1.38072	-3.7483	-2.24639	-1.3557	1.2887	202	1
Hdac6	-1.92316	-0.627083	-0.659083	-2.89938	-1.84495	-0.296089	0.344174	-0.39857	-1.271	-1.37616	-2.80171	0.321345	-3.48507	-1.13274	-2.11145	0.259152	-0.105816	-0.518238	-2.27644	-1.08952	-5.39353	-0.654735	-0.983248	1.37636	248	0.869565
Hebp1	0.190907	-0.506256	-0.551201	-2.55247	-2.15164	-0.333387	-0.16152	-3.17956	-0.363354	-2.43281	-1.23736	-1.38525	-1.65256	-1.23287	-2.06739	-3.13436	0.184536	-0.278011	-0.542032	-0.330181	-0.630617	-2.86858	-1.46955	1.07368	117	0.913043
Herpud1	2.04896	2.03136	0.389091	3.63021	1.39182	0.240269	1.04448	2.04928	0.844181	1.4668	0.691313	0.282668	-0.0155176	5.95154	0.417794	5.00395	3.17512	1.40683	-0.481503	0.144579	2.44028	1.61915	1.21915	1.59371	323	0.913043
Hes5	0.2815	-0.801605	-0.430499	-2.22943	-3.11849	-0.599896	-1.15796	0.519633	-2.40339	-0.758068	-3.19837	-1.68734	-1.07524	-1.76579	-6.24169	-6.10859	-0.399905	-5.16145	-0.166524	-0.1808	-0.624565	-1.31375	-1.9369	1.89201	389	0.913043
Hexdc	-3.52867	-0.972414	-0.117304	-1.79593	-2.59489	-1.2317	-0.247644	-0.689947	-0.82773	-0.517105	-1.87403	-1.64313	-0.171804	-0.129215	-2.67701	-2.47333	-1.96253	0.347589	-0.93728	-1.00918	-2.7224	-1.9413	-2.21876	1.03458	97	0.956522
Hexim1	2.84966	2.60725	1.01518	1.56151	1.10749	1.32029	1.90072	2.45624	1.34811	0.440591	1.11523	0.599431	2.05568	3.079	2.99737	6.13271	2.31953	1.02433	0.759213	1.10665	3.08774	1.39171	2.02163	1.23198	183	1
Hgsnat	-0.394205	-1.36245	-0.737747	-2.29578	-2.50916	-0.470834	-0.424507	-0.599612	-2.41689	-0.470645	-2.20809	-2.29029	-0.749803	-1.56994	-3.25349	-3.42572	0.185282	-1.65392	-0.557856	-2.81124	-4.46822	-0.316188	-1.35628	1.21472	175	0.956522
Hip1	1.71777	0.0491694	1.18054	0.0940698	0.323234	0.828116	0.591772	3.66462	1.2652	0.496814	0.955819	2.30186	3.68418	2.75588	-0.162325	3.35579	0.680132	1.75261	1.00155	2.20022	1.17686	0.358292	1.16068	1.14261	143	0.956522
Hist2h3c2	0.168819	2.21621	0.0377304	0.831309	1.65828	1.06923	1.27869	0.8372	1.89149	2.04646	3.39646	0.457069	0.0986407	4.49332	3.04409	6.92063	4.74618	2.4749	1.24088	1.31209	1.24586	1.26305	3.54919	1.69593	354	1
Hmgb3	-1.826	-2.59099	0.512574	-2.26515	-6.06669	-0.4302	-1.62884	-2.83875	-2.14724	-1.44704	-3.11523	-0.987449	-0.411757	-3.48428	-3.6913	-4.9127	-1.41778	-1.69212	-1.45987	-1.24648	-1.4582	-1.73271	-2.39623	1.45794	274	0.956522
Hmgcs1	-3.33769	-0.587962	-0.695585	-1.59694	-2.29561	-0.325445	-0.22613	-0.167242	-1.62197	-0.283162	-2.33225	-1.26145	-2.16251	-1.51742	-0.63742	-4.90946	-1.25629	-0.606668	-1.67155	-2.54914	-0.508706	-0.824372	-1.93374	1.1458	144	1
Hmgn2	-1.06975	-0.428086	-0.453449	-2.29473	-1.35931	0.190334	-0.834061	-2.81801	-1.24788	-1.10491	-1.18031	-2.44454	-0.613823	-3.54226	-1.81289	-3.29635	-0.326204	-0.575925	-0.278366	-0.548826	-0.565761	-1.01302	-2.0855	1.01567	88	0.956522
Hmgn2-ps1	-0.27804	-0.428086	-0.453449	-2.29473	-1.35931	0.190334	-0.834061	-2.81801	-1.24788	-1.10491	-1.18031	-2.44454	-0.613823	-3.54226	-1.81289	-3.29635	-0.326204	-0.575925	-0.278366	-0.548826	-0.565761	-1.01302	-2.0855	1.03672	98	0.956522
Hnrnpa2b1	0.616337	0.666732	-0.0318697	0.642907	0.641364	1.00068	0.811868	0.71962	0.162814	0.108546	0.803434	0.73593	2.05026	2.98721	2.8447	5.06762	0.156587	2.02169	0.959141	0.484486	0.979292	0.838466	0.232619	1.1806	160	0.956522
Hnrnpc	-0.0118236	1.01129	0.0278821	0.158774	0.514269	1.09809	2.23725	1.51411	1.04305	-0.424206	0.319315	0.761743	0.656116	2.20622	5.07004	3.7612	1.37221	3.39625	1.88238	1.437	4.8336	3.15904	3.01499	1.5391	310	0.913043
Hnrnpm	0.832668	1.29715	1.03508	-0.493178	1.43389	0.864392	1.27701	1.8923	0.647889	1.35117	0.742163	0.3418	2.35909	3.62474	0.662411	4.26602	1.31186	5.21712	0.363302	1.59363	1.92587	1.3334	1.85092	1.29643	210	0.956522
Hnrnpr	-1.37932	-0.920204	-0.422237	-1.86642	-3.36913	0.0197863	-1.47619	-0.0283399	-1.84541	-0.733189	-2.1132	-0.739814	-0.431853	-1.42252	-12.0401	-3.42857	-3.63414	-0.783595	-0.659448	-2.3694	-1.24073	-0.731077	-1.3953	2.44288	438	0.956522
Hnrpdl	-3.26238	-3.00106	-0.75742	-2.75058	-3.58543	-0.166971	-3.02749	-3.06254	-3.12865	-1.29109	-3.27069	-1.88762	-0.837992	-3.89597	-4.41354	-5.59154	-0.798175	-4.05485	-0.685309	-1.09844	-4.38342	-2.18768	-2.57231	1.44462	269	1
Homer1	13.2495	1.76819	1.75068	0.485079	0.506938	1.0379	3.65862	2.05722	0.720559	-0.222171	-0.949683	1.50197	8.24539	2.92243	4.23209	3.09389	1.41979	2.74882	1.52817	0.530437	6.23453	1.0425	2.20692	3.09219	468	0.913043
Hook2	-1.80224	-0.195521	-1.2331	-1.52587	-1.94981	-1.37592	0.0464556	-0.0508045	-0.735277	-0.418261	-2.2873	-0.822327	-4.0408	-1.08516	-5.183	-0.537596	0.0828561	-1.827	-1.31306	-0.372438	-6.60198	-2.66293	-0.763964	1.68102	348	0.913043
Hps3	-1.03029	-0.935825	-0.149916	-2.24062	-1.84856	-0.685281	-0.503208	-1.10949	-1.38834	-1.20438	-0.225457	-1.32367	-4.01092	-1.12935	-1.94559	-0.452772	-0.316194	-2.17311	-1.04019	-2.32577	-0.841729	-0.373867	-0.576714	0.897027	49	1
Hsf1	7.51592	0.403861	0.437141	0.407963	0.369187	0.706676	0.514736	-0.0985852	0.97265	0.53967	-0.192075	0.820023	1.52179	1.45905	1.90915	4.29276	0.524903	1.85361	0.142469	0.806022	0.866728	1.02755	1.13216	1.65047	343	0.913043
Hsp25-ps1	6.4291	2.44814	0.315856	2.98808	4.06472	0.911672	0.217905	0.689852	2.3409	3.59475	3.28863	1.23025	0.823837	3.28607	5.15315	14.9215	1.86458	12.8346	0.816629	1.76242	3.9251	4.40199	8.11811	3.77513	481	1
Hsp90b1	4.27403	1.40601	0.166314	0.58556	1.92129	1.19347	1.69854	1.29056	0.93186	-0.0954809	-0.614583	1.25862	9.08803	4.60417	1.79823	5.81081	3.80583	2.51494	1.00026	0.876284	16.655	1.16055	3.45996	3.72146	479	0.913043
Hspa1a	1.43194	3.24928	0.543887	1.69701	2.03219	0.790717	0.897027	1.49329	0.0570599	4.591	4.996	-0.0246288	0.798425	2.37307	1.25073	8.35254	2.04251	1.27308	-0.250885	0.700766	3.46046	1.09799	1.46915	1.94802	402	0.913043
Hspa1b		1.77417	0.986867	3.01381	4.7788	1.42024	2.20029	1.64434	0.146784	5.1985	4.84318	1.14575	1.75747	2.48964	1.65623	8.80627	3.3579	1.86703	1.89635	1.2194	3.37288	4.23399	4.68046	1.95852	403	0.956522
Hspa4l	0.943742	1.64679	0.0536304	0.294229	0.540137	0.799791	0.788242	1.45709	0.549735	-0.1784	-0.349109	1.28657	1.15143	5.40998	2.67417	3.43986	2.34793	2.85602	0.70608	0.0697575	3.43634	0.975209	2.17834	1.40071	258	0.913043
Hspa5	9.99184	3.35625	1.46809	2.91667	5.16669	1.9259	2.62251	1.59958	3.56728	2.77112	3.65216	2.80264	2.95105	7.80259	8.28475	18.8231	4.19578	3.55944	1.52042	2.64528	11.0709	20.9749	11.4733	5.3742	490	1
Hspa8	2.19675	2.15198	0.79821	0.476358	0.306569	0.41186	2.24207	1.42448	0.817888	1.28703	-1.08089	0.984634	1.28068	4.57521	2.83009	4.11741	1.07696	3.24506	0.0490259	0.101599	1.73322	0.574598	0.528161	1.34964	233	0.956522
Hspb1	5.08312	2.44814	0.315856	2.98808	4.06472	0.911672	0.217905	0.689852	2.3409	3.59475	3.28863	1.23025	0.823837	3.28607	5.15315	14.9215	1.86458	12.8346	0.816629	1.76242	3.9251	4.40199	8.11811	3.74212	480	1
Hspe1	1.04129	3.30434	0.00540853	-0.662353	0.883726	0.345757	2.17447	2.07134	0.502247	1.30227	2.08519	-0.392602	0.602311	2.24605	2.30452	2.62667	3.19668	1.43111	0.674019	0.412422	0.714112	0.285234	2.34794	1.1197	135	0.913043
Hsph1	1.74103	1.78987	0.561728	0.476798	0.966951	1.09207	3.4591	2.61395	1.2461	0.482103	0.327499	2.07739	2.46663	6.74131	4.58578	5.63075	1.97421	4.71529	1.20265	2.40229	5.39044	3.16066	6.07305	1.96245	405	1
Htra1	3.84803	0.712954	0.110796	-0.444291	0.56308	1.29499	2.56974	4.93672	1.3408	1.51527	2.56695	1.22484	0.914491	2.66577	1.93446	9.23698	1.70114	2.68843	3.60777	3.3428	2.54236	3.26142	1.83772	1.97503	406	0.956522
Hunk	-7.1076	-1.83764	-0.881348	-1.2058	-3.1194	-4.12698	-0.856985	-1.30635	-1.68007	-1.03254	-0.964988	0.125558	-1.69193	-1.66117	-0.768827	-5.35487	-0.349186	-1.22052	-0.0580888	-1.67927	-2.25423	-2.2845	-1.66713	1.68194	349	0.956522
Ifrd1	3.07756	0.468848	1.68727	-0.632033	3.25528	0.831889	2.64785	2.10669	-0.603885	0.0537811	1.70436	-0.322989	4.05208	5.68095	1.96179	0.463558	1.97717	1.6217	0.893783	1.63363	3.73426	0.0787279	0.175633	1.61978	333	0.869565
Igsf8	-0.484447	-0.305263	-0.537566	-1.57494	-1.95369	-0.234715	-0.75304	-3.53635	-0.115409	-0.44468	-3.40854	-0.78327	-1.05881	-1.57809	-0.448594	-1.51995	-2.45431	-0.808671	-2.2078	-1.91485	-1.76563	-2.19539	-2.06708	0.979176	76	1
Il33	-2.1494	-2.21949	-0.693567	-2.77083	-1.03124	0.120734	-0.766247	-0.586588	-1.90104	-1.24617	-0.14225	-2.66037	-3.92787	-3.15826	-1.88257	-3.0347	0.0145305	-2.5212	-0.944953	-3.99582	-0.844103	-1.00037	-1.16222	1.20521	170	0.913043
Ilkap	-0.44399	3.58691	1.06172	0.208733	0.681619	-0.11499	1.3917	0.107312	1.37064	1.81683	-0.0538316	0.354594	1.24965	3.93829	1.40308	2.11094	1.20832	2.3448	1.30656	0.196038	2.16119	0.827918	2.93222	1.16598	151	0.869565
Inhba	4.13376	4.50244	0.520288	0.397556	2.75198	1.74148	4.87682	3.06547	2.02769	1.63547	0.846605	-0.0230105	2.69408	2.67472	7.4309	4.46922	0.925054	1.41111	1.07405	3.26013	2.79807	1.49633	5.93599	1.89143	388	0.956522
Ints8	0.0992993	1.37149	1.1118	0.827387	0.467016	1.69345	1.35704	-0.0402612	1.45358	3.14455	4.95827	-0.132402	0.784956	5.25739	1.53933	6.85134	2.06848	10.3838	0.13881	1.04459	1.72914	1.753	1.86469	2.50591	442	0.913043
Irs2		1.15558	1.3389	1.99637	2.8619	0.408895	1.72272	2.31678	0.460335	1.44235	1.12079	0.210019	0.563736	1.21514	3.77723	1.17532	0.600693	1.02503	0.0627529	2.73881	2.76421	0.285906	1.08215	0.996431	80	0.956522
Itm2a	-3.59403	-0.855858	-0.106368	-5.38607	-3.58053	-0.805116	-0.426418	0.229035	-1.6806	-0.309769	-1.31816	-2.69139	-3.34259	-1.41039	-7.44522	-7.69189	0.0513067	-0.819379	-1.01441	-3.78058	-2.19012	-2.669	-2.08103	2.20046	423	0.913043
Jdp2	1.2421	2.6898	0.234692	1.51198	1.79456	0.608965	1.2538	0.855834	-0.0536325	0.850484	1.92396	-0.164333	1.93172	4.65736	1.85515	2.81772	-0.113772	4.50682	0.374976	0.290403	0.805666	0.13565	0.852103	1.3281	220	0.869565
Keap1	-1.64	-0.25323	-0.240438	-2.59524	-1.66398	-0.396392	-0.644468	-1.03466	-0.175089	-0.718502	-1.47925	-0.978211	-1.08436	-0.152896	-2.83803	-2.1994	-3.10679	0.0266327	-1.4817	-1.25509	-1.34556	-0.84736	-0.855525	0.874509	41	0.956522
Klf10	3.51495	1.73826	0.398937	2.43334	1.8224	2.24992	3.36324	1.19663	-0.636763	0.654833	1.19114	-0.861617	3.30255	4.42753	5.77344	12.1469	1.79876	2.79304	3.30314	2.03245	1.4291	-0.311582	0.778912	2.66683	449	0.869565
Klf2	1.77183	1.51815	1.55501	3.23757	0.931573	-0.562298	1.56958	-0.128325	2.20849	3.02947	1.39053	0.173798	6.10903	3.32436	1.10542	4.52174	1.85218	1.13921	0.575331	0.491033	2.43526	1.88563	3.32048	1.53411	305	0.913043
Klhdc8a	-0.951732	-0.865856	-0.922174	-2.07052	-2.14557	-2.16276	-0.292216	-1.06837	-1.21423	-0.444729	0.778842	-0.955678	-1.4338	-2.98141	-3.29187	-3.72889	-0.261751	-4.82571	-0.95304	0.282253	-1.47102	-6.96183	-3.06511	1.75079	369	0.913043
Krba1	-2.21335	-0.757185	0.0598308	-3.28089	-2.01542	0.200211	-0.349584	-0.502585	-0.391144	-1.38988	-1.77746	-1.26816	0.730873	-2.27992	-1.57428	-1.43293	-1.18473	-1.64957	-1.35624	-0.915203	-0.773172	-2.60614	-1.38102	0.943433	62	0.869565
Krt12	-2.55702	-0.900542	0.00251348	-0.973947	-2.48005	-2.53132	-0.629145	-0.0385177	-2.91057	0.231406	1.02462	-1.10084	-1.92469	-5.08786	-1.08873	-3.61261	-1.22235	-2.41857	0.632277	-3.89213	-1.41075	-1.92163	-3.23023	1.53681	309	0.826087
Lactb2	-1.27241	-1.18314	-0.289417	-3.03496	-0.674297	-0.488196	-1.57732	-1.44489	-2.16382	-0.252317	-1.21805	-1.14721	-1.06186	-3.08628	-1.88097	-3.26615	-1.45753	-4.04528	0.110239	-1.27938	-1.25136	-1.72594	-2.71339	1.05339	104	0.956522
Lars	-1.60935	-0.782009	-0.0318144	-2.38828	-0.981899	-0.0445669	0.313089	-1.53486	-2.69776	-1.86333	-1.16552	-4.2038	-3.03372	-0.775426	-3.04222	-2.36662	0.321744	-1.15041	-0.517266	-0.507423	-1.97824	-1.62081	-0.962667	1.16607	152	0.913043
Ldlr	-2.38543	-0.479853	-0.126241	-1.11581	-1.93288	-0.598647	-0.64498	-1.25111	-0.359993	-0.383143	-2.71735	-0.292696	0.908955	-1.23471	-3.56338	-3.07549	0.233646	-1.28867	-4.59937	-3.47292	-0.905625	-1.44078	-1.74366	1.35743	234	0.913043
Lias	-1.43221	-0.656968	-0.596301	-2.18589	-2.12658	-1.16578	-1.66137	-0.710108	-2.44296	-1.23166	-1.58216	-1.46251	-0.874627	-5.97725	-1.83002	-7.53006	0.335423	-2.08735	-1.13307	-1.91535	-1.7223	-0.864357	-0.747757	1.70402	358	0.956522
Litaf	-2.41172	0.384296	-0.804425	-2.0777	-1.49438	-0.787142	-0.28527	-0.973054	-0.362293	-0.368269	-0.391048	-0.832499	-1.01065	-2.31208	-1.86488	-2.00094	-0.193041	-2.29546	-0.561698	-0.463787	-2.39667	-1.60003	-1.80387	0.844469	30	0.956522
Llgl1	-0.12446	-1.1382	-0.137231	-1.05887	-1.3992	-0.398138	-0.496772	-2.80019	-0.757198	-1.31173	-2.04493	-1.59543	-0.241956	0.289302	-2.36735	-0.688836	-0.762675	-8.76576	-1.93469	-0.243701	-1.4705	-3.26671	-1.76629	1.82631	380	0.956522
Lman2	3.34892	1.74956	0.449383	1.21417	0.665267	1.05914	1.01011	1.19072	2.177	0.151337	-0.893227	0.997975	1.49703	3.58457	3.45807	4.0351	2.28534	1.08045	0.631518	1.86026	3.00863	1.45086	5.64889	1.4724	279	0.956522
Lmo2	-3.73881	-1.24794	-0.542189	-2.1961	-1.68755	-0.178528	-1.14546	-0.687968	-2.06992	-0.488012	-0.248428	-2.15898	-0.322755	-1.94193	-3.35525	-0.855892	-0.83351	-1.32617	0.291479	-2.20281	-0.708086	-1.99318	-1.11911	1.00941	85	0.956522
Lpcat3	-1.72405	-1.08334	-0.0478931	-1.42631	-1.34884	-0.868674	-0.122603	-1.26305	-1.44989	-1.71126	-2.16605	-0.990745	-1.12054	-1.11291	-6.42958	-2.67603	0.0288734	-1.26208	-0.151334	-0.79903	-1.49001	-0.406783	-1.23081	1.29394	206	0.956522
Lrrc61	-2.48689	-2.02479	-0.184114	-1.4772	-0.968571	-1.51487	-0.542964	-0.201323	-0.202024	-1.23128	-1.76283	-0.0540952	-3.35871	0.15195	-4.12977	-1.11091	-1.39655	-1.25658	-1.08933	-0.488595	-2.68139	-1.13491	-1.43424	1.06943	113	0.956522
Lrrk2	2.55273	-0.359523	0.0289082	1.25762	3.39321	3.11445	0.921083	0.034501	0.708418	-0.218151	0.791398	0.0944149	0.099902	6.61384	3.48117	3.77478	4.5475	2.79453	1.98362	4.48938	2.61039	0.672423	0.741429	1.87479	383	0.913043
Lss	-4.64333	-0.520171	-0.643356	-2.04363	-1.37865	-1.01065	0.0450448	-1.52865	-2.49197	-2.08119	0.0223348	-3.85569	-0.664794	-2.93592	-8.09714	-2.474	-0.0791664	-0.958504	-2.82453	-3.30725	-2.73535	-1.85509	-2.601	1.81417	378	0.913043
Luzp1	1.635	0.269458	0.0969011	1.67582	2.61221	1.3381	0.922479	0.676219	0.715566	1.17072	1.24204	0.25543	2.92546	1.09136	2.75001	1.88598	0.516595	1.26658	0.380579	0.718316	1.45624	-0.316465	0.46388	0.852478	37	0.956522
Lztfl1	1.38502	1.51865	0.321589	1.20227	2.18397	1.30699	1.15839	0.0732977	0.13258	0.391695	1.53904	0.0491126	0.305188	4.66163	1.3262	4.91196	1.31583	1.58707	0.875004	0.0922968	1.25766	-0.115185	0.253642	1.29847	211	0.956522
Mag	-1.84861	-0.544577	-0.158554	-0.964312	-0.992126	-0.481552	-1.61627	-1.16944	-0.80099	-0.740909	-1.32217	-0.0928019	0.859939	-4.10976	-2.93627	-1.69952	-0.645766	-0.396635	-0.793794	-1.13665	-5.5754	-0.818124	-2.1891	1.37198	245	0.956522
Man2b1	-2.3743	-2.35494	-0.804195	-2.0726	-1.4584	-1.19174	-0.877719	-0.659154	-1.28543	0.161846	-1.42306	-1.02875	-0.737703	-3.10437	-3.99477	-0.962001	-2.39279	-1.31191	-0.568339	-1.42757	-2.34441	-1.79335	-4.51731	1.11003	134	0.956522
Manf	5.53258	3.06473	1.01499	3.66482	3.62077	0.735266	1.5994	1.32013	2.11023	1.83289	2.77327	0.174269	1.82979	6.60421	11.5912	26.7819	4.41646	9.07995	0.747716	1.34276	7.12948	2.95698	4.30966	5.62714	492	1
Mansc1	-3.74569	-0.566098	-0.525768	-1.2118	-0.601529	-0.393802	-1.0029	-0.639932	-1.81094	-0.155791	1.03055	-1.2119	-3.63056	-2.61905	-1.07269	-3.28602	-0.742243	-3.48195	0.184294	-2.24052	-1.4922	-2.61489	-0.858492	1.29543	209	0.913043
Maoa	-4.09093	-0.236586	-0.478608	-5.70041	-0.601287	-0.00487	-0.562027	-1.8088	-1.6884	-0.88903	-1.0069	0.0804361	-1.26004	-3.39007	-11.0455	-7.36707	-0.225577	-0.537204	-1.11779	-0.962421	-1.3398	-1.3929	-0.934616	2.69976	453	0.956522
Mapk12	-0.639058	-1.02491	-0.533965	-0.699505	-0.129078	-1.25766	-0.703006	-0.168873	-1.30079	-0.161105	0.536648	-1.80086	-0.975152	-2.29455	-4.52491	-7.54509	-0.803259	-1.39351	-1.54682	-0.1949	-4.31549	-1.83392	-4.88111	1.91451	396	0.956522
Mapk3	-1.47394	-1.88654	-0.183201	-1.31947	-4.11578	-0.329451	-0.636824	-1.62189	-1.94832	-1.40416	-1.78601	-0.709931	-2.36418	-3.22053	-8.01736	-1.08384	-0.392931	-0.882571	-0.628276	-0.857224	-1.56517	-1.74339	-0.932748	1.65701	344	1
Mar7	-3.53501	-1.18454	-1.75397	-0.890987	-1.28147	0.202176	-2.61912	-1.55789	-2.164	-0.538793	-0.681696	-2.12744	-2.78265	-2.0908	-3.34956	-5.20336	-0.441875	-0.434166	-0.0458668	-1.16301	-2.17398	-1.82626	-1.44776	1.25346	190	0.956522
Mat2a	9.09544	1.88907	1.21251	0.44961	0.842349	1.11584	2.31295	5.35172	0.664753	0.402114	0.178378	1.37856	2.30445	0.787704	3.014	2.08346	0.930425	0.80362	0.0433091	0.937777	0.299598	1.37163	1.09128	1.9853	408	1
Mcam	-5.62017	-0.96471	-0.177836	-1.71048	-1.96792	0.0185554	-1.01814	-3.32498	-0.613122	-0.599142	-1.38044	-0.619799	-1.53252	-1.19523	-5.79963	-3.22849	1.26778	-1.01875	-0.724509	-0.632617	-4.54569	-1.36144	-1.0772	1.74951	368	0.913043
Med7	0.0752637	2.88528	0.407336	2.35648	1.62929	0.961992	1.08738	0.680514	0.441571	1.2539	2.2535	0.528414	2.20825	1.99585	4.38747	2.14713	-0.146624	0.973561	0.685837	0.134618	3.75283	1.32003	1.10541	1.16614	153	0.956522
Mertk	4.24037	0.629851	0.466463	1.2672	3.09122	2.00642	1.26701	1.81882	1.91684	-0.045724	0.557088	1.98995	10.6593	6.31717	5.32956	3.43928	1.1648	2.61065	1.78938	1.17601	1.58588	2.19475	1.50896	2.35102	436	0.956522
Mettl22	-3.40496	-0.966851	-0.651718	-1.33644	-1.09763	-2.81859	-0.35474	-0.856369	-1.42069	-0.624037	-1.80785	-1.60595	-5.29558	-1.94772	-2.36343	-2.35318	-0.0404097	-1.83831	-1.37396	-1.76009	-0.833042	-1.66303	-1.32278	1.1205	136	1
Mettl3	2.19661	1.95382	0.606581	1.83574	2.6527	1.11447	1.55698	2.67265	1.64819	0.247436	1.95243	0.717555	5.3406	7.39358	6.29706	3.48108	2.7666	2.01623	1.23452	2.02034	1.97152	1.26034	0.959118	1.78012	374	1
Mettl7a1	1.91897	1.28581	0.594641	0.771816	1.74829	0.703757	1.276	2.08438	0.835455	0.355808	0.99645	0.893386	5.70326	2.07809	3.58069	3.32144	0.332816	0.850114	0.148078	0.116763	1.94657	1.38149	0.834982	1.29399	207	1
Mettl7a2	0.5964	1.1052	0.546668	0.320897	1.21825	0.530819	1.81287	1.60356	0.631396	0.296838	0.535897	0.70965	7.26811	2.2041	1.57373	3.01319	0.842812	0.574757	-0.0380125	0.112971	2.01169	1.1208	0.478382	1.50699	293	0.956522
Mfsd4	-5.00249	-3.19181	-0.427023	-0.220817	-2.94072	-0.803739	-1.74496	-1.16482	-2.61053	-0.857082	-0.826978	-0.87563	-1.69454	-4.06094	-1.97839	-3.39648	-1.88913	-1.20277	0.581727	-2.82683	-4.82073	-1.99727	-3.37019	1.46968	278	0.956522
Mical2	3.35029	0.717249	0.28039	2.57947	0.589369	1.94103	0.368412	0.464771	1.06667	0.415659	0.527202	2.75652	0.224722	2.13694	1.08091	2.74573	0.613251	1.4489	0.726474	1.57662	1.15092	1.76918	0.928513	0.917568	55	1
Mid1ip1	-1.46009	0.589544	-0.212053	-1.63921	-2.5796	-0.219233	-0.675973	-1.87113	-1.81324	-0.5827	-2.09746	-1.27474	-11.557	-3.0609	-13.4064	-3.69211	-0.153368	-2.45506	-2.12131	-2.91567	-1.06511	-1.49898	-2.28114	3.32333	473	0.956522
Mir671		-0.555372	-0.377281	-3.67971	-6.1485	-1.06816	-1.35628	-0.430017	-2.98696	-2.71623	-4.733	-2.78235	0.425272	-5.34362	-2.02091	-5.42238	-2.43349	-2.95352	-4.71088	-1.74388	-4.45986	-2.12422	-3.90587	1.83989	382	0.913043
Mkks	2.29061	1.85161	0.82881	1.65335	2.44086	1.38755	1.23075	0.639845	1.26969	2.14594	1.96045	0.716032	8.93396	2.44404	1.43368	2.85747	1.81217	0.94344	1.12659	0.558608	1.133	0.64003	0.526155	1.70225	357	1
Mlec	6.4339	0.124356	0.563586	1.61039	1.38593	0.696505	1.87963	0.311523	2.06488	-0.451168	-0.46512	2.47002	1.47013	3.56635	1.95106	5.57737	0.503326	1.70702	0.0403746	0.44266	2.94281	1.41833	2.78714	1.73867	367	0.913043
Mog	-1.17159	-0.898157	-0.0193872	-1.71743	-1.66384	-0.416316	-0.0694092	-1.07605	-0.495673	-0.880374	-0.568111	-0.13569	-0.742138	-2.85049	-0.859734	-2.19816	-1.26765	-0.12975	-0.295495	-1.94422	-1.89548	-1.25649	-1.87035	0.770821	19	1
Mpdu1	-0.832706	-1.05461	-0.070025	-1.48476	-0.626302	-0.995309	-0.158851	-0.409399	-0.730871	-1.04049	-2.02481	-0.244014	-0.0371783	-1.359	-0.372769	-2.71777	-0.159537	-2.33614	-0.619351	-0.303193	-0.725224	-1.40542	-3.19046	0.868184	40	1
Mri1	-3.28111	-0.664623	0.14282	-1.26039	-1.96793	-1.18183	-0.220048	0.0376919	-2.19596	-0.379338	-2.20562	-2.45652	0.672924	-1.64814	-3.49911	-2.41257	0.668047	-0.992267	-2.10128	-1.14659	-1.6517	-1.56058	-3.44251	1.22077	177	0.826087
Mrpl11	0.469268	0.313219	-0.0073485	-1.49164	-2.52311	-0.500737	-1.07161	-1.2447	-0.770533	0.0831002	-0.211777	-1.30014	-2.33194	-1.06278	-3.20192	-5.77274	0.161368	-4.74905	-0.654391	-1.37011	-0.80823	-1.29444	-2.01717	1.55021	313	0.826087
Mrpl2	0.30085	-0.184513	-0.416134	-3.22037	-1.43745	-0.648837	-0.697004	0.112783	-0.784106	-0.328675	-0.937747	-2.38064	-1.97819	-2.54299	0.545273	-3.76718	-0.857823	-0.583619	-0.995246	-1.29942	-1.77162	-1.69645	-1.98039	1.09727	125	0.869565
Mrpl42	1.45607	2.70498	0.134515	0.406377	0.902635	0.855983	0.6429	0.351756	0.358028	0.696539	1.52951	0.0538184	0.369419	2.07638	3.88623	1.24817	5.63057	1.36854	0.633181	-0.48656	1.95577	-0.279144	1.49061	1.38259	251	0.913043
Mtx1	-1.23645	0.0359914	-0.234308	-4.78846	-2.85386	-1.23444	-0.742442	-0.659924	-0.785309	-0.752797	-1.21906	-2.21515	-1.04575	-1.31014	-3.10107	-4.87639	0.070544	-0.90521	-0.639282	0.0768139	-1.35326	-1.43902	-0.964338	1.34869	232	0.869565
Mum1	-0.279556	-0.929378	-0.0593926	-2.07485	-1.42164	-2.75197	-1.00059	-0.301933	-1.70465	-0.725249	-2.26405	-0.892847	-0.531291	-0.494066	-3.27751	-2.08506	0.355667	-0.38079	-0.325731	-1.02316	-1.75134	-1.63595	-2.47804	0.954615	66	0.956522
Nagk	-1.12425	0.198032	-0.867808	-1.13782	-2.54834	-1.18054	-0.817891	-0.250365	-1.12232	-0.531148	-2.61811	-1.18108	-0.374231	-1.25428	-1.32109	-5.05244	-0.321145	-0.985875	-0.829657	-1.66671	-1.28419	-1.69759	-1.89015	1.05806	107	0.956522
Naglu	0.486804	-1.99527	-0.595294	-1.84342	-1.00992	-3.09225	0.0162898	-1.06607	-1.90009	-0.709684	-0.330901	-1.78094	0.155308	-2.30163	-2.22743	-4.13792	-0.0820453	-3.9336	-1.32609	-1.01504	-1.59168	-2.12245	-1.85828	1.21005	171	0.869565
Nde1	4.70065	0.971205	0.233923	0.993292	0.857397	0.442045	0.70932	2.18762	1.86648	0.318265	0.730061	2.45294	1.11849	2.43376	0.850695	4.08471	0.744974	6.76739	1.25376	-0.0498952	1.93105	1.16617	1.98647	1.60527	329	0.956522
Nelfe	-3.33636	-0.414641	-0.449799	-2.02757	-0.799328	-0.343531	-1.69942	-1.48556	-1.21913	-0.659519	-0.262145	-2.44677	-1.28597	-1.18673	-1.73132	-0.200877	-0.172068	-0.74007	-1.78992	-1.60421	-2.3514	-1.6103	-2.01246	0.836275	27	1
Nfil3	2.37296	1.1557	0.737741	2.44359	3.09153	1.0239	2.30706	1.52316	2.48588	1.12981	1.56	1.53848	11.3448	3.88435	1.54099	5.45628	4.95138	1.20026	3.39493	1.8928	1.78613	0.902504	0.900753	2.29997	432	1
Nfkbia	2.13355	0.581367	0.900046	1.47841	1.57142	1.76717	1.58202	2.06495	1.48082	0.839485	1.89431	1.28352	1.84004	2.02956	2.64394	5.6787	1.12701	0.428758	-0.703327	-0.256646	1.62722	4.61278	0.857972	1.36142	238	0.913043
Nicn1	-2.72519	-1.05592	-0.20548	-1.67104	-1.89569	-0.219534	-1.53061	-0.817376	-1.1442	-0.938304	-1.73042	0.0319572	-0.435084	-2.32003	-1.56367	-3.59232	0.129074	-1.35831	-0.632442	-2.08799	-1.65275	-1.15281	-0.773341	0.904135	52	0.913043
Nln	-6.37973	-0.862344	-0.712947	-1.18023	-1.30026	-0.779689	-1.01261	-1.18841	-0.98119	-0.664969	-1.22667	-1.00447	-0.278363	-0.815186	-2.23707	-1.81391	-0.263874	-1.52615	-0.191973	-2.50546	-2.79727	-0.488506	-0.0474465	1.31439	214	1
Nosip	-0.625622	-0.729624	-0.157481	-0.801809	-0.758673	-0.647582	-1.64763	-0.543595	-0.22044	-0.152943	-2.05277	0.066174	-0.80331	-1.87683	-1.27439	-1.40309	-0.176941	-0.759544	-0.546785	-1.13756	-2.69355	-0.970299	-1.12649	0.676414	5	0.956522
Nptx1	4.05854	-0.153137	0.256374	1.07497	0.192921	0.801486	1.85505	1.10835	0.761682	0.788356	0.911638	1.20967	2.54773	1.83885	-0.173063	4.82769	0.558182	3.47342	1.62905	0.460393	2.10817	0.854152	2.00122	1.29452	208	0.913043
Nptx2	2.8038	0.719346	0.464899	0.61755	1.22637	1.24757	2.37628	1.12811	-0.162176	0.701985	-0.197961	0.746559	1.22824	1.64039	1.46556	2.1533	1.00993	0.902136	1.31495	5.11375	1.59294	1.61593	1.01191	1.08516	122	0.913043
Nr4a1	5.7	1.83443	2.79038	1.28724	0.628974	1.30435	6.61727	5.34297	2.06746	0.179999	2.49602	2.05983	2.29764	4.20494	3.69744	3.19807	0.75857	-0.13071	1.70954	0.511496	3.55237	2.96433	-0.50368	1.87494	384	0.913043
Nrarp	-3.69865	-1.06939	-0.24207	-0.745978	-2.97663	-0.862816	-0.930021	-0.747773	-0.592413	-0.560177	-2.18584	-0.508464	-0.597649	-0.870232	-2.46222	-2.05817	-3.08959	-1.99474	-1.2655	-0.963447	-1.0255	-2.0806	-1.69514	0.951081	64	1
Nrbp2	-1.75741	-0.592033	-0.0478912	-0.856127	-2.191	-0.109466	-0.312452	-0.942095	-0.555666	-1.59958	-1.6702	-2.30757	-0.385413	-1.4411	-0.562579	-1.02946	-0.70916	-0.811672	-2.00508	-1.52842	-3.61443	-1.13952	-1.94519	0.848955	34	1
Nts	0.03911	4.03319	0.483088	0.571942	1.55428	1.72653	1.65968	0.352204	0.319018	0.345631	0.830792	-0.0235579	0.567125	6.06781	4.37953	2.3163	4.3516	2.75047	0.343025	1.90942	3.49404	0.480251	1.97035	1.69083	352	0.956522
Nudcd3	-2.04864	-1.84983	-0.611191	-2.08085	-1.40226	0.0324012	-1.38294	-1.71418	-0.761758	-1.07891	-2.9408	-0.0449769	-1.66985	-1.70447	-1.13259	-1.52688	-0.454126	-0.0420887	-1.17925	-0.91454	-0.848556	-0.133507	-0.875883	0.755562	17	0.956522
Nudt5	2.93057	0.253224	0.43472	-0.0221306	4.16089	0.00908601	1.05862	0.607362	1.18749	1.28911	2.34398	0.0944019	0.50065	1.44989	1.96188	1.83515	1.39857	1.01749	0.848129	1.33977	0.559478	0.50591	3.18598	1.07818	121	0.956522
Nxf1	1.74484	2.19254	1.03012	1.19643	1.72791	1.58803	0.834085	0.223278	0.446077	-0.0542163	2.72002	-0.0177519	0.478708	2.91749	1.57021	6.57108	1.87884	1.44752	1.51585	1.93261	1.84154	1.11602	1.56873	1.34013	225	0.913043
Odf2	-1.50506	-1.59917	-0.491459	-0.579963	-2.54515	-0.832707	-0.839889	-1.21732	-1.70295	-1.28943	-2.7597	-1.4362	-1.58919	-0.949503	-3.47415	-2.2635	-0.687013	-1.72103	-0.808087	-1.61705	-3.54852	-1.88611	-1.68913	0.844746	31	1
Ofd1	-4.25951	-0.976568	0.191753	-1.24711	-1.37643	0.157382	-0.358098	-0.25948	-1.76487	-1.22956	-0.68396	-1.13953	0.823541	-1.63967	-4.05721	-2.22695	-1.01374	-0.402619	-0.822951	-1.806	-2.73146	-0.659422	-3.00971	1.27282	198	0.869565
Ogfod3	-2.65503	-0.743685	-0.285824	-1.26137	-2.91271	-0.134245	-0.79293	-0.561656	-0.153142	-0.504535	-1.004	-1.27703	-0.82417	-3.07958	-0.288529	-2.44033	0.368753	-1.58121	-1.13054	-1.339	-0.42213	-0.382861	-0.742002	0.931013	58	0.956522
Omg	-8.62147	-0.228729	-0.236996	-5.92891	-3.17244	-0.573942	-0.770079	-1.19452	-0.984764	-1.37415	-0.718975	-0.0154915	-2.2654	-2.87266	-4.11453	-4.58815	-0.882463	-1.00796	0.313605	-3.55234	-3.2712	-1.04128	-1.95983	2.15558	422	0.956522
Ormdl2	4.25742	4.17959	0.18301	1.51928	2.01728	3.06684	0.296951	1.46864	2.74713	2.4446	2.56526	-0.586943	0.679051	3.32902	6.23946	8.45734	5.03131	1.75185	0.551632	1.35432	2.04062	1.33322	3.51821	2.09362	419	0.956522
Ostc	1.25496	2.16731	0.127154	1.391	0.843107	0.686386	1.6648	0.614167	1.43308	0.0094355	0.105863	0.236734	0.610233	3.16776	2.60815	1.6225	5.2039	0.38213	0.40334	1.31301	1.78948	1.66291	2.40842	1.20022	168	1
Otub2	27.726	1.32479	1.25476	1.51733	1.27773	0.92284	2.02864	0.272091	2.28856	0.590076	0.0828686	0.305075	2.16038	4.29738	2.46102	6.17299	4.17657	3.49414	0.93615	1.92343	3.02813	3.24728	3.89263	5.54346	491	1
P4ha1	7.0033	2.08658	0.611439	2.62157	2.07511	1.15325	1.66137	2.51934	3.03431	2.30617	-0.174088	1.68406	1.41017	6.40028	2.61047	9.11051	2.28154	4.52104	1.07317	1.87834	3.37268	2.66405	3.35125	2.13662	421	0.956522
P4ha2	2.32392	3.4924	0.828624	2.15206	0.859724	0.859297	0.116989	0.976169	0.952858	0.819292	0.728679	1.13936	0.460591	3.9795	2.20657	2.34819	10.8111	2.0817	0.165334	0.65799	0.857796	0.446517	2.62561	2.21982	426	1
Pacs1	-2.39386	-0.770298	-0.556651	-0.462454	-3.16444	-0.672703	-0.515715	0.00234034	-1.3651	-0.995354	-2.39538	-0.828038	-0.297162	-1.20432	-1.29502	-0.800564	-1.16002	-0.698736	-1.86773	-1.56814	-1.59738	-1.07561	-1.18115	0.745389	13	0.956522
Parn	-11.055	-1.05615	-0.206556	-1.75779	-2.78389	-0.125595	-0.947417	-1.01582	-1.79886	-0.936501	-5.18247	-0.3919	0.681733	-2.56477	-2.20257	-2.86667	-0.491949	-2.40353	-2.20086	-0.765783	-3.00041	-2.14442	-3.15327	2.34191	435	0.956522
Pcca	-1.47834	-1.36144	-0.187668	-1.94054	-1.22558	-0.923196	-0.655812	-0.279525	-0.292485	-1.18072	-1.1169	-0.478602	-0.10819	-4.83776	-2.18612	-3.08379	-0.537033	-3.8579	-0.441878	-0.641769	-2.75537	-1.27107	-0.695457	1.23565	187	1
Pccb	-0.774714	-3.88975	-0.187405	-1.98975	-1.53133	-0.978729	-1.20665	-1.39186	-1.79088	-0.525404	-2.09623	0.0561697	-0.210014	-0.673871	-8.97932	-3.18619	-0.0110327	-0.828107	-0.546032	-2.24787	-2.27979	-1.02475	-1.4197	1.88343	387	0.956522
Pcsk1	2.25202	0.671015	0.19234	0.726428	3.47033	0.662569	1.78851	0.475964	1.45298	1.29926	0.703591	0.439337	1.8194	1.85488	1.74565	3.17795	2.03184	0.870199	1.48157	1.62799	3.0996	2.41522	3.84867	1.02747	93	1
Pcyox1	-1.71548	-1.143	-0.686561	-1.80169	-1.63881	-0.20472	-1.72715	-0.751786	-0.827144	-0.642951	-2.95582	0.365629	-0.180854	-1.18232	-4.70333	-2.74593	-3.12357	-6.46971	-0.479213	-2.72733	-4.74075	-0.623384	-1.30538	1.68435	350	0.956522
Pdgfrb	-4.81049	-0.565207	-0.174299	-1.34633	-1.28104	-1.90104	-0.566704	0.156885	-1.22814	-1.10501	-1.84553	-1.12423	-0.113712	-1.60624	-2.72044	-0.683145	-0.386251	-0.712486	-0.281385	-2.17465	-0.59703	-0.669699	-1.78099	1.07205	116	0.956522
Pdia3	2.17169	2.19346	0.565478	0.100221	0.70473	1.09434	1.33242	1.30789	0.605999	1.2723	0.225382	0.880039	6.26184	2.40799	-0.671361	5.28294	2.16828	1.44973	0.691882	1.09222	2.88493	1.75742	3.33211	1.59112	322	0.956522
Pdia4	5.87469	1.19889	0.358245	-0.425171	0.517852	-1.12983	1.86774	1.37419	0.784258	0.78383	0.385757	2.04428	1.1929	1.56394	1.84987	3.23483	0.63241	0.966575	0.647397	0.424873	2.33679	3.64196	5.03536	1.63417	336	0.913043
Pdia6	3.91984	3.00852	0.644416	0.653009	1.73516	0.947801	0.506891	0.253179	1.53931	0.472721	0.390068	0.494401	0.457497	3.36522	1.46397	7.59887	4.125	1.67689	-0.136327	1.6631	5.30687	4.16198	7.37809	2.24164	429	0.956522
Pdk1	-1.96262	-1.03708	-0.502632	-1.45227	-1.16384	0.0671107	-1.09604	-0.192944	-0.44068	-0.624284	-2.26617	-1.63909	-2.49981	-1.13316	-8.64452	-1.82793	-0.326353	-1.71492	-0.826075	-0.888936	-0.925904	-0.663062	-0.938275	1.70698	359	0.956522
Pdlim2	0.167015	0.921922	-0.515123	-0.769042	-1.50143	-2.23671	-0.897407	-0.518599	-0.952258	-0.953714	-0.782589	-1.20998	-2.5032	-3.98117	-6.88846	-6.94742	-0.882724	-1.52631	-1.25735	-3.39196	-1.66041	-2.79802	-5.03696	2.03889	410	0.913043
Per2	5.88048	1.35054	0.446268	3.87876	2.03738	1.70778	1.76457	1.30275	0.252169	1.69326	1.15035	0.423445	2.18751	2.85429	3.34512	6.40822	1.00672	7.31909	0.644109	0.796718	1.56173	0.533214	0.6801	1.98419	407	1
Pglyrp1	3.81305	2.82317	-0.244266	2.56709	2.93982	3.15492	0.714377	1.05075	2.71827	0.812281	1.81547	0.61216	-0.250285	1.82284	1.58032	1.23342	1.85363	0.645763	1.0201	1.55599	2.93237	0.88617	2.5868	1.10688	132	0.913043
Phf10	1.23653	2.99307	0.29175	1.15447	2.18001	2.12248	0.971895	1.07805	1.41697	2.67201	1.22022	0.690178	0.204104	2.26853	0.434574	2.53733	1.78346	0.870834	1.19263	2.6258	1.88383	2.212	1.53898	0.804072	22	1
Phka2	-4.7885	-2.76288	0.147073	-1.31926	-2.92826	-0.63107	0.260566	-0.391325	-0.310777	-1.47366	-2.10028	-0.749377	-0.189719	-1.61295	-3.53954	-1.69102	-0.545342	-1.73955	-1.20319	-0.605843	-2.54892	-2.22322	-2.76466	1.27133	196	0.913043
Phospho2	1.86793	0.871062	1.02698	0.624991	0.950574	0.872674	0.278303	0.18999	0.712112	0.475651	0.0476075	-0.386524	0.899546	1.07385	1.03508	1.95432	1.8855	2.44698	0.570641	1.06252	1.02998	0.884026	1.90126	0.677282	6	0.956522
Phyh	-3.25281	-1.23031	-0.304934	-1.50093	-1.44965	-0.0639679	-1.7108	0.161272	-0.257455	-0.341203	-0.872339	-0.57777	-1.61158	-1.20402	-2.4782	-2.34236	-0.63785	-0.53691	-1.23878	-1.27646	-1.20036	-1.25711	-0.938738	0.813017	26	0.956522
Pias3	-0.428519	-0.838713	-0.684218	-1.91125	-0.383972	-0.853072	-0.366214	-0.26579	-0.669373	-1.04665	-2.28249	-0.434438	-0.44047	-1.52924	-4.93632	-1.06683	-1.165	-1.37973	-1.96106	-0.175784	-1.4549	-2.0831	-2.21317	1.04599	100	1
Pigp	-1.8088	0.220928	-0.249676	-0.70284	-3.81113	-0.74606	-0.703982	-1.35797	-1.50046	-0.480796	0.668126	-1.67219	-0.92369	-3.87936	-0.727217	-6.36349	-0.456627	-2.38203	-1.28091	-2.00315	-1.58311	-4.06498	-3.90335	1.66762	345	0.913043
Pkn1	-4.1943	-1.67237	-0.775808	-1.07764	-0.411866	-1.0465	-1.39184	-1.58527	-0.758321	-0.868015	-1.13485	0.221675	-0.248404	-0.549006	-2.2886	-0.757947	-1.26742	-1.00094	-0.637925	-0.283607	-2.68429	-1.9726	-1.10317	0.935733	60	0.956522
Plbd2	-2.5142	-0.115445	-0.29513	-0.59072	-0.705662	-0.725265	-0.35485	-0.0908076	-0.587788	-0.225699	-1.55507	-0.351885	-0.812698	-0.927257	-6.25717	-0.656864	-3.19335	-0.538772	-2.485	-1.23344	-1.59203	0.0472342	-1.52253	1.39224	253	0.956522
Plekhf1	3.42184	1.08907	0.594023	0.0179151	1.61326	1.23476	1.49491	2.7056	2.1098	2.20368	2.47454	0.677891	2.27846	3.5959	0.912963	4.15693	0.564692	0.497806	-0.423466	0.602046	0.774809	2.14903	0.775457	1.18942	163	0.956522
Plin4	5.06169	-0.243724	1.54832	0.457086	4.43235	0.930087	5.08373	5.70801	1.17737	0.940497	3.33683	6.34522	5.47428	1.2448	2.97647	2.15956	0.29861	0.819258	1.53985	1.93246	0.631407	2.12899	0.533898	2.00896	409	0.956522
Pllp	-2.44996	-0.218129	-0.138156	-1.85167	-3.33024	-1.49499	-1.7568	-4.03515	-0.98335	-1.34077	-3.25943	-1.3993	-2.00944	-11.7719	-6.47965	-3.08267	-0.625703	-4.09982	-1.34705	-3.6671	-4.45094	-4.85119	-10.7363	2.9823	465	1
Plvap	-0.343001	-0.592589	-1.0116	-2.46698	-2.2066	-3.68405	-1.18653	-0.394845	-0.98963	-0.489899	-0.273968	-1.51427	-1.30406	-2.65666	0.0717456	0.0830366	-1.02075	-0.310835	-1.51685	-2.85941	-2.18029	-0.903093	-1.32815	1.00283	83	0.913043
Pnpo	-0.014957	-1.40203	-0.337932	-2.25022	-1.7031	-0.752968	-0.34804	-0.917926	-0.976806	-1.22109	-1.9361	-0.842022	-0.529333	-2.47818	-2.74026	-2.70619	-0.898352	-6.68136	-1.64861	-0.894851	-1.58052	-2.40427	-2.16901	1.36105	237	1
Poldip2	-1.30179	-3.50821	-0.17602	-1.62017	-1.63203	-0.701031	-0.245914	-0.418987	-1.10728	-0.276104	-1.36237	-1.19745	-0.283128	-1.06651	-2.90583	-1.48176	0.131346	-0.854078	-0.726367	-1.76404	-1.65671	-1.52436	-1.59666	0.856966	38	0.956522
Ppap2c	-2.4336	0.289093	-1.39516	-0.410991	-0.617348	-1.18824	-0.457468	-1.61269	-0.250653	-0.000807008	-0.525797	-1.20161	-3.31382	-0.467012	-0.733291	-2.00384	-1.67776	-2.20724	-2.14653	-0.122997	-2.9437	0.196423	-2.07405	1.02633	92	0.913043
Ppp1r14a	-1.1764	0.343559	-0.355016	-1.0979	-1.46614	-0.942759	-1.54264	-2.14269	-1.23152	1.03309	0.332083	-0.863971	-3.83388	-1.94659	-1.55138	-4.26311	-0.755288	-3.99147	-0.708156	-1.38226	-0.895785	-2.58561	-1.56206	1.31473	215	0.869565
Prkab1	-3.51254	-1.37754	-0.9468	-2.97104	-2.02691	-1.14072	-0.99287	-1.89615	-1.61835	-0.875099	-1.37212	-1.4003	-0.666559	-2.31283	-2.19775	-2.4228	-1.87359	-1.64153	-0.778925	-1.53073	-3.02498	-1.4245	-2.21806	0.756311	18	1
Prosc	2.27063	1.5678	0.389346	1.03181	0.0684154	0.655289	0.832203	2.48906	0.706281	1.31214	1.51049	-0.845433	4.98216	5.34082	1.32458	6.79864	3.26958	3.81817	0.601926	0.725357	3.84896	1.12422	0.287474	1.91186	395	0.956522
Prpf38b	-0.8098	1.70533	0.667882	1.74464	0.375107	0.896441	2.65538	3.14425	0.851868	0.531691	-0.76205	1.05433	3.57318	6.32448	2.37045	1.96844	0.721596	4.49573	-0.0541003	1.63475	1.97785	0.581512	1.24114	1.65043	342	0.869565
Prss23	1.30464	0.188944	0.381865	0.480499	1.945	1.8413	0.783522	-0.0981259	-0.319849	1.19438	0.797322	-0.0827153	13.6836	3.7068	0.429451	2.63443	1.9171	2.48476	2.53696	1.81503	1.16604	-0.15277	0.364174	2.82156	457	0.826087
Psmf1	-4.63376	-0.809217	-0.350793	-1.91427	-1.3875	-0.842574	-0.546738	-0.69646	-0.928901	-0.307027	-1.0903	-1.05573	-0.761089	-0.669536	-2.26382	-4.25743	-0.0243248	-0.578592	-0.767907	-1.70547	-1.8938	-0.577811	-0.815813	1.14873	146	1
Ptgs2	8.8385	0.392125	0.725214	3.14499	4.33007	2.29727	3.9504	1.5	-1.679	0.571081	1.10221	0.530849	3.94539	3.64157	3.14164	0.965925	2.9132	1.39372	1.13906	2.17804	1.46026	0.56699	0.768937	2.07739	414	0.956522
Ptpn1	1.60699	1.58408	0.55241	3.40098	2.63895	0.510967	1.68136	-0.256162	1.14835	0.488572	0.0630408	-0.00593614	4.14379	0.673189	2.51318	3.31013	0.634133	0.335464	0.058563	1.29094	2.76447	0.171157	1.28157	1.24961	189	0.913043
R3hcc1	-1.016	0.418914	-0.605706	-1.50697	-1.47536	-2.31337	-0.838389	-2.21452	-3.26773	-1.03112	-1.61022	-1.59656	-1.11134	-3.5455	-2.34968	-4.47503	0.918698	-1.02997	-0.788652	-1.15045	-0.537332	-0.814198	-0.524307	1.21485	176	0.913043
Rab33a	-1.16502	0.413392	-0.30907	-0.754056	-2.55946	-0.383473	-0.623779	-4.85043	-3.25637	-1.30426	0.588442	-1.92857	0.329544	-3.73035	-4.36742	-2.67709	-0.300829	-1.24061	0.0330579	-1.49787	-0.508766	-1.55265	-2.07733	1.52041	299	0.826087
Rab34	-2.33266	-0.999774	-0.285883	-2.40624	-2.68472	-1.90907	-0.549472	0.22978	-2.37765	-1.32046	-1.44303	-5.0356	-1.10325	-6.62702	-4.27406	-3.28537	-0.727826	-3.07523	-2.03899	-0.88976	-2.98997	-3.72649	-3.60541	1.63849	339	0.956522
Rad50	-4.64607	-4.49953	-0.173563	-1.92049	-0.173229	-2.20252	0.113416	-0.194071	-0.369984	-0.566295	-1.30777	-0.307664	-0.208986	0.0237333	-1.30711	-2.28225	-1.59794	-0.0706857	-0.908922	-1.16227	-1.79703	-2.63908	-1.43827	1.32315	217	0.913043
Rars2	-0.606512	-1.2789	-0.67629	-0.936377	-1.13576	-0.135401	-0.60925	-0.606688	-0.517221	-1.32035	-1.25277	-0.693062	-0.803653	-1.00366	-1.37044	-4.55313	-0.203665	-0.159629	-0.78496	-1.03348	-1.14052	-0.293326	-1.64421	0.879785	43	1
Rasd1	3.42647	0.900875	-0.209325	1.216	0.0559746	0.53841	-0.0311792	1.57918	0.807182	-0.430546	0.877964	0.697833	1.47879	4.88491	1.69782	2.20037	1.54573	1.15846	-0.0495233	0.538075	1.49363	1.36337	1.62796	1.18566	162	0.826087
Rasl10a	3.01743	1.834	0.6752	0.93982	1.25934	0.456469	0.769433	0.735318	2.40378	0.477615	1.02436	-0.187018	0.816626	1.90663	8.48925	2.52487	0.822259	1.10588	2.40976	1.13268	1.27983	1.40599	2.52015	1.69674	355	0.956522
Rbm28	1.57496	-0.0754899	-0.435317	1.30761	2.16072	1.15297	-0.175384	-0.45241	1.35173	1.12307	1.42113	1.8095	0.0980074	2.92766	4.29119	2.39768	1.09202	4.02748	2.58171	4.09398	2.00182	0.126934	1.24025	1.39665	256	0.826087
Rbm3	-2.77661	-1.09425	-2.72191	-2.714	-4.92064	-1.97482	-2.21209	-4.97551	-2.43508	-2.58239	-2.84857	-4.65753	-24.3189	-6.49832	-11.3601	-29.6311	-1.18872	-3.82713	-3.60832	-6.50018	-9.89088	-6.36725	-5.44667	7.05637	495	1
Rbm4	0.0578813	2.10785	1.3493	0.348564	1.02479	0.477491	0.0275644	0.140673	0.497557	1.0345	1.01286	-0.214973	0.501105	2.3464	2.52862	4.80014	1.65951	2.3696	0.145493	0.560955	1.67744	1.52013	0.773782	1.14002	140	0.956522
Rbmx	-1.99849	-0.697764	-0.354498	-0.045521	-0.766746	-0.723431	0.0352933	-1.60956	-0.743134	-0.871338	-1.39356	-0.683623	-0.420252	-1.04553	-4.78749	-2.70521	0.0132027	-0.400703	-0.639877	-1.97235	-1.99533	-0.773768	-0.897887	1.06952	114	0.913043
Reck	-4.17263	-1.9382	-0.148616	-3.12383	-0.93097	-0.0283516	-1.1203	-0.332337	-0.949266	-1.49975	0.405224	-1.38632	0.140376	-1.80849	-2.08272	-4.66886	-0.000136681	-1.47382	-0.287654	-1.43441	-2.54462	-2.77607	-1.33803	1.33715	223	0.913043
Rexo4	1.97747	1.62837	0.475226	0.580454	0.793148	0.723322	0.613842	1.85859	1.28091	0.467534	-0.0492163	0.453193	7.57979	2.49311	-0.0370655	3.93836	1.23204	0.224772	0.431551	1.07247	1.19973	0.810387	2.24317	1.63612	337	0.913043
Rfwd2	2.76299	0.558557	0.271543	0.369109	1.98615	1.05036	1.41083	1.03808	0.285183	-0.0241382	1.69204	0.545642	4.65235	2.41676	0.899361	3.69376	0.972469	0.996442	2.74693	2.2767	4.51089	0.0541475	2.77466	1.37482	247	0.956522
Rfx5	-6.6724	-1.00977	-1.285	-1.63106	-1.27768	0.0478719	-0.93984	-1.54484	-1.60225	-1.33102	-1.38851	-0.635788	-0.249118	-5.19152	-2.16196	-3.45156	-1.29096	-1.5776	-1.10358	-1.97359	-3.45759	-1.87203	-2.31615	1.52656	302	0.956522
Rgs11	-1.84447	0.0556566	-0.145258	-2.64189	-2.36047	-0.475763	0.347567	-0.596001	-0.096581	-1.57154	-2.34798	-1.69322	-0.174402	-1.92755	-2.20683	-0.174378	-2.15367	-0.778988	-1.63104	-1.45073	-1.51495	-1.06522	-1.81397	0.909263	54	0.913043
Rhbdl1	-0.123543	-0.879594	0.0758002	-1.43296	-3.13912	-1.26496	0.0260843	0.769856	-0.403104	-1.3723	-2.46092	-1.20162	-0.620511	-2.72765	-3.58484	-0.753281	-0.739665	-1.65699	-1.69712	-0.505847	-3.17379	-1.99603	-3.49925	1.22257	178	0.869565
Rhog	-0.168235	-0.519982	0.0332062	-2.83968	-2.60216	-2.00739	-0.558931	-1.73619	-0.475645	-1.19087	0.0417156	-1.5903	0.152485	-3.69128	-1.08626	-0.67888	-1.2322	-0.753875	-0.977233	-1.33386	-0.798159	-1.42162	-1.41007	0.955592	68	0.869565
Rnf8	-0.219826	-2.30116	0.160357	-0.960272	-1.21598	-0.438298	-0.743754	-0.268423	-0.640208	-0.618194	-2.6545	-0.184812	-0.552292	-1.33875	-4.68064	-2.01338	-0.251725	-0.786543	-0.783147	-0.886904	-2.00128	-0.319894	-1.04099	1.06982	115	0.956522
Rnpep	4.77301	1.06806	1.05808	-0.275806	2.33076	0.995371	0.552183	2.0041	1.16627	1.19213	0.754552	0.461531	1.14738	3.4962	0.824761	2.37625	-1.35953	4.28058	2.21282	2.39973	1.51133	0.425295	0.514745	1.3957	255	0.913043
Rprm	-2.92738	-0.886828	-0.607685	-0.939965	-1.84557	-0.708395	-1.0926	-1.58047	-0.662837	0.296858	-2.80451	-0.732566	-2.81108	-1.96459	-3.38122	-2.09237	-0.722591	-0.993315	0.200075	-2.38263	-3.27845	-1.09926	-2.27078	1.06403	110	0.913043
Rps6ka4	-0.554615	-1.07678	0.174955	-1.62602	-3.43104	-0.463426	-0.107252	-0.835662	-1.06164	-0.275127	-1.11687	-1.29588	0.527139	-1.53789	-1.04617	-0.162369	-0.662119	-0.851593	-1.25986	-1.69149	-8.00434	-3.77322	-2.211	1.75887	370	0.913043
Sap30	2.24028	1.42203	0.510858	0.710785	1.45851	1.69699	3.43758	2.89284	0.905064	3.5906	1.51253	-0.228748	4.89886	5.84859	0.355505	1.39884	1.92293	0.468553	1.08693	1.13541	0.408757	0.627247	0.177407	1.53661	308	0.956522
Sbk1	5.00351	0.362343	0.108634	2.54545	2.76772	1.55889	1.3545	0.0120124	0.589694	1.00308	0.955018	0.137239	2.33095	1.60074	1.42793	3.40717	-0.0752235	1.29942	1.71352	1.52145	2.63086	0.608695	0.992163	1.22283	179	0.956522
Scg2	0.902805	1.83852	0.347591	0.271521	4.0568	1.13758	0.744469	0.411766	-0.523176	-0.439509	-2.02531	0.626661	1.52522	4.17132	1.14966	4.38259	2.7201	1.80418	-0.755099	3.93938	4.70365	1.77951	2.29419	1.80809	376	0.826087
Schip1	1.33777	2.37044	0.231572	-1.31082	0.902689	0.676814	1.37703	-0.164598	-0.0826355	0.0841312	0.379381	0.449732	5.2057	2.97192	3.56189	1.53225	1.59966	1.37886	1.32328	0.813297	2.04748	1.95888	2.0181	1.3784	249	0.869565
Sdf2l1	7.42919	1.60651	1.20993	0.84934	3.97296	0.0538527	1.14109	3.08947	0.895858	5.68526	2.16704	0.889864	2.21523	2.4257	1.70712	6.61274	2.22067	1.72162	0.688883	2.25455	3.07938	5.95771	4.77078	2.0583	413	1
Sdhaf1	-4.29034	-0.319954	-0.56454	-2.82881	-1.81798	-0.519045	-0.366757	-0.995189	-1.43525	0.618986	1.58212	-1.14899	-0.554123	-4.12787	-0.83586	-9.89153	-2.08924	-3.91837	0.362861	-2.11735	-1.33364	-2.65807	-2.03196	2.30511	433	0.869565
Sept4	-1.35713	0.58241	-0.577806	-1.91791	-2.27745	-0.551918	-1.39705	-1.61099	-1.117	-0.693297	-1.80818	-0.600521	-1.45731	-3.53999	-18.9691	-2.33437	0.699951	-1.66249	-0.903186	-1.92488	-1.90829	-0.302739	-0.715014	3.8148	483	0.913043
Serpinb1a	-2.54093	0.545698	-1.90206	-0.517292	-1.1038	-1.76015	-2.11214	-2.11489	-1.90533	-0.428017	0.526279	-2.38214	-1.24569	-5.93698	-1.42796	-2.83492	-0.341598	-2.121	-2.36148	-3.12232	-0.799426	-3.91491	-2.06706	1.42214	263	0.913043
Serpinh1	2.44536	1.9592	0.0443191	2.19553	1.56605	0.326553	0.591346	1.11123	1.09848	4.63526	1.50914	0.307223	1.22656	4.31134	2.8376	6.71031	3.44586	3.56448	0.432218	1.49707	3.75205	1.16125	11.317	2.53197	443	1
Sfpq	1.8681	1.00932	0.928008	0.685326	1.13584	1.06609	1.03408	1.46476	0.670043	0.791757	0.319535	1.25539	7.10369	2.69179	6.18495	3.13781	0.39461	1.1472	0.900926	0.599484	1.54244	1.71885	1.83256	1.70027	356	1
Sgk1	4.72352	0.0213128	0.276698	0.864456	2.48191	4.87476	2.51094	2.8599	1.34653	1.79675	3.05502	2.96077	2.19981	4.69055	0.287608	2.26305	1.17393	1.64098	-0.34656	0.085256	1.90717	5.29627	1.65354	1.6314	334	0.956522
Sh2d3c	-3.45019	-1.27657	-0.14688	-3.5906	-1.97794	-1.99387	-1.41986	-0.664875	-0.60515	0.140665	-1.33743	-0.218779	0.279262	-1.42063	-0.752947	-1.2492	-2.84755	-1.39958	-2.59652	-1.29284	-5.5995	-3.10718	-4.00034	1.46654	276	0.913043
Shd	-2.04563	0.619302	-0.734999	-3.84706	-2.05521	-1.30323	-0.366368	-0.360094	-0.776116	-0.905808	-1.86554	-1.75452	-2.84266	-4.5341	-0.688674	-5.76123	-1.61776	-1.43042	-1.64364	-2.81026	-2.32792	-0.928664	-1.04838	1.44338	268	0.956522
Sin3b	1.64079	-0.278058	-0.343046	-1.68434	-1.81868	-0.682136	-1.52997	-0.857665	-1.53313	-0.263571	-1.70082	-1.81066	-0.994103	-3.43215	-5.41053	-3.89198	-0.921731	-6.32536	-1.56218	-1.52471	-1.7743	-2.0288	-3.44083	1.72906	365	0.956522
Slc16a1	-1.44276	-0.162772	-0.216791	-2.01545	-2.77664	-0.0397209	-0.142856	-2.66425	-0.276287	-0.487656	-0.729489	-1.44309	-0.613038	-0.946038	-1.57892	-1.96517	0.123397	-1.03314	-1.12226	-1.17646	-1.11531	-1.68805	-0.884586	0.806902	23	0.956522
Slc22a8	-10.0887	-1.10162	-0.323904	-1.63143	-0.751068	-0.893497	-0.85153	-0.0113588	-0.940896	0.151375	-0.814119	-1.64288	-0.789926	-2.81614	-2.50529	-3.60924	-1.27415	-1.23672	-0.214493	-0.137244	-2.74633	-2.83668	-1.8004	2.09271	416	0.956522
Slc25a11	-0.36647	-1.96956	-0.418287	-1.89098	-1.591	-0.343404	-0.631009	-0.466108	-0.861543	-0.701283	-1.74186	-0.948054	-4.83278	-2.04382	-6.13128	-2.81041	0.0736065	-1.94835	-1.03159	-1.2158	-2.3178	-0.729318	-1.51656	1.44685	270	0.956522
Slc25a35	-3.43565	-1.25669	-0.464418	-0.364357	-0.330613	-1.63231	-2.1587	-1.60183	-1.50536	0.0592322	0.0759405	-0.784717	-1.68768	-1.71585	-3.23035	-6.3814	0.16637	-4.10605	-1.86001	-0.499926	-1.42441	-1.37205	-1.03743	1.52374	300	0.869565
Slc2a1	5.01045	0.0863069	0.0656831	0.522968	0.443982	0.168066	1.27427	0.812143	1.01193	0.547184	0.423263	1.22693	0.537947	5.36231	2.75322	3.44805	1.00174	2.29372	-0.209703	0.182768	1.81064	2.06209	0.87507	1.51262	294	0.956522
Slc2a8	-0.348795	-1.42278	0.204724	-2.32996	-2.00383	-1.06988	-0.259144	-1.12241	-0.804573	-0.967182	-1.27861	-0.988426	0.475679	-4.04443	-1.88989	-2.5237	-0.283698	-0.600071	-1.09388	-0.929868	-2.17132	-2.95205	-1.91405	1.05426	105	0.913043
Slc35b2	-1.61189	-0.587974	0.0104235	-1.93842	-0.970545	-1.2987	-0.5697	-0.735635	-1.01857	-1.75668	-2.21328	-0.336614	0.299236	-1.05951	-1.2722	-6.0505	-4.53347	-1.6488	-0.654153	-0.563992	-1.1311	-0.557084	-2.21034	1.40767	259	0.913043
Slc38a2	3.1377	0.198277	0.371705	0.564001	2.46262	1.32265	1.43703	3.87029	0.173851	2.09445	3.71954	1.1211	28.5699	4.07796	4.34631	3.76118	0.842188	4.65665	1.38377	1.90904	1.44613	1.09886	2.073	5.69669	493	1
Slc38a3	-1.0495	-1.08867	-0.195127	-2.18433	-2.2498	-0.8714	-0.180886	0.19208	-0.906457	-2.82072	-1.69318	-0.895972	-1.73001	-0.24887	-1.90473	-2.56438	-0.829415	-1.09821	-0.58819	0.152362	-2.26944	-1.65692	-2.04055	0.882859	45	0.913043
Slc40a1	-1.51702	-0.383479	-0.391519	-2.69334	-1.28007	0.151247	-0.346541	-0.998667	-1.41015	-0.817171	-0.815918	-1.23753	-0.643486	-1.07182	-4.48831	-1.57388	0.177089	-0.659551	-0.701944	-1.07103	-1.6962	-1.81185	-1.34557	0.975249	74	0.913043
Slco1a4	-1.61546	-2.13666	0.103474	-3.5674	-3.15836	-0.766347	-0.192575	-0.273551	-2.19056	-1.83846	-0.0290381	-1.35837	1.88246	-3.61258	-2.24461	-5.99436	-3.31806	-0.99704	-0.834097	-1.0132	-4.30853	-3.01783	-3.74586	1.76532	371	0.913043
Slco3a1	3.27453	0.502347	0.0751902	0.429673	0.631435	0.779889	0.965268	1.20684	0.0177553	-0.547991	0.187757	1.27605	0.251846	4.4989	1.57068	2.64453	3.81897	1.87791	0.954835	2.12772	0.602497	0.629843	0.385904	1.28388	200	0.956522
Slitrk1	-2.27336	-1.37874	-0.0136318	-1.44976	-2.43217	0.158368	-1.82019	-0.876135	-1.53991	-0.64183	-2.21902	0.859267	-0.649542	-3.7498	-2.55414	-4.28125	-1.65398	-2.99124	0.547454	-1.12094	-2.32694	-1.51879	-1.78668	1.27339	199	0.869565
Smarcd3	0.139262	-0.80694	-0.198268	-2.11221	-2.3745	-0.763593	-0.216323	-1.34224	-0.487638	-1.03359	-1.16654	-1.52182	0.10673	-3.27019	-0.869964	-3.16218	-0.881878	-1.80191	-0.383316	-0.599463	-0.884863	-1.5472	-1.34558	0.919868	56	0.913043
Smim3	1.54885	2.47469	0.45601	1.05568	2.49599	2.05502	1.31436	0.0770523	1.53356	0.29848	1.14321	0.738806	1.09738	4.27239	1.54928	1.78078	0.522922	0.8695	0.846661	2.15317	0.879879	6.06841	0.586671	1.3467	230	1
Smox	1.48267	0.0646353	0.152747	-0.0677674	2.52939	1.17843	1.7219	3.23378	2.45713	0.667418	0.322842	0.336124	-0.166235	2.51127	1.11853	2.68963	1.09347	0.937211	0.572624	1.63549	2.94181	0.70596	1.79585	1.03363	95	0.913043
Smyd2	-5.45209	-0.430338	-0.23882	-3.05719	-3.05568	-0.777151	-1.473	-0.832692	-1.34726	0.504519	0.317535	-1.21003	0.162255	-3.36215	-1.76595	-1.48407	-1.13104	-1.26638	-0.165255	-1.06998	-2.45417	-1.20356	-0.786678	1.36833	241	0.869565
Snapin	-2.94505	-0.574218	-0.295052	-1.51434	-2.00313	-0.695793	-2.11057	-1.1464	-0.560407	-0.650133	-1.75967	-1.90696	-2.42199	-4.29068	-3.32217	-2.48316	-0.426561	-2.06305	-0.829345	-2.83296	-1.63787	-0.854259	-1.1556	1.04707	102	1
Snora34		0.0736059	-0.501577	-0.54949	-1.64679	-0.193703	-0.672227	-0.816734	-1.69534	-1.26265	-2.84613	-0.516713	-1.50488	-0.76572	-0.0255075	-1.02117	-0.338853	-3.3501	-0.62592	-0.384152	-5.96469	-1.67854	-3.06832	1.40872	260	0.913043
Snord14c		2.2346	0.944223	0.355352	1.2034	0.620286	2.56213	1.51097	0.145421	1.58591	-0.302365	1.06269	1.80418	3.73087	2.73487	3.17684	0.660405	4.7803	0.588184	0.448006	2.88975	0.556434	1.159	1.29252	204	0.913043
Snrnp48	1.24493	0.752894	0.543419	0.871738	1.36496	1.39777	1.19241	1.98012	1.68766	0.599073	1.40086	0.86707	1.02769	2.02928	0.593582	2.58008	2.27328	1.92596	0.971956	0.488242	1.40531	1.12955	0.696525	0.587969	2	1
Snx16	1.14194	1.64703	0.114	0.262741	0.904558	0.598061	0.64745	0.519997	0.296324	0.934472	1.35251	-0.10309	0.268872	1.19945	2.41867	2.84988	0.5549	1.54787	0.455913	0.213616	1.3176	0.408593	1.47403	0.740416	12	0.956522
Snx19	-1.67767	-2.02826	-0.133813	-1.72121	-1.04506	-1.03948	0.085696	-0.963939	-0.553265	-1.31361	-0.716144	-0.138328	-0.725778	-0.549058	-0.855043	-0.918299	-0.952811	-0.500277	-0.826017	-1.29962	-1.38635	-1.05879	-2.0116	0.561098	1	0.956522
Snx3	0.903484	1.61017	-0.0194899	0.195295	-0.0559995	0.733299	1.45676	0.731004	0.935376	0.127271	-0.0226042	-0.492818	0.25712	3.60919	1.43832	5.29709	11.5823	1.2253	0.205005	1.77111	3.92408	0.809961	2.24723	2.58135	445	0.826087
Sox11	2.50032	0.619091	0.397984	1.02936	1.31301	4.00769	1.5913	0.813855	1.57375	1.00137	0.497836	0.649442	3.71284	1.75293	2.32965	1.04608	0.180036	0.486009	0.922503	1.48244	-0.164276	0.59597	-0.127835	1.07606	119	0.913043
Sox12	-5.71722	0.424933	-0.903316	-2.27978	-2.55556	-1.43561	-0.819968	-1.16181	-0.805606	-2.27169	-0.781459	-0.641208	-1.42418	-0.918458	-0.885612	-1.9076	-1.54687	1.07291	0.139596	-0.755183	-1.5649	-2.03661	-1.29685	1.29184	203	0.869565
Spred1	3.35902	2.78944	0.385045	1.36367	4.62422	1.93835	2.21544	1.53167	1.52751	1.14424	1.51373	0.216292	1.56684	4.08774	2.76482	5.87476	1.29898	1.90286	2.81921	2.22358	4.57359	5.69429	2.95004	1.55074	314	1
Sptlc2	-2.20166	-1.49213	-0.188199	-1.51623	-1.46053	-1.94987	-0.207091	-0.753868	-3.65037	-1.61584	-0.857953	-3.63315	-0.227893	-4.96386	-5.16062	-7.43453	-0.338455	-1.33385	-1.91257	-2.40871	-3.06882	-3.2321	-1.06037	1.82336	379	1
Sqle	-0.90503	-0.400587	-0.268014	-1.24199	-2.56424	-0.453718	-0.324401	-1.31472	-1.39598	-0.409224	-4.46191	-2.47013	-1.20194	-2.86914	-6.06653	-1.69383	-0.319128	-3.18888	-4.14206	-3.76954	-1.05733	-0.425346	-0.811158	1.60219	326	1
Srebf1	-2.25165	-2.1459	-0.0584656	-2.04496	-2.68696	-0.146684	-0.51237	-1.34084	-2.14074	-2.41641	-2.13876	-1.584	0.840499	-1.08365	-1.71361	-0.870623	-1.20902	-1.42793	-1.61564	-0.187626	-2.07156	-3.17727	-6.58029	1.43675	266	0.956522
Srsf10	9.41227	1.41646	1.18813	0.509513	1.12026	1.01786	2.15241	1.37049	1.81878	0.614674	0.382339	0.260627	6.75199	3.67768	-1.68986	2.88081	2.33227	2.38711	1.48328	1.07661	2.34734	1.44735	1.03361	2.24011	428	0.956522
Srsf5	-1.31366	-1.55856	-1.84094	-1.83396	-1.17797	-0.00427142	-2.14167	-2.48787	-2.66366	-1.11085	-2.21156	-0.162156	-1.11518	-2.07624	-2.21779	-5.88877	-0.390281	-1.52464	-0.112172	0.370121	-2.85631	-0.228704	-1.00544	1.32048	216	0.956522
Srsf7	1.28278	1.82042	0.541743	0.794883	2.32677	1.33498	1.79877	-0.306586	0.87452	0.173453	2.82957	1.01722	1.59284	7.12632	3.08787	25.897	5.06396	3.15935	0.992889	1.67717	1.42922	1.14294	1.38225	5.2615	489	0.956522
St8sia5	2.08378	1.62789	-0.192943	0.935726	1.36899	0.773983	1.00211	0.189875	-0.153829	0.520954	2.59836	-0.717095	-0.539948	5.12999	1.24964	3.46392	2.78051	1.84357	0.395365	1.26985	2.46206	4.4471	2.39979	1.51608	295	0.826087
Stard3	0.476351	0.725913	0.080863	0.388356	-0.0609856	0.466313	0.135805	1.78185	0.427333	0.348409	0.532876	0.416192	-0.0381268	5.02538	4.2616	3.71986	0.611638	1.38613	0.43984	1.13022	0.825176	3.29203	1.83452	1.45223	271	0.913043
Stip1	3.4109	1.4226	0.750034	0.342183	0.961062	0.570132	1.6278	2.10673	0.646234	-0.269698	-0.905175	0.832252	0.800448	2.28394	0.346011	5.41958	2.27504	1.01041	0.306023	1.48632	1.71928	2.54973	2.54865	1.33628	222	0.913043
Stk40	3.71274	-0.918183	1.05332	2.25788	3.17038	2.7458	2.12442	1.02351	2.10034	0.670711	1.61544	-0.320905	2.46863	0.275578	3.52808	2.29059	0.728024	-0.79273	0.475738	1.63425	2.39599	0.858517	1.88393	1.28454	201	0.869565
Stmn4	-1.53914	-0.345196	-0.0173876	-2.71393	-2.85584	-0.742393	-2.05845	-2.4385	-0.03472	-1.07533	-1.87288	-1.13519	0.0881642	-4.00562	-0.793509	-2.68371	-2.74778	-3.91902	-0.896818	-0.460198	-1.04588	-3.00056	-6.11376	1.53433	306	0.956522
Stx17	-1.17274	-1.07928	-0.094155	-0.611374	-0.925431	-0.248437	-0.655117	-0.468011	-1.13496	-1.18825	-1.03218	-0.987051	-0.907702	-0.725901	-2.18034	-4.32076	0.369395	-1.64461	-1.09204	-1.72694	-1.23958	-0.553799	-1.34832	0.893827	47	0.956522
Sugp1	-1.02363	-1.01074	-0.153254	-5.84575	-1.94133	-0.391192	-1.95995	-1.34154	-2.29189	-1.16084	-1.85409	-2.22292	0.039947	-2.00447	-3.10441	-8.32808	-0.288793	-1.02378	-1.57284	-0.644639	-5.98709	-2.88655	-7.4748	2.32458	434	0.956522
Sult1a1	1.93181	-0.438532	0.754948	-0.271053	1.39183	2.04868	2.54657	2.62507	1.25685	0.304008	2.18744	2.01936	2.59504	2.26344	0.646622	4.44109	0.852659	0.907724	1.86308	1.83747	0.661218	1.68693	0.356262	1.10297	129	0.913043
Synj2bp	0.147351	1.31316	0.433469	0.283857	0.854511	0.571637	0.223209	0.198224	0.476851	0.0297301	0.481044	0.336067	0.831938	2.32117	1.62589	0.877878	2.04406	1.02315	0.338017	0.295418	0.905352	0.957493	0.662134	0.599958	4	1
Sytl2	-14.616	-1.5867	-0.427382	-1.23345	-2.31748	-0.705762	-3.86753	-6.665	-3.44218	-2.00845	-1.44413	-5.09272	-0.505139	-2.31324	-4.88103	-6.60844	-0.589044	-2.30882	-1.43367	-5.10747	-7.34023	-6.28108	-3.46128	3.23843	471	1
Taf12	13.4149	1.39075	0.956077	1.03821	2.23459	1.00982	0.497713	2.21119	1.59081	0.722696	-0.242339	0.49783	3.64744	2.39041	2.72958	2.54025	2.82053	1.04975	-0.3198	0.803341	2.02163	1.01489	3.63396	2.70277	454	0.913043
Tamm41	-0.806756	-1.43294	-1.17738	-1.66354	-0.951466	-1.90947	-1.49022	-2.30245	-1.7009	0.470518	-0.123339	-2.22024	-2.20044	-1.28867	-1.4555	-3.71132	-2.16106	-3.68047	-1.43483	-2.64835	-0.546952	-1.99558	-2.04552	0.971672	73	0.956522
Tapbp	-2.49887	-0.943498	-0.632707	-2.24029	-0.770942	-0.428807	-1.02246	-0.647863	-1.4194	-0.115892	-1.31479	-1.13333	-0.545517	-1.09698	-0.585432	-2.0496	-0.709773	-1.44099	-1.14738	-0.976645	-1.62198	-1.09349	-1.69232	0.593157	3	1
Taz	-0.472279	-1.73141	-0.277742	-2.06578	-1.85325	0.0343878	-1.2561	-1.12486	-0.234667	-1.27405	-1.22748	-1.36668	0.759026	-2.61009	-2.99283	-2.56717	-0.507649	-1.14728	-0.56995	-0.685023	-3.17091	-1.32511	-1.03438	0.983174	77	0.913043
Tbcd	-2.21966	-0.244413	-0.328827	-0.269458	-1.08491	-1.42852	-1.45444	-1.57402	-1.3177	-0.840644	-2.21858	-1.17206	-0.374818	-4.57123	-5.04205	-1.7398	-0.656865	-2.60651	-2.29647	-1.94038	-3.02803	-1.91043	-3.01547	1.26296	193	1
Tcea2	-0.708492	-1.26687	-0.421415	-2.4845	-2.40924	-1.29491	-0.523167	-1.47773	-1.27183	-0.122432	-1.29158	-2.98485	-0.234826	-1.30667	-11.7382	-1.08025	0.0472019	-0.797853	-1.73393	-1.61129	-8.23164	-1.06526	-1.79086	2.68379	450	0.956522
Tceal6	-2.17262	-0.745644	-0.275455	-3.16005	-2.65081	-0.895816	-1.3629	-0.19583	-0.922205	-0.390516	-1.884	-1.15486	-1.69256	-1.85887	2.93351	-2.22954	-0.782011	-0.418711	-0.336472	-0.7613	-1.01622	-1.07586	-2.91893	1.23799	188	0.956522
Tcta	-3.49157	-2.8171	-0.0733883	-2.04561	-2.76411	-1.114	-1.49801	-0.558315	-1.35924	-1.28192	-2.7524	-2.63142	0.367497	-5.92044	-1.85842	-6.82875	-1.21329	-1.61313	-2.13829	-2.00274	-2.90806	-3.48517	-2.76212	1.6366	338	0.956522
Tfrc	-2.76171	-1.41974	-0.517148	-0.931473	-1.38077	-0.705127	-1.20263	-0.946766	-1.76542	-1.37262	-1.66226	-0.736035	-1.62952	-2.91676	-5.18494	-4.09875	0.610493	-2.54566	-0.610479	-1.3918	-4.17173	-0.816099	-1.86177	1.34408	227	0.956522
Tgfb3	1.97518	0.711638	0.108725	0.314396	1.11187	0.33385	0.306235	0.826048	1.16845	0.253809	0.745918	1.43891	0.352701	3.46086	2.32864	2.66409	0.785104	0.800498	1.20558	2.0629	2.08816	2.15484	1.64354	0.900105	50	1
Thoc3	-0.871914	0.110685	-0.0650502	-1.26002	-2.03075	-0.931299	-0.714794	-0.367397	-0.818078	-1.17149	-1.32027	-1.54031	-0.609692	-2.81561	-2.15194	-0.545854	0.141985	-0.698348	-0.910246	-1.80731	-2.16283	-0.895749	-1.28617	0.755294	16	0.913043
Tiparp	14.308	1.53798	0.328722	2.79591	2.12562	2.11341	3.41439	1.9964	1.60031	1.14682	1.42533	-0.124102	1.397	1.70628	1.51684	1.87291	2.51909	0.639251	-0.248694	-0.553573	0.191448	0.762378	0.405166	2.8936	461	0.869565
Tipin	-2.06989	-1.70203	-0.437994	-1.91694	-1.14032	0.30046	-1.62749	-1.582	-4.27161	-1.76689	0.296819	-0.726055	-0.612836	-7.79641	-1.86808	-12.3206	-0.448346	-1.92259	-0.935658	-2.87829	-4.65994	-6.1916	-1.37026	2.91167	462	0.913043
Tk2	-1.55641	-0.472543	-0.203008	-2.46745	-1.83825	-0.947049	-1.1324	-2.18035	-0.540949	-1.03749	-3.0666	-1.67375	-0.0453372	-1.84209	-4.29898	-5.02923	-0.693764	-1.0758	-1.59665	-1.25682	-2.67985	-0.757517	-1.04745	1.23412	186	1
Tle2	-0.449756	-3.69726	-0.0637735	-1.31677	-2.70031	-0.627071	0.351281	0.391181	-0.791518	-0.526026	-1.36996	-1.49842	-1.0819	-1.67454	-1.2774	-0.582938	-1.44359	-1.21985	-3.19053	0.273475	-4.69997	-1.97127	-2.7957	1.3098	213	0.869565
Tm6sf2	8.49767	4.09048	-0.283729	1.50192	0.831903	0.164079	0.0808371	0.0823311	1.9729	1.24276	1.02661	2.1829	-0.108401	1.05954	2.2133	1.99418	1.57222	1.14229	-1.02623	0.997239	2.318	1.93066	3.32137	1.91094	393	0.869565
Tmed1	-0.330077	0.318364	-0.495448	-3.49264	-1.20278	-1.31547	-1.15206	-1.51121	-0.0842467	-0.653886	-1.90274	-0.0874517	-0.717674	-2.37474	-1.48663	-0.761783	-2.23721	-1.47191	-0.280403	0.0962958	-2.11589	-0.471143	-1.69807	0.93366	59	0.913043
Tmem175	-4.58768	-0.935784	0.128081	-2.39001	-1.87911	-0.561027	-2.36822	-0.599716	-1.24988	-1.02644	-3.07859	-0.14862	0.535634	-1.21329	-3.79441	-3.7897	-0.908796	-0.592154	-0.0706621	-0.234013	-4.21457	-1.46149	-1.42531	1.46686	277	0.913043
Tmem203	-1.72571	-0.352893	-1.10437	-1.20101	-2.4944	-2.70873	-1.76499	-1.29599	-2.268	0.0415405	-0.188847	-1.98477	-0.548869	-1.99216	-1.71313	-5.61784	-1.1822	-1.83934	-1.54153	-1.27018	-1.30681	-1.19632	-2.73663	1.14102	141	0.956522
Tmem219	-1.05486	-0.0746479	-0.0645561	-1.60275	-1.21655	-0.48165	-0.862853	-0.447965	-1.79365	-0.447351	0.0721235	-2.13797	-0.475186	-3.16579	-1.86307	-0.88704	-1.12382	-1.30149	-0.559285	-2.04878	-1.58013	-2.42015	-2.10632	0.849609	35	0.956522
Tmem33	1.0877	1.17911	0.0156491	0.51772	0.846566	0.807706	0.604174	0.266509	0.865797	0.386942	0.368234	0.502254	4.68421	4.10881	0.363181	2.03079	2.35707	2.55187	0.673823	0.857743	1.95336	0.871766	1.55111	1.19733	165	1
Tmem63b	-4.35744	-0.343932	0.264791	-1.61446	-1.75195	-3.99895	-1.40756	-1.23981	-0.672495	-1.34411	-1.45864	-0.738054	-0.598791	-0.910949	-1.38925	-0.470395	-0.369972	-2.43558	-0.6375	-0.749232	-1.29375	-1.40561	0.0123074	1.10735	133	0.913043
Tnfrsf12a	0.010371	1.19319	-0.45152	0.229203	1.51367	0.075324	1.49908	1.16275	1.21917	1.31992	5.8193	0.680041	1.93123	0.109876	2.0709	3.19419	1.11374	0.965654	1.43548	3.29615	3.24275	1.82613	1.68931	1.3728	246	0.956522
Tnfrsf25	5.02983	1.32	1.03951	3.11519	1.62614	0.89126	0.962347	1.13144	2.18084	1.04881	2.25423	-0.124743	1.82036	2.09867	1.38912	5.44677	6.05116	0.523522	-0.00410269	3.80875	2.16636	0.68844	0.788704	1.67727	347	0.913043
Top1	0.556555	2.16609	0.679846	1.27228	3.42458	1.26256	0.688445	4.078	2.34098	1.12747	1.97801	1.09584	1.52204	1.75402	6.5638	4.09455	-0.13249	0.998478	1.94055	0.283869	2.60799	4.23552	2.04567	1.5674	319	0.956522
Tpst2	-0.521955	-3.06628	0.0313681	-2.56166	-2.4293	-1.17341	-0.480678	-0.528044	-1.72987	-0.383199	-0.729934	-1.27289	-0.213679	-2.09059	-2.15493	-0.724778	-0.0474218	-2.34889	0.0568456	-1.92504	-0.679453	-2.98895	-3.09155	1.06933	112	0.913043
Tra2a	6.2213	2.68079	2.22488	2.34692	3.84166	1.74638	2.10352	4.0652	1.35339	1.01101	2.96369	1.55608	5.79053	6.37748	5.5183	11.613	0.983379	5.9666	1.28609	1.78497	4.11936	0.390707	1.77041	2.5915	446	1
Trappc12	-0.937362	-1.40224	-0.20615	-2.04488	-1.54477	-0.645513	-0.468098	-0.711347	-1.08121	-0.585355	-2.76868	-0.484309	-0.104626	-1.97931	-3.81233	-1.2767	-0.19113	-7.0662	-0.512836	-2.21626	-2.07122	-0.838733	-0.933606	1.52545	301	1
Trib1	1.73781	0.234614	1.64108	2.52008	2.18002	-0.463406	0.756608	1.40659	1.28337	0.55113	0.945414	1.22425	3.39952	3.82235	1.87868	1.79396	0.801302	-0.22248	-0.169616	0.538927	1.78918	1.41175	1.05376	1.0613	108	0.869565
Tril	-3.9655	-0.304597	-0.232626	-1.38136	-2.1139	-0.186315	-0.669002	-0.58874	-1.23268	-0.632367	-2.05252	-1.74998	-0.375562	-1.14421	-1.40929	-2.03025	-0.914897	-1.21157	-1.81476	-1.90991	-1.09952	-0.953959	-1.16416	0.843093	29	1
Trio	2.30641	-0.174811	1.11246	1.10413	0.965445	0.827868	1.87073	1.92026	1.22042	-0.0498308	0.289463	1.1187	6.35521	3.66363	1.2466	4.56054	1.70767	3.67681	1.43641	1.2572	3.1267	2.31066	2.56266	1.53138	304	0.913043
Trub2	-0.933008	0.499566	-0.143592	-1.43155	-1.1162	-1.07048	-0.329081	-1.0367	-0.314887	-0.261617	-1.12862	-0.404565	-0.698479	-2.36588	-1.64899	-5.79565	-0.0318414	-0.425435	0.041803	-1.53312	-3.50736	-1.91106	-1.65973	1.34543	228	0.913043
Tsc22d3	20.8118	0.834987	0.83751	1.44068	2.11673	1.26687	2.34294	1.76015	2.10862	0.891389	0.253702	2.59408	2.43677	5.04169	4.96089	4.80065	1.97037	3.96757	0.0131794	1.00903	4.81106	2.6236	1.90444	4.14888	486	1
Tspan2	-2.51483	-0.542318	-0.0655526	-0.523305	-1.85475	0.228817	-0.432461	-0.347974	-0.807752	-0.836911	-1.7984	-0.403978	-3.61007	-1.79607	-6.33887	-2.68915	0.276471	-1.1882	-0.3489	-2.07693	-2.18234	-0.182833	-0.636419	1.49755	288	0.913043
Tubgcp2	-3.22814	-3.44893	-0.861047	-1.98535	-1.0406	-0.327827	-0.750982	-1.65708	-1.89657	-0.743262	-2.85143	-1.59986	-0.212961	-2.81785	-15.4325	-2.86822	0.55503	-0.466778	-0.669106	-3.4861	-3.68941	-1.61826	-1.59313	3.10352	469	0.956522
Txnl4a	0.661901	1.00747	-0.17536	1.12982	3.41991	1.00384	2.12376	2.01014	1.69494	0.478723	-0.16093	2.99746	-0.281542	2.29529	2.62053	6.70383	0.628349	1.08382	1.00156	1.8318	1.33591	0.856544	0.471116	1.49974	289	0.869565
Ube2b	2.82549	1.10029	0.525391	0.502443	-0.205986	0.582954	1.20254	1.43978	0.256831	-0.172964	0.370025	-0.0624765	0.283699	3.44898	1.55429	1.36922	2.06588	2.31375	1.54921	0.385084	5.29891	0.640363	1.74323	1.30063	212	0.869565
Ube2f	0.53456	3.64574	0.426606	0.692013	2.57697	0.79777	1.06789	0.679151	0.54166	1.47577	0.801853	-0.115392	1.04177	0.807597	1.55637	1.2339	1.23395	0.760781	0.923525	0.308939	0.502736	0.714741	0.391896	0.788704	20	0.956522
Ubr3	-2.27168	-1.29538	-0.483974	-1.64759	-0.732875	0.31921	-0.589872	-0.317555	-1.56536	-1.51449	-0.373304	-2.54647	0.0873719	-1.11908	-6.43427	-5.01156	-0.897676	0.573103	-0.180101	-1.69436	-4.06503	-1.17543	-1.59791	1.68769	351	0.869565
Ubr5	-1.29058	-2.20607	-1.59873	-0.263202	-3.81473	0.616031	-0.587199	-0.214306	-1.26455	-1.65367	-2.40174	-0.00375524	-1.90462	-0.174499	-4.40793	-0.333931	-1.33985	-0.856154	-0.877865	-0.717494	-2.55769	-0.895028	-1.49966	1.19485	164	0.956522
Usp19	2.23962	0.194311	0.476493	0.0911954	2.15777	0.691805	1.56762	0.376347	-0.15153	0.622793	1.56187	-0.575488	-0.200464	10.6183	0.61778	2.56907	3.74924	6.86525	0.536135	1.45646	2.57218	2.23458	1.96585	2.49984	441	0.869565
Usp2	-7.22918	-1.40487	0.303563	-2.16766	-3.01248	-0.893	-1.26507	0.732046	-2.83717	-0.775406	0.221657	-0.949225	-2.69474	-6.41892	-3.83503	-5.46416	0.0729269	-1.16097	-0.273272	-1.96208	-3.29022	-1.94801	-2.36175	2.09318	417	0.826087
Vangl2	-4.44648	-0.235467	-0.0190419	-2.00219	-1.32417	-0.113865	-0.832437	-2.12408	-1.46591	-0.694258	-2.24153	-0.888618	-0.0541441	-1.59631	-0.027202	-2.13593	-1.0088	-1.37118	-2.80017	-0.784572	-3.84175	-1.92673	-2.38061	1.18054	159	1
Vip		3.44856	1.63985	0.824962	1.41607	1.04549	1.0937	-0.157988	0.143012	0.215103	0.679763	-0.574406	5.03848	4.28952	2.59508	3.04489	4.42831	3.23186	1.63036	1.40979	2.80955	-0.241474	0.992384	1.61427	330	0.826087
Vps11	-0.631079	-1.31709	-0.97685	-0.912453	-0.955597	-1.94853	-0.883889	-0.671181	-1.16248	-0.293179	-3.13035	-2.38142	-1.6465	-3.47849	-3.21285	-0.505756	-0.804863	-0.864045	-1.29185	-1.85434	-1.64749	-2.82024	-0.460604	0.946727	63	1
Vps25	-1.1511	-0.626281	-0.330375	-1.17485	-1.36952	-1.11168	-0.885335	-0.526514	-1.00079	-0.620349	-1.03331	-0.213993	-1.70818	-5.76567	-1.21183	-2.94209	0.250216	-1.80209	0.365623	-0.686807	-1.00447	-3.67949	-0.672805	1.32738	219	0.913043
Wbscr22	0.575961	2.6492	0.435547	0.485502	0.665151	0.479413	0.480557	-0.392593	0.690305	1.16302	0.260193	0.230345	0.245997	3.9053	3.81852	1.94834	2.64127	2.57246	1.135	0.601916	0.870366	0.818823	0.329468	1.17678	156	0.956522
Wdr6	-2.26718	-1.86045	-0.57421	-1.44753	-3.89474	-0.758444	-0.840942	-1.13815	-1.52448	-0.682194	-3.58962	-0.607054	-0.850031	-2.4889	-3.45209	-3.93971	-1.95828	-1.14458	-2.04704	-1.61432	-20.6656	-3.20698	-2.28276	4.05648	485	1
Xbp1	6.70003	1.75247	0.86142	1.72475	0.463491	0.948199	2.56963	2.23584	2.48353	2.74673	1.00281	0.445918	1.07615	9.82998	2.02269	10.8223	5.02463	2.59316	1.16333	1.7796	10.1393	2.9643	6.22773	3.18743	470	1
Xpa	-1.79985	-0.585056	-0.248544	-3.35828	-2.181	-1.11582	-1.20105	-2.79509	-2.09001	1.19784	-0.181826	-1.32942	-0.209493	-1.87648	-2.08993	-7.29186	-0.331634	-0.376946	-0.589435	-0.663164	-2.78057	-1.97822	-1.60913	1.64334	341	0.956522
Ythdc1	1.59125	0.965706	0.315985	2.48408	1.68166	0.888965	3.58266	0.874451	0.976026	0.38835	0.849922	0.778944	4.50073	2.03584	2.36272	4.38953	0.478433	1.07656	0.277907	0.000107112	0.780912	0.456104	0.758346	1.27182	197	1
Zbed6	0.96333	0.880545	0.504471	1.3417	1.59975	0.890339	0.270959	0.274709	0.361378	0.170406	1.30309	0.210129	0.93158	2.56374	2.41281	2.34156	1.68476	0.887062	0.38953	0.243178	1.14903	1.107	1.33111	0.720054	9	1
Zbtb16	5.72621	-0.0336862	1.39095	2.41957	1.80391	1.77836	2.81429	7.43678	0.219701	1.68964	1.90559	2.17581	5.76863	2.92063	3.4813	3.63696	0.511048	0.849949	0.843046	0.979347	1.97333	1.88628	0.769823	1.87634	385	0.956522
Zbtb22	0.108089	-1.16066	-1.79124	-3.42882	-1.62412	-0.392233	-1.31898	-0.759488	-3.22264	-2.37821	-1.04098	-2.86646	-0.565941	-3.1203	-3.3544	-2.9441	-1.17163	-4.5463	-1.51446	-1.95366	-2.14643	-1.73458	-2.73383	1.15486	149	0.956522
Zc3h11a		0.880545	0.504471	1.3417	1.59975	0.890339	0.270959	0.274709	0.361378	0.170406	1.30309	0.210129	0.93158	2.56374	2.41281	2.34156	1.68476	0.887062	0.38953	0.243178	1.14903	1.107	1.33111	0.736824	11	0.956522
Zc3h15	0.162162	2.17028	0.186926	0.431214	0.725276	0.631063	0.160571	0.572029	0.199392	0.916359	0.49495	0.171515	0.0749042	2.34205	0.0617674	1.22888	1.89941	2.08088	0.622968	0.465225	1.51053	0.5786	1.31643	0.725626	10	1
Zfand1	-3.96585	0.18377	-1.60683	-4.17301	-2.14314	-0.166653	-0.566487	-1.6068	-2.03005	-1.92855	-2.49928	-1.49386	-8.89868	-2.45916	-6.95568	-2.80697	1.83609	-0.955843	-1.93251	-1.64478	-1.30546	-0.824863	-1.00037	2.24669	430	0.913043
Zfp239	-1.77671	-1.74353	-0.342149	-1.26316	-4.78112	-1.00659	-0.227832	0.753634	-2.08348	-1.57081	-0.483295	-1.77219	0.277637	-1.89506	-4.28662	-5.02545	-0.0206893	-0.855349	-0.59928	-1.41862	-2.10291	-1.48252	-1.24892	1.47775	282	0.913043
Zfp362	-1.93545	-0.357501	-0.593048	-2.03354	-1.46061	-0.176072	-1.69088	-0.509125	-1.0471	-1.31523	-0.171482	-1.69357	-1.11094	-1.16849	-2.59977	-3.05545	-2.43993	-1.50156	-0.68383	-0.293551	-3.07324	-2.1268	-1.3653	0.879219	42	1
Zfp46	-2.41173	0.833301	0.420545	-2.53999	-2.23362	-0.481243	-0.44909	0.439718	-2.00294	-0.551307	-1.58653	-0.804663	-1.77495	-6.23798	-0.491329	-1.06637	-1.34447	-1.14002	-0.340255	-0.90423	-2.63802	-2.39815	-1.84983	1.45481	273	0.869565
Zfp688	-1.50997	-0.0716095	-0.425913	-1.4093	-2.64729	-3.11242	-1.7094	-0.261565	-0.974586	-0.339678	-1.88902	-2.0902	-6.33114	-1.78564	-3.317	-2.1596	0.262393	-0.230848	-0.331095	-2.68699	-0.938993	-1.88459	-4.13682	1.53115	303	0.956522
Zfp810	-6.80256	-1.89419	-0.689232	-5.10648	-2.36309	-0.0346239	-1.0467	-1.09568	-2.87059	-2.45913	-1.03136	-3.23864	0.722308	-4.93685	-4.96102	-4.89949	-0.0705448	-1.7278	-0.343955	-1.52413	-7.54302	-1.76274	-2.82968	2.2182	425	0.956522
Zmym1	1.04026	1.54554	-0.177408	4.73855	1.56266	1.40991	1.33903	0.0940643	3.20818	4.39493	1.7256	1.14731	2.05283	4.08919	7.42192	13.2386	1.09388	1.32184	0.667366	1.46733	2.00027	1.60433	2.0561	2.87742	460	0.956522
Zmynd8	2.55307	0.243855	0.094868	2.45246	2.14537	1.73332	1.80082	2.66895	1.64693	1.46102	-0.144306	0.234967	9.57189	2.31822	3.80976	5.33945	1.43773	2.84236	0.578287	1.98329	5.12091	1.55545	1.90232	2.1153	420	0.956522
Zranb1	-2.29212	-0.807522	-0.486396	-2.36673	-0.665868	0.235535	-1.27487	-0.274856	-0.882752	-2.50645	-0.417682	-1.48926	-0.0818036	-2.31618	-0.501197	-1.70285	-1.44874	-0.331184	-0.27489	-2.51445	-1.98513	-1.6391	-1.42241	0.864011	39	0.956522
Zwilch	-2.9342	-0.861834	-0.791877	-1.32336	-1.44908	-0.275978	-0.270906	0.0050791	-0.233753	-2.61654	-1.48067	-0.819128	-2.38181	-0.909228	-2.85419	-3.88758	0.114765	-0.733955	-0.702526	-1.30361	-0.381448	-0.830798	-0.624724	1.05488	106	0.913043

## Sheet: Z values
	MoEx_CerCx_Z	430AV2_CerCx_3h_Z	430AV2_CerCx_6h_Z	430AV2_CerCx_9h_Z	430AV2_CerCx_12h_Z	430AV2_HypoT_3h_Z	430AV2_HypoT_6h_Z	430AV2_HypoT_9h_Z	430AV2_HypoT_12h_Z	430AV2_ForeNonOlig_Z	430AV2_ForeOlig_Z	430AV2_Hipp_Z	430AV2_Astro_Z	430AV2_NonAstro_Z	430AV2_WB_AK_Z	430AV2_WB_B6_Z	430AV2_WB_D2_Z	430AV2_ZT12_AK_Z	430AV2_ZT12_B6_Z	430AV2_ZT12_D2_Z	430AV2_ZT6_AK_Z	430AV2_ZT6_B6_Z	430AV2_ZT6_D2_Z
1700094D03Rik	1.42326	2.51047	0.686454	1.258	-0.510704	-0.0118021	1.75586	1.14816	-0.79496	2.43586	1.09655	1.2645	0.755609	1.24186	1.70792	1.95694	2.90646	2.11704	2.75199	2.02457	1.9749	1.34756	2.41655
2410002F23Rik	-1.97422	-3.39478	-2.68808	-0.943237	-1.3223	-1.34841	-3.48999	-1.72843	-2.39371	-2.19412	-0.162264	-3.5338	-1.84826	-0.728593	-2.17235	-0.663	-2.18741	-1.52671	-3.01023	-2.33195	0.553389	-0.190468	-1.81681
2410004B18Rik	1.18445	2.95942	2.62128	1.19005	0.826435	3.49878	2.51506	-0.0174712	0.912921	3.04445	3.22034	1.51746	2.15531	2.2846	1.66087	1.03905	0.337525	3.14356	2.77172	3.34993	1.42086	2.98488	1.87514
2610524H06Rik	-2.37072	-3.08304	-3.21642	-0.152332	-2.81691	-2.653	-1.78826	-2.75822	-1.57345	-2.49106	-2.66872	-4.40977	-1.1612	-2.0998	-2.42686	-2.28683	-1.51667	-2.27459	-2.96083	-3.16716	0.623637	-2.10484	-1.46603
4931406C07Rik	-2.23627	-1.96309	-0.99203	-1.06008	-2.38109	-2.00565	-2.42372	-2.51119	-0.894784	-0.699294	-2.21777	-2.65504	-0.207129	-0.437731	-2.49099	-1.16572	-2.07827	-2.69103	-2.07307	-2.6325	0.153068	-1.81276	-1.14665
Abhd14b	-2.22201	-1.6356	-2.19396	-1.58473	-1.49758	-3.2291	-2.86784	-1.38583	-1.48178	0.615375	-0.0768804	-1.65932	-0.471469	-0.864886	-2.97853	-2.69273	-2.30574	-2.37192	-2.53154	-3.15605	-2.5512	-2.33706	-1.3032
Abhd16a	-2.11418	-3.14553	-1.65243	-1.49442	-2.20536	-0.725125	-1.58611	-1.16786	-1.48129	-1.01444	-1.49042	-1.79821	-1.79623	-1.7503	-2.73074	-1.92971	-2.36387	-2.5681	-0.944457	-3.04713	-1.61211	-1.83661	-0.333608
Acin1	3.07038	2.82195	1.54219	0.611818	0.718195	0.503619	-1.27459	1.79607	-0.887144	2.69776	2.87444	2.65127	2.20526	2.22071	2.98392	1.93925	2.02199	2.01396	0.0416942	3.11857	2.95971	1.71761	1.67977
Acvr1b	-1.39071	-2.95583	-2.81317	-0.493416	-0.984174	-0.927412	-2.83992	-2.34927	-2.32979	-1.08963	-0.788175	0.179335	-0.136522	-0.992746	-2.70162	-1.72046	-1.76684	-1.86804	-0.590262	-2.69914	-2.38367	-1.65255	-1.82187
Adck3	-1.47934	-1.6788	-3.24262	-2.86464	-2.06393	-0.484538	-3.2066	-0.345852	0.406437	-2.04663	0.625095	-1.00554	-1.45129	-2.05467	-2.94793	-2.08525	-2.01824	-2.95112	-2.2889	-2.6838	-1.18907	0.46838	-0.502012
Adssl1	-2.68157	-3.26227	-1.55273	-0.025065	-1.29104	-0.882383	-1.59908	-1.87679	-1.75084	-1.47816	-0.531387	-3.58399	-0.906654	-2.67381	-1.65856	-1.8037	-2.07997	-0.417667	-2.96292	-2.56207	1.01445	-1.67113	-0.78302
Agbl3	-0.94992	-1.29935	-1.15591	-0.961892	-1.19873	-1.62751	-1.03809	-1.30754	-1.0857	-1.56825	-2.0303	-1.48678	-1.16747	-1.51031	-1.70891	-0.606677	-0.606771	-2.88961	-2.25421	-2.94676	0.668521	-2.05131	-0.664914
Agfg1	0.612978	0.950484	2.69531	1.69989	0.588364	0.301412	2.38763	0.64146	1.37748	1.47159	1.33992	1.67457	-0.245739	1.37367	1.82439	1.35488	1.07125	2.90426	-0.436037	2.6416	1.78041	1.64434	0.562643
Ahsa1	1.90464	0.915092	0.839677	0.777098	1.18903	0.875116	0.296306	1.19443	1.00494	2.38998	3.12367	2.22818	3.49955	1.7403	2.94837	3.32054	2.90939	3.17561	2.8028	3.32885	2.77232	3.06024	2.59721
Ahsa2	0.493347	2.54053	2.03232	1.16037	2.54886	2.10284	2.58866	3.75183	2.10318	2.73122	3.61494	3.38834	2.19349	2.39882	2.11375	3.19547	2.37436	2.83945	2.86144	3.35836	1.43268	2.91161	2.34417
Alad	0.0623871	-2.97077	-0.679828	-3.30816	-1.83709	0.41312	-1.88397	-3.15639	-1.11492	-1.23441	-3.58304	-2.98888	-0.339586	-0.844637	-3.04554	-0.820932	-3.15873	-3.28133	-3.06112	-2.55156	0.122729	-2.07052	1.08716
Alg1	-1.78512	-3.46521	-2.62315	-0.140411	-1.10349	-1.00741	-2.78897	-2.30966	-1.3396	-0.796649	-2.05915	-2.60061	-0.748733	-0.573225	-1.37778	-2.75686	-1.70065	-2.3547	-1.84829	-3.05417	-0.614573	-1.36557	-0.690034
Alg2	-1.82394	-1.77488	-3.4081	-0.0609669	-1.99343	-1.73834	-3.19998	-0.743952	-3.6514	0.0605596	-0.909135	-3.05382	-0.651705	-1.36867	-1.04343	-1.95595	-2.26455	-2.1707	-0.645743	-2.80107	-1.16429	-1.62335	-1.0731
Alg5	-1.93655	-2.96966	-3.26539	-0.783058	-1.67581	-0.415991	-2.50004	-2.50043	-1.15447	-3.27365	-2.41095	-2.87251	-0.458163	-2.4632	-1.84377	-1.32222	-1.66858	-3.0428	-2.82072	-3.15442	0.19854	-0.683931	1.48804
Amd1	2.19673	1.25754	2.08439	1.85598	1.74562	-0.117351	3.33181	2.69537	2.544	3.18443	1.29325	3.80823	3.28934	1.73704	3.20168	1.18696	2.02724	3.29587	2.08424	3.26871	2.72119	2.2806	0.785427
Amd2	1.99456	1.25754	2.08439	1.85598	1.74562	-0.117351	3.33181	2.69537	2.544	3.18443	1.29325	3.80823	3.28934	1.73704	3.20168	1.18696	2.02724	3.29587	2.08424	3.26871	2.72119	2.2806	0.785427
Amn	-1.58446	-2.62009	-3.3726	-1.82781	-2.20702	1.526	-1.17962	-2.19804	-1.23369	-0.508136	-1.5289	-2.66237	1.08943	0.908823	-1.65101	-2.59052	-2.79919	-3.15847	-2.34191	-2.78352	-0.99683	-2.77212	-0.565466
Amy1	-1.88765	-1.52012	-2.10491	-0.666385	-2.67022	-2.28682	-1.66349	-1.05108	-3.14446	0.416871	-0.474629	-1.39985	1.41076	0.116007	-2.75034	-1.2071	-2.31799	-0.399375	-2.93491	-2.67896	-1.66062	-0.620701	-2.44012
Angel1	-1.68853	-1.43202	-3.3224	-2.28572	-2.15542	-0.430352	-2.80872	-0.562174	-2.44596	-0.349047	-1.83311	-2.48632	-1.30552	-0.803208	-1.07469	-2.18173	-1.2601	-1.30996	-2.11681	-1.22164	-1.96368	-0.133668	-1.78456
Anln	2.77764	-1.14327	1.56971	0.393575	1.68229	1.14837	3.08989	1.04513	0.313558	0.860503	1.9041	1.97667	0.424575	0.349669	2.09051	0.573706	1.60792	2.07552	2.13312	2.56578	1.41903	1.2638	0.919099
Ano10	-2.76265	-1.69468	-1.79884	-1.90373	-2.38378	-0.572076	-3.47763	-1.06289	-1.15984	-1.48232	-1.0026	0.33808	0.707878	-0.920811	-1.56823	-1.51386	-1.92089	-2.00151	-1.46436	-1.64997	-0.392949	-0.989583	-1.16163
Apmap	-1.62036	-2.75759	-2.76664	-0.0705505	-1.89491	-1.50543	-2.78547	-2.25969	-2.21424	-0.622408	-1.64029	-3.74871	-0.636833	-1.26675	-2.39377	-1.61683	-2.86616	-0.955374	-2.81567	-2.17286	0.535454	-1.09474	-0.0708923
Arc	3.41833	2.52158	1.5789	1.90744	1.06148	0.0810591	1.58783	0.675416	2.86682	4.61087	2.38771	3.88302	3.67309	2.20327	2.88448	2.92674	1.57303	3.08056	2.99706	3.1099	0.728816	-0.15709	2.43049
Arfgap1	-0.784647	-3.29089	-2.16836	-0.0112345	-1.41658	-1.24523	-2.47039	-3.87349	-1.39581	-0.318494	-0.338396	-3.83956	-0.259205	-1.80275	-2.42112	-2.29998	-2.256	-3.19188	-2.84998	-3.39148	-0.964976	-2.18912	-0.78679
Arntl	2.04091	2.20611	2.85377	3.2146	2.35227	0.956987	2.57292	-1.02859	1.50637	2.75604	0.116387	-1.93484	2.37796	1.85068	2.91947	1.21878	3.03289	3.04149	1.55387	2.84753	2.91213	2.96639	1.62005
Aspa	-1.65681	-2.80205	-3.29198	-1.28959	-3.01731	-1.44989	0.955946	-3.64697	-2.99259	-2.5567	-4.55826	-4.09278	-1.21148	-1.02026	-2.91648	-2.62762	-2.62473	-3.27151	-2.86471	-3.07821	-1.43115	-3.0248	-0.583335
Atf4	1.17165	2.39185	1.28826	0.737357	2.0106	0.299137	-1.74797	1.49641	0.381863	2.15364	1.35639	2.94977	1.58095	0.356083	2.63906	2.45972	0.742577	2.91112	2.62233	2.61803	2.36786	1.99926	2.71883
Atp11b	-3.11317	-1.71307	-3.19294	-0.0626023	-3.35051	-1.93784	-1.90407	-0.28958	-0.997925	0.17714	0.511067	-1.28018	0.225766	1.33529	-2.00613	-2.07551	-2.37804	-2.35215	-2.00802	-2.6696	-1.86515	-0.361901	-2.32182
Atraid	-2.75158	-2.49329	-3.13519	-0.515583	-1.98997	-0.0365623	-1.09892	-1.47917	-0.591205	-1.2132	-1.09023	-2.17701	0.0761247	-0.0119026	-2.16666	-2.25524	-1.78419	-2.81693	-1.52174	-2.52165	-1.0264	-1.38366	1.26008
Atxn10	-0.859065	-2.36335	-1.91729	-0.0107848	-1.92584	-0.906089	-3.17411	-1.66882	-1.53554	-0.640453	-1.1692	-1.20678	-0.761029	-0.14058	-2.77789	-0.502856	-1.29153	-2.88845	-1.78345	-3.05647	0.699525	-0.926368	-1.08263
B3gnt9	-1.316	-2.14206	-2.44991	-2.8685	-1.44742	-2.72235	0.624541	-2.50003	-2.59219	-0.646355	-1.02476	-1.69351	-1.01868	0.997399	-0.907862	-1.86045	-2.92415	-1.77492	-2.17365	-0.986705	-0.825402	-1.56065	-2.3467
B930041F14Rik	-2.49196	-3.698	-2.17333	-2.89817	-1.52905	-0.850084	-0.889128	-1.70894	-2.68796	-2.36764	-2.66744	-3.16689	-2.63022	-2.07493	-2.96257	-1.15735	-2.71482	-1.67419	-2.55995	-2.59178	-1.44581	-1.25468	-1.29614
Baiap2	3.05508	0.0650627	0.829153	0.336819	0.401748	-0.233484	-0.672915	0.388972	2.12834	2.69628	1.84592	0.661667	1.28023	1.56987	2.24389	1.49849	1.91135	2.48274	1.45625	3.14488	1.73762	1.57536	1.90345
Banp	3.37133	1.95436	3.80739	1.7347	1.34459	1.57047	0.377971	1.71812	1.36402	1.13201	2.54536	3.29112	1.46638	0.514492	3.3328	2.99837	3.18864	2.73463	2.94502	2.77811	0.955286	1.25365	2.5868
BC004004	-2.75804	-3.11562	-1.62232	-0.521574	-2.1578	-1.4944	-1.40634	-2.82187	-1.55368	-1.29056	-1.9006	-2.79537	-0.279174	-1.38592	-2.03545	-1.99609	-1.95675	-2.43573	-2.32434	-2.81393	-0.633257	-0.782024	0.258416
BC007180	-0.92565	-1.77695	0.156363	-0.143039	-1.10269	-2.07793	-1.3313	-0.999402	-3.05919	-2.6377	-1.80328	-0.37905	-0.234133	-1.01829	-1.67735	-0.03901	-1.85495	-1.71547	-1.44158	-2.74512	-3.05197	-1.03005	-2.54392
BC023829	2.25653	1.06045	2.55265	1.73412	1.46367	-0.317473	1.30261	0.0861068	1.58153	2.0353	0.611069	2.39893	0.752869	1.82352	1.72179	0.913622	1.44278	2.64547	1.85028	2.82887	1.79349	0.707736	1.19949
Bcap29	-1.60735	-2.03607	-2.88396	0.521196	-1.99888	-1.46851	0.144659	-2.56682	-0.856377	-1.3423	-2.60166	-2.76697	-1.36223	-0.271537	-1.30083	-1.31191	-0.981838	-1.40481	-2.86949	-3.23288	-1.10094	-1.66122	-1.40549
Bckdk	-1.66249	-3.5012	-3.64141	-0.678756	-1.33688	-1.48989	-2.78444	-2.09968	-0.816546	-2.00712	-1.62884	-2.75341	0.193988	0.253256	-2.88212	-2.13272	-1.56305	-1.22678	-3.05552	-2.89297	0.350321	-1.6436	-1.46337
Bcl6	3.34978	1.46655	1.96597	0.82514	0.634552	1.3712	0.619532	1.94677	0.515694	2.47261	3.7556	0.863781	1.44528	2.21296	2.97098	2.34175	2.91516	2.6707	2.37314	2.66508	2.03637	2.60392	1.64526
Bdh1	-1.99096	-2.60123	-2.83422	-0.544664	-1.14477	-1.49846	-2.47602	-2.64519	-0.922871	-0.886346	-0.270109	-3.51789	-0.366613	-0.109407	-1.55349	-2.22405	-1.62448	-0.878601	-0.957102	-3.01257	-0.144777	-0.826203	-0.745687
Bdnf	2.33951	2.19247	2.7549	2.4187	2.91919	1.52108	0.876907	1.91513	3.0863	3.50856	2.6597	-0.918794	0.91794	2.55189	2.93354	2.1511	2.86186	3.26368	3.09465	2.63235	3.0819	2.4213	2.9736
Bicd2	2.04354	1.37387	1.81811	0.859331	0.731874	1.66025	0.476562	1.25728	1.448	0.966712	0.618744	-0.080624	0.220481	1.30743	-0.0911717	0.595244	1.14562	2.40893	2.34224	2.81732	0.410238	1.64975	0.240529
Bloc1s5	-2.75196	-3.51017	-1.79905	-1.3842	-2.9415	-0.320468	-1.06636	-3.63633	-1.24501	-1.08582	-2.19105	-4.35127	-0.92201	-1.83282	-1.44795	-1.47164	-2.43307	-1.99352	-2.90692	-3.44809	1.00658	-0.691685	0.379003
Brix1	0.0372958	1.67413	3.10629	1.49583	0.728186	1.13492	1.78285	1.24691	0.0631634	1.32233	1.49612	0.779758	1.03884	0.485588	1.69931	1.18537	0.513875	2.76296	1.55972	1.54216	2.00741	1.73063	1.41229
Btf3l4	-2.74142	-1.80348	-2.68567	0.143802	-2.18143	-2.37109	-1.92834	-1.48336	-0.511341	-1.88754	-1.12555	-3.37147	-1.2458	-2.30017	-1.99862	-1.15748	-1.38303	-2.32983	-2.0854	-2.92742	-0.7546	-1.12326	-0.626217
C030006K11Rik	-0.0159791	-1.75244	-1.50673	-3.16017	-3.15198	-0.715707	-0.475417	-2.29639	-3.53629	-1.97478	-2.20812	-2.88259	-0.545278	-1.02153	-2.62007	-1.36986	-1.85647	-2.08677	-2.52786	-2.53248	0.0773847	-0.808471	-1.14801
C1galt1c1	0.0424351	0.260959	1.91253	1.50835	0.676093	-0.602382	2.64503	0.198122	2.07727	0.370783	2.08696	-0.369601	1.53428	1.94995	1.33627	0.812156	0.633916	2.53776	2.85382	2.71941	1.86285	1.75823	2.30245
Cacybp	-0.475886	1.56665	2.57094	1.00939	0.0286214	1.89851	1.39618	0.220291	0.528517	1.63648	3.20302	0.0594986	-0.774019	0.760896	2.78643	1.3908	3.01746	2.98108	1.36756	3.04081	2.26889	2.68702	2.52224
Calr	2.98677	0.937644	1.48196	1.89343	3.18866	0.180958	1.5075	1.19658	1.52769	2.09907	2.63721	3.15022	0.625055	2.35686	3.3963	3.34765	3.07759	3.37083	1.50718	3.29787	2.54469	2.48859	2.21447
Camk1g	3.30436	3.01379	2.05989	2.25	2.44287	-0.126076	-2.2361	1.19428	1.60174	3.5036	3.03615	0.049774	1.55501	2.29606	3.28606	3.20423	2.84047	2.47436	-0.350265	3.31142	3.19761	2.39165	1.82129
Camk2g	-2.86266	-2.00135	-2.47839	-0.998669	-3.75382	-1.11856	-2.51909	-1.7571	-2.12517	-2.17878	-1.81724	-2.68482	-1.06689	-1.02249	-2.49564	-1.66258	-2.53923	-2.75255	-2.64687	-2.53238	-1.59218	-2.23133	-1.88613
Ccdc117	3.2306	2.80913	0.791756	2.78877	1.17647	2.3512	0.667734	0.826024	-0.896378	2.45353	3.73587	3.23482	0.106173	1.40612	0.462629	1.71068	0.579467	1.59363	1.03329	2.52171	1.66332	0.875864	1.29148
Ccs	-1.72215	-1.47373	-2.26713	-2.17928	-0.0720348	-1.12176	-1.54704	-0.852658	-0.674451	-0.860292	-0.663043	-0.395937	-0.249976	-0.844172	-1.20352	-1.98274	-2.95616	-2.96991	-1.99366	-2.96644	0.706804	-1.66351	0.812613
Cd34	-2.72301	-2.22817	-2.22671	-0.516577	-2.93676	-0.822171	-2.09474	-2.32039	0.67703	-1.74645	-1.87853	-3.25403	-0.534929	0.194207	-2.33317	-1.45989	-1.99686	-3.08395	-2.96248	-2.64599	-1.52357	-2.98588	-0.850063
Cdc37l1	1.62661	1.2407	0.481644	1.03827	1.01444	0.532861	0.741813	1.78761	-0.107661	1.61862	3.84599	1.66082	2.58581	2.12478	0.8449	1.84371	1.16509	1.6347	-0.16848	2.72136	1.90395	1.6613	1.05572
Cdk2ap2	2.27615	2.5499	1.3571	-1.76236	-0.83509	1.75797	-0.391087	1.0147	1.1915	2.08204	0.592954	3.88306	0.326801	0.429878	1.88402	3.30282	2.96867	1.42406	2.14406	2.3871	2.89691	2.06837	2.52765
Cdk5rap3	-1.40186	-3.69843	-1.76761	-3.02688	-1.71724	-0.140425	-2.70295	-2.10149	-1.76678	-1.02954	-2.4322	-2.42074	-0.528538	-1.32843	-1.42403	-2.98999	-2.96858	-1.94121	-2.85192	-3.08635	-0.13504	-1.40785	-1.95825
Cdkn1a	3.09472	2.72956	2.56288	2.16949	1.84815	1.27749	1.43537	2.8763	1.79124	4.40902	4.03054	1.91349	3.75426	2.80116	2.18331	3.03759	3.0293	2.21713	2.99236	2.64115	2.90996	2.84798	2.50552
Cebpd	2.42615	0.518572	1.56053	0.709814	0.127036	2.80411	2.94071	1.72195	-0.342267	0.0202174	3.52794	-0.402014	1.0051	1.35819	0.854644	1.99603	1.07269	3.29927	1.55152	3.22324	1.50717	1.68018	-0.282323
Cetn3	-1.20495	-2.27084	-3.5296	-0.547499	-1.00758	-1.10618	0.35673	-2.82611	-3.7962	-4.48909	-2.47705	-2.459	-0.877301	-1.05437	-2.48066	-1.42194	-1.60275	-3.01197	-2.42506	-3.17829	-2.02985	-1.30117	-0.182887
Cfp	3.08913	3.55687	1.72182	0.457145	-0.0622731	1.71588	2.29432	2.40633	1.45594	1.50863	-0.420907	2.62005	-0.156371	-0.487724	2.56887	2.34142	0.760613	1.59988	1.7814	3.18402	1.83837	1.00233	0.423933
Chid1	-2.06595	-3.41121	-2.86578	-1.37883	-0.0985955	-0.778363	-3.43365	-3.05462	-0.682419	-1.56862	-0.546115	-2.82642	-1.13177	-0.815775	-3.06094	-2.27792	-3.05827	-1.8399	-2.864	-2.9329	-0.0397229	-1.78895	-1.41686
Chmp6	0.386846	-3.4873	-2.94346	-1.43247	-2.07966	-0.0394779	-1.10898	-1.84916	-0.383901	-0.558511	-1.33043	-0.954437	-0.76034	-1.54953	-0.512533	-2.55184	-2.84598	-0.484109	-2.76798	-2.78244	0.648662	-0.169864	-1.12358
Chordc1	3.15571	3.41449	3.30166	2.23215	1.83055	2.40391	3.44828	3.78935	2.63882	3.83652	4.165	3.32705	1.57573	2.26113	3.10323	2.66354	3.23225	3.14701	2.67074	3.4171	2.451	1.96874	2.52705
Chpf2	-0.295613	-3.6558	-4.12075	-1.70354	-2.49593	-3.23497	-3.9222	-3.2718	-3.91795	-2.24164	-0.788879	-4.32528	-0.762735	0.555967	-3.04927	-2.29369	-2.95004	-3.15909	-2.06416	-3.16679	-2.4643	-2.4764	-0.77969
Cirbp	-2.94199	-3.16164	-3.97011	-3.07014	-3.31459	-1.75979	-3.77352	-3.5506	-3.67413	-4.5356	-4.05481	-4.43574	-3.99163	-2.19453	-3.31457	-3.29984	-3.13401	-3.22197	-3.10544	-3.40541	-1.27608	-2.65103	-2.56238
Clk1	1.05153	1.86952	0.674425	1.23692	-1.1064	0.68138	2.14671	1.59395	-1.00124	2.86431	2.97552	2.50655	1.53011	2.46171	2.84324	2.54341	1.27401	2.13831	2.06936	2.59441	0.678535	1.65318	1.55281
Cln6	-2.25065	-2.63985	-2.6711	-1.17159	-1.30988	-1.6553	-0.152464	-2.63594	-1.2033	-1.08233	-3.2626	-3.02051	-2.04768	-2.06989	-2.63786	-2.18547	-1.12379	-2.28987	-2.04023	-1.54132	-1.9747	-2.35014	-0.766068
Cndp2	-2.00604	-3.62505	-2.28521	-0.237583	-2.13306	-0.623854	-1.31293	-1.71408	-0.636051	-1.77031	-1.96412	-2.88982	-0.434455	-1.85124	-1.5929	-1.91824	-1.88214	-0.718379	-2.64707	-3.27651	0.0717336	-0.905987	-1.89835
Cntln	-2.65494	-3.16961	-1.95099	0.786366	-1.46563	-2.61236	0.569876	-2.2677	-2.49351	-1.34059	-1.92025	-2.08668	-1.64882	-1.18333	-2.56884	-2.31435	-1.86352	-2.73363	-2.39276	-2.25632	-0.432602	-1.81773	-1.13365
Creld2	2.82798	3.87635	3.84896	1.69222	1.81824	3.76247	3.50286	1.38098	1.39687	2.94734	3.09194	4.43769	3.26151	2.54991	3.16717	3.08004	3.08165	3.01717	2.79644	3.4017	3.40532	2.75354	2.74828
Crem	2.87919	2.59935	3.38068	2.06832	3.40068	2.10133	2.88913	0.493659	2.52233	2.80583	0.883839	4.13793	3.72271	1.81704	2.2383	0.6942	2.37873	2.95622	2.64848	3.18023	2.03823	2.28067	2.86102
Crmp1	-1.8944	-1.52693	-3.09466	-0.376902	-0.650106	-1.72921	-3.48297	-0.559672	-0.467242	-3.17234	-2.20872	-1.87474	-0.217577	-0.922453	-2.97204	-1.0228	-0.776302	-0.830549	-2.49885	-2.2164	-0.28526	-2.65665	-1.68893
Cryab	2.03779	0.934579	2.31427	0.778072	-0.318412	1.51248	2.28938	0.120152	1.07466	2.93486	3.01454	1.36581	-0.472508	1.75277	2.23164	1.26644	2.76764	1.69141	2.71894	3.43265	2.28858	2.47368	3.16084
Cryl1	-0.83993	-1.87252	-0.825561	-2.99993	-2.63663	-1.45434	-1.48629	-1.77111	-0.653188	0.257622	-0.753764	-1.40913	0.145277	-1.42293	-1.78221	-2.2959	-2.54051	-3.28622	-1.79287	-2.87255	-0.737445	-2.40957	-0.0396393
Cspg5	-2.97404	-2.2063	-1.95935	-0.914296	-2.39666	-1.50471	-3.62009	-1.69896	-1.26602	-2.24529	-1.08442	-1.83121	-0.371052	-0.971749	-2.72406	-1.9482	-1.25778	-2.00442	-1.59435	-2.55716	-1.68185	-1.13246	-2.20895
Ctdsp1	-2.99372	-0.215835	-1.52282	-1.7893	-0.879601	-2.25199	-1.57759	-0.673659	-1.21833	0.927199	-0.669474	-0.413554	-0.580545	-2.64927	-1.66751	-1.41775	-0.966039	-1.79348	-2.67079	-0.525923	-0.302959	-1.36632	-2.09879
Ctgf	2.47976	1.34182	3.3278	2.17751	2.05444	2.46112	3.36905	0.881056	3.07425	2.34089	1.83841	0.328833	0.711891	-0.654952	1.68471	-0.168506	1.42266	2.80158	2.83266	3.1979	1.38281	2.04642	2.43137
Ctla2a	0.264164	1.59346	3.3411	2.41102	1.65239	1.13088	2.4539	0.915534	3.17604	1.78138	-1.20575	1.52919	1.451	1.09306	2.39087	-0.108625	0.678682	2.83108	2.80006	2.79452	2.4589	2.63226	-0.009243
Ctla2b	0.751197	3.29535	3.34527	1.8219	0.903947	1.19905	1.99047	0.983931	1.23225	2.07545	0.940534	1.62565	0.163814	-0.505603	2.31696	0.778271	0.323448	3.42347	2.36268	3.3284	2.50489	1.08277	0.330382
Ctsl	-1.26233	-1.87908	-2.59597	-0.109751	-1.90013	-1.35403	-1.31987	-1.34621	-2.17305	-0.46748	-2.7216	-1.35106	-0.519849	0.0197967	-0.929961	-1.72402	-1.79399	-2.85871	-2.46847	-2.98431	-0.055467	-1.60899	-0.955756
Cul7	-1.32626	-2.23972	-1.97061	-2.14266	-0.826307	-1.15289	-2.65871	-1.32541	-3.52682	-0.113729	-1.47503	-0.810587	-0.19879	0.28051	-2.76661	-1.74369	-2.50713	-1.508	-1.81356	-0.459928	-1.06646	-2.16143	-1.10933
Cwc27	0.465272	-3.40164	-1.28563	-2.13827	-1.24369	-2.8779	-3.16287	-2.51195	-1.12191	-0.969714	-2.67644	-2.8919	-0.710104	-1.66599	-3.02466	-1.24407	-1.54889	-1.21014	-2.78195	-1.78333	-0.835236	-0.603869	-1.91373
Cyp2j6	-2.65986	-1.79813	-1.01353	-1.63923	-1.9316	-0.937825	-1.99758	0.365404	-0.662491	-1.22916	0.00387566	-2.7579	-0.782513	-1.95217	-3.13082	-1.46911	0.549872	-0.856485	-2.26494	-3.0357	-1.46801	-2.39995	-0.677426
Cys1	0.887725	2.68011	1.76855	-0.241945	0.521112	2.38384	1.82262	-0.637172	-0.482442	1.52375	0.378092	4.09079	1.23206	1.11384	1.96566	1.85969	1.29299	2.22605	2.78097	2.54075	0.769761	2.12046	0.597987
Dbp	-3.18761	-3.30032	-3.99594	-2.7185	-3.13934	-2.43229	-2.94885	-2.88118	-2.16208	-3.14616	-1.6288	-5.00168	-2.28227	-2.52716	-3.34828	-2.85108	-3.27836	-3.12288	-3.13467	-3.28966	-0.839759	-2.52012	-1.97534
Dctn6	-1.03052	-3.38994	-2.76137	-0.21763	-1.48206	-0.978971	-1.26954	-1.9982	-1.13041	-1.66577	-1.59835	-2.12659	-0.486766	-0.95071	-1.42351	-1.67331	-1.43364	-2.41075	0.526019	-2.19714	-0.929968	-1.36065	0.107415
Dcx	-3.41867	-1.19749	-1.59175	-0.805899	-1.11194	-0.248113	-1.3804	-0.647456	-0.850542	-1.3681	-0.403651	-0.233949	-0.232978	-1.71501	-1.89975	-0.460836	-1.4426	-1.29026	-2.33312	-0.958721	-0.856767	-1.17784	-1.39727
Ddb2	-2.17034	-3.08026	-2.29765	-1.41681	-1.79232	-0.840859	-1.14846	-1.19292	-0.598803	-1.60858	-0.744985	-1.56096	-0.67958	-1.39233	-2.04476	-0.706533	-2.16491	-1.45507	-2.96195	-2.46923	1.30904	-2.99286	-1.32141
Ddx25	-1.57391	-2.85115	-2.21073	-0.858858	-2.62325	-0.997599	-2.90855	-2.28948	-2.35257	-1.56333	-0.714287	-2.17615	-0.264844	-1.23148	-2.91993	-1.60515	-1.68354	-0.789826	-1.72504	-3.09828	2.17495	-1.50883	-1.76017
Ddx49	-1.06341	-2.70061	-3.12472	-0.514325	-1.59794	-0.706501	-2.70134	-1.87619	-1.60246	-1.55063	-2.80777	-3.48663	-0.77122	-1.49672	-2.42438	-1.62037	-2.07102	-0.577883	-2.52765	-2.89186	0.67362	-0.371282	-1.20782
Deaf1	-3.32372	-0.528241	-3.51473	-2.42382	-2.27206	-0.842476	-3.00013	-1.52376	-2.63716	-0.568082	1.68054	-3.13558	-1.99808	-1.03536	-2.04882	-2.24216	-2.08838	-1.96762	-2.88785	-2.06974	-1.30294	-2.96675	-1.75721
Denr	-1.72188	-1.70325	-2.6224	-0.430303	-1.09944	-1.75102	-2.01473	-1.63434	-1.52553	-1.86244	-1.67997	-3.38458	-0.653375	-0.559301	-1.13803	-1.63411	-1.6998	-1.38325	-1.95337	-2.77077	-0.723049	-0.727229	-0.183021
Derl2	2.53888	1.26703	1.20255	0.566291	1.30088	0.667288	0.950472	0.120577	0.476666	1.09676	-0.292602	1.98886	0.134966	1.22294	1.47135	1.00676	1.74344	2.47882	-0.194914	2.4779	2.02761	2.83092	2.16553
Dgat2	-1.33011	-2.41764	-2.38452	-0.781833	-1.03862	-1.8526	-3.1283	-0.0466127	0.381977	0.199428	-3.44874	0.200329	-0.434896	0.338215	-1.92904	-2.08389	-2.53034	-1.11713	-2.58511	-3.2301	-1.22436	-0.889578	-1.5152
Dhcr7	-2.01893	-2.20359	-3.0947	-1.41572	-2.71008	-1.44568	-3.04134	-2.86493	-3.41056	-0.986339	-3.87547	-2.23436	-0.224982	0.241719	-1.86163	-2.02743	-2.27061	-1.7365	-1.60363	-1.85861	-1.48583	-1.69964	2.08975
Dio2	2.96512	2.68283	3.01324	2.13595	3.44866	0.806075	2.52869	2.2584	2.16016	3.19539	0.586815	4.00699	0.708805	1.89499	2.83218	2.54634	2.87369	3.04095	2.29927	2.85896	2.49257	2.18639	1.36041
Dleu2	0.570881	1.60008	3.14669	0.421916	2.91555	2.71813	2.36921	0.821735	2.61425	3.33631	-0.290311	2.55221	1.52001	1.15922	1.95445	0.406112	2.16424	2.80425	2.78692	3.40515	2.91763	2.98703	3.277
Dnaja1	2.13794	0.442497	1.48157	1.52882	0.787361	0.623906	1.09777	1.62029	1.12076	2.64737	3.2182	1.08422	0.451601	2.60059	3.20392	2.98538	2.95512	3.16172	2.88289	3.32094	2.14307	2.12439	1.70452
Dnaja4	1.8813	1.03459	0.309833	0.860631	1.30296	0.978119	0.40457	1.91819	1.53536	2.41302	2.74156	3.69062	1.29621	2.46895	2.76103	1.26462	2.46728	2.6034	1.69454	3.0467	2.15441	1.29367	2.40485
Dnajb1	2.35544	2.43869	0.539854	0.673562	0.879714	2.47818	-0.554777	0.787859	-0.240684	2.83477	3.96962	1.03665	0.328243	1.32421	3.10026	2.57482	2.56101	2.88823	1.40368	3.32347	2.48499	1.28701	2.22356
Dnajb11	1.3156	3.1299	2.64473	1.25176	2.70872	2.98248	2.90164	1.99674	1.81393	2.9119	2.72389	2.72649	1.64509	1.53332	2.44934	3.15863	2.91253	2.99098	2.16164	3.25378	2.7153	3.10466	2.78371
Dnajb5	3.30843	3.6816	2.03194	1.57373	2.9392	-0.128914	-0.993614	2.08114	1.75955	3.74818	0.606234	1.80037	2.458	2.37838	3.01194	1.81576	1.97983	2.52196	2.55677	2.75723	1.39422	1.3763	2.55341
Dnajc3	2.70948	1.86805	2.23829	1.26144	2.11266	2.35678	1.75463	-0.136067	0.513048	1.60403	1.60825	2.19786	0.886815	1.37435	2.10027	1.49553	2.04555	2.68478	1.85086	2.85887	1.87367	2.28202	1.77758
Dnajc30	-1.55697	-2.60517	-4.10897	-0.69091	-1.64805	-1.11625	-2.7801	-2.04659	-0.0871997	-1.24974	-2.83503	-3.01719	-0.684887	-0.0904151	-1.8863	-1.82055	-2.26049	-1.8476	-2.66333	-3.10348	0.15015	-2.37238	0.434001
Dnase1l2	2.55524	2.51394	2.28381	-0.176517	0.795566	2.74211	1.697	1.45344	-0.321615	1.39139	0.919752	2.42015	0.785208	0.178258	-0.518173	1.56867	1.95485	2.1527	2.50877	2.25783	1.77364	1.44075	1.49762
Dock7	-3.18846	-3.2771	-2.89029	0.0906621	-2.57445	-2.39483	-1.58757	-2.48303	-1.65453	-1.77905	-0.849485	-3.1718	-0.740591	-0.291562	-2.37333	-2.39896	-1.70456	-0.0852007	-2.30488	-3.10367	0.265837	-1.14336	-1.1791
Dusp1	3.3966	1.69086	0.382532	1.42169	-0.277316	0.357702	2.95015	2.20966	0.227752	3.86741	3.12395	3.42277	4.08054	2.67462	1.45115	2.10708	-0.490728	3.06323	2.67553	2.72672	1.92877	-0.220479	3.12799
Dusp14	2.17075	1.82562	0.456226	0.910561	2.16261	-0.113139	-0.755598	0.698707	2.70599	1.8553	0.59863	1.01269	1.15826	2.15571	2.24125	1.91995	3.11055	2.85442	2.43965	1.76653	2.90327	1.59468	2.73263
Dusp16	-0.885831	-3.4463	-1.49642	-0.574242	-2.48347	-2.1264	-1.751	-0.896076	-2.38684	-1.13935	-3.61832	-1.84727	-1.63488	-0.149733	-0.606283	-2.46431	-0.718767	-0.459112	-1.88957	-1.77459	-0.930007	-1.41425	-1.51572
Dusp6	2.8233	0.21835	1.19971	2.32123	2.19481	2.8619	2.95919	3.70378	3.28777	4.31185	2.91095	3.00253	3.12697	1.85591	2.69651	1.429	2.79886	3.29317	2.64091	3.07277	2.53973	2.27172	1.50438
Dynll1	2.16704	0.255026	0.306175	1.00349	0.544868	1.30354	2.70404	0.972843	2.38044	3.18378	3.70521	0.854544	2.45006	1.73218	3.15447	1.90199	2.47408	2.13307	2.74187	3.19012	1.30761	1.17067	1.81767
E2f6	0.417172	2.2555	2.20913	1.37773	2.74159	2.63783	1.34968	0.113118	-0.456605	2.15023	0.563014	1.22679	0.379797	1.93527	2.38165	2.28997	3.0422	2.69559	2.02375	2.85203	1.00966	0.734414	1.708
Ebag9	-1.15909	-3.14608	-2.19472	0.353116	-2.29211	-2.07232	-0.527123	-3.05175	-0.972311	-1.99027	-0.162256	-2.13986	-0.947957	-1.15232	-1.06361	-1.16774	-1.08681	-3.06993	-2.93856	-3.09314	-1.06189	-0.395371	0.452559
Efnb3	-1.09728	-2.52688	-2.84238	-1.07006	-2.94105	-2.61091	-3.39942	0.125641	-1.36137	-0.858509	-1.57378	-0.0243038	-2.06589	-1.9552	-1.50095	-1.789	-3.03164	-1.78586	-1.66665	-1.08187	-1.7586	-0.17939	0.180094
Egr1	3.35053	1.69556	1.90096	2.68335	3.02826	-0.0225111	2.45769	0.740823	3.15671	4.27578	4.06466	1.16412	1.26558	2.79438	3.14658	2.7311	1.50569	2.50224	3.11824	3.00569	-0.965885	0.081419	1.85378
Egr2	3.18195	2.49866	2.12339	2.12256	2.36603	0.205722	2.89199	1.63032	2.66573	4.46933	4.03098	2.07345	3.44374	2.53175	2.48845	2.75998	0.880735	3.07345	2.48515	2.51732	1.82187	1.64755	3.04191
Egr4	2.22242	0.399489	1.62562	-0.329018	3.05479	1.09625	1.38188	-0.704008	1.33061	0.306759	1.94778	1.17686	1.45505	1.47471	2.54739	0.653471	1.48359	2.82844	2.88392	3.14401	1.88148	1.26358	1.68005
Eif2d	-0.952256	-2.04532	-2.11324	-2.01126	-1.37391	-1.08331	-1.02064	-2.2488	-0.517758	-1.18076	-1.79553	-4.12599	-0.884259	-0.465964	-1.53562	-2.60282	-1.66272	-0.977404	-1.98232	-2.91461	-0.0752015	-1.21717	-0.355942
Eif3j1	1.1877	2.15067	3.80746	1.55236	0.295098	2.83955	2.74908	1.40385	2.00168	1.93708	3.18341	0.809319	0.239915	0.804956	2.60087	0.610513	1.26046	2.77751	0.831801	2.09673	2.25005	2.19292	0.0786193
Eif3j2	0.546612	2.15067	3.80746	1.55236	0.295098	2.83955	2.74908	1.40385	2.00168	1.93708	3.18341	0.809319	0.239915	0.804956	2.60087	0.610513	1.26046	2.77751	0.831801	2.09673	2.25005	2.19292	0.0786193
Eif4b	-1.58059	-1.75141	-2.16117	-0.620678	-2.78521	-0.829853	-3.55442	-0.180252	-1.91743	-2.07662	1.492	-1.8462	-0.411216	-1.31157	-3.1045	-0.747825	-0.919286	-2.38116	-2.64986	-2.70887	-1.54694	-1.48035	-1.99845
Enc1	2.71514	-0.293986	1.16634	1.78903	2.42098	-0.488145	-0.329033	0.602508	2.19617	2.69465	0.808343	-0.803567	1.23009	2.22074	2.1713	1.32061	2.46127	2.82593	1.69381	2.5918	1.55433	1.82273	0.988477
Eno3	-2.10633	-2.07448	-1.66097	-2.1799	-1.1674	0.401845	-1.85522	-2.26254	-2.64885	-1.2512	-0.29486	-1.43469	-2.63799	-0.737409	-1.22193	-1.86732	-3.06598	-1.9173	-2.19156	-0.770673	-0.484024	-0.349652	-1.85814
Erbb2ip	-2.34817	-3.21231	-2.2714	0.249571	-3.37996	-1.20519	0.217975	-2.35939	-0.97255	-2.81634	-3.35893	-2.88708	-1.45781	-0.521276	-1.76012	-1.2303	-1.51727	-3.35705	-0.632321	-2.11638	-1.50077	0.246283	-0.539956
Erlec1	-2.0967	-1.34431	-1.78461	0.395309	-1.86459	-2.21516	-1.46376	-1.89321	-0.240416	-1.2127	-1.9538	-2.41264	-1.10085	-1.84306	-1.44705	-0.5039	-0.817556	-1.3958	-1.86518	-2.64705	-0.740802	-1.80541	-1.09857
Errfi1	3.09845	2.79072	2.3945	1.98353	0.0569086	0.799472	3.29261	3.04266	0.518465	3.07172	3.82895	3.38719	0.863134	1.78493	1.83342	2.18919	0.403363	3.28545	1.17735	2.71792	2.23175	2.88892	2.09954
Etv5	2.64563	-0.960392	0.395282	0.877493	1.75939	0.619832	-0.842608	2.17517	1.07266	1.95353	1.68974	1.39301	0.88129	1.64198	3.12504	1.28226	2.227	3.43286	2.49877	2.96768	1.99524	2.86547	1.71415
Ezr	2.50358	1.60623	1.18686	2.05492	3.34441	0.0255057	1.24623	0.372888	2.12914	-0.0369452	-0.580537	3.28154	0.251847	1.34971	1.64061	0.775796	1.17683	3.02178	0.520782	2.69375	2.14089	2.45113	0.925621
Fastkd5	1.76842	3.10949	2.62084	1.99781	0.58632	2.80225	3.39951	-0.15467	1.01175	3.25101	1.11793	0.126967	1.70617	1.0805	1.55939	0.956433	0.934115	3.20115	2.55766	2.68446	2.48793	0.898749	2.11413
Fbn1	-3.32394	-1.45394	-1.56738	0.0934467	-1.31991	-1.5082	-1.44416	-2.09139	-1.0556	-0.503468	-0.424576	-1.51429	-0.605255	1.02997	-2.18727	-0.00760497	-1.63402	-1.11987	-2.16969	-1.39058	-1.46695	-1.66484	-2.25428
Fibp	-0.758792	-3.70085	-2.07215	-0.256102	-1.07374	-0.948155	-2.78947	-2.86438	-1.86313	2.26055	-2.38741	-1.52523	-0.790845	-0.970564	-2.26694	-1.01696	-2.57025	-2.64007	-2.84507	-2.09436	0.425878	-3.02011	0.505116
Fig4	-1.97578	-3.55189	-3.03041	-0.373109	-0.984961	-1.75825	-1.02916	-1.60396	-1.01562	-1.00325	-1.19799	-0.761787	-1.19164	-0.714491	-2.34374	-1.13053	-1.39209	-1.11071	-1.36581	-2.33008	-2.20016	-0.476905	-1.8936
Fkbp15	-2.13383	-2.75752	-3.24678	-0.458012	-1.06626	-2.62516	-3.80616	-2.00057	-1.35089	-0.964219	-2.11314	-1.87951	-0.249397	-0.209222	-1.12419	-1.47534	-1.53049	-0.438771	-1.82922	-2.88675	-0.25614	-1.43799	-2.56374
Fkbp5	3.00645	1.23947	1.35568	2.60481	2.8244	0.442455	-0.334755	3.40296	1.65849	2.53005	4.25028	1.9307	2.98537	2.30381	2.09147	1.97041	2.7883	2.6334	-0.813734	3.01118	1.77533	1.82793	-0.0811975
Flot1	-2.0471	-1.39149	-2.68974	-1.95784	-2.63916	1.15165	-2.14075	-2.44292	-2.69711	0.132241	-3.04912	-2.27018	0.19513	0.0256171	-1.95519	-2.40934	-3.06116	-3.14675	-2.3422	-3.30746	-0.399636	-1.48341	-0.0524902
Flot2	-0.298272	-0.944818	-0.643275	0.229643	-1.6503	-1.04391	-2.8583	-0.0149831	-1.74807	-1.80485	-1.90348	-1.06074	-1.09892	-0.121018	-2.64403	-2.1342	-3.24868	-2.37466	-1.88331	-0.80877	0.109464	-2.01131	-1.23907
Fmnl1	3.27128	3.70246	2.08004	1.60738	1.91225	0.987612	1.25692	0.595863	0.204617	4.15321	1.7541	-0.115538	1.84551	1.72314	1.17438	0.220917	2.32182	0.349458	1.50621	2.65238	1.26053	1.49508	2.13961
Fndc3a	2.11838	2.5302	2.46207	2.92268	0.892508	1.08931	1.88708	-1.09308	0.0559392	2.61631	2.93112	2.19366	0.322104	2.20207	2.38687	0.276349	1.7374	2.36462	1.63639	2.98089	1.94299	2.50762	-0.74576
Fntb	-0.82253	-1.08198	-2.40207	-0.230837	-1.77727	-0.866855	-1.30717	-1.65143	-1.95676	-1.56918	-1.41	-1.8776	-1.51292	-1.46617	-0.910454	-1.73342	-2.1826	-1.61622	0.385174	-2.67393	-1.85396	-1.46954	-1.25601
Fos	2.53258	1.3898	0.770818	2.26843	2.46538	1.1529	2.17677	1.86712	2.12612	4.43587	3.98417	3.6643	3.47931	2.68844	2.79363	2.33185	-0.864207	3.23858	2.6384	2.69336	1.9091	0.480369	3.10414
Fosb	2.82789	1.9637	2.30122	2.4459	2.55602	0.891472	1.12139	1.63452	1.92877	4.17573	2.74554	3.2532	3.68292	2.14463	2.30162	1.87103	2.85518	0.891812	2.68276	2.36941	1.88676	1.80088	1.24579
Ftsjd2	-1.68676	-1.48219	-2.01165	-0.925839	-2.0894	-1.50905	-3.43677	0.290323	-1.46624	-1.70199	-0.221398	-1.08406	0.619033	0.614115	-2.72891	-0.329727	-1.78036	-2.1785	-2.84587	-2.47096	-0.166513	-1.19366	-2.79698
G6pc3	-2.83329	-1.94448	-2.3039	-3.12584	-1.684	-0.69692	-2.52337	-0.154347	-1.07397	-1.76344	-3.50339	-2.21655	-0.331664	-0.496619	-0.939262	-1.08679	-0.300288	-1.71434	-2.81248	-2.33965	-0.1485	-2.6795	-0.415642
G6pdx	-0.840488	-1.55843	-2.77253	-1.6337	-1.3632	-1.05692	-3.22944	-1.21772	-2.68994	1.20542	-1.59667	-2.75529	-0.199924	-2.17537	-0.965387	-1.80676	-0.492564	-2.0939	-3.03411	-0.456055	-0.705497	-2.56198	-1.0846
Gabpa	1.6813	1.51067	2.30435	0.89686	1.82402	0.775128	1.19586	0.38924	1.69269	2.20675	1.57441	2.24536	-0.0584042	1.53292	2.05968	0.570534	1.27966	2.97737	-0.417909	2.87377	2.1805	1.05984	0.68347
Gadd45a	2.47466	3.13452	3.49282	2.07077	-0.764713	2.4681	0.520496	-0.684322	-0.748826	3.70021	1.00382	1.03521	0.426302	2.75457	2.73858	-0.351149	0.483565	2.69151	1.75702	2.49798	1.7711	0.924975	2.09619
Galnt7	2.40727	2.70823	3.52151	2.0279	0.952824	1.98025	1.908	0.524084	1.92243	2.01857	2.65878	-0.349585	1.9075	0.609736	1.54187	2.90439	1.4976	3.12688	1.28459	2.70236	1.77161	1.79246	1.0911
Get4	-2.18426	-3.47704	-2.72553	-0.675496	-0.568677	0.613089	-1.69119	-1.70385	-1.12258	-0.339134	-0.308339	0.698613	-0.626977	-1.20288	-1.88478	-1.61109	-1.75432	-2.57426	-2.52933	-2.46595	-0.240127	-0.687957	-0.775667
Gjb6	1.64416	1.98148	3.40974	2.47085	3.48311	3.00066	3.08968	3.17644	1.70451	3.73409	2.05274	3.46896	0.626766	1.87918	2.13956	2.19836	1.32572	2.3883	2.82868	3.07744	1.92785	2.58867	0.709503
Glb1	-2.98435	-2.74756	-2.38724	-0.451563	-2.10374	-1.19332	-2.88735	-2.27144	-2.20668	-1.27874	-0.278537	-3.56685	-0.849281	1.02381	-2.70221	-2.58817	-2.19028	-0.726843	-2.29595	-2.52105	1.33619	-0.253521	-1.70866
Glns-ps1	0.894262	-2.08223	0.484879	0.664712	1.88967	1.98261	-0.184328	1.59101	1.24971	3.45948	1.17687	3.43953	0.0781221	0.774532	2.71492	3.08833	3.18826	2.93262	2.51069	3.23911	3.20069	2.28267	1.27203
Glul	1.66403	-1.91348	0.499263	1.19474	1.98185	1.53789	0.982482	1.58466	1.2608	3.23333	1.36607	2.57181	0.111579	1.52439	2.1873	2.72113	2.69667	2.6245	2.66478	2.62129	2.83255	2.2466	1.27618
Gm10156	-2.67249	-3.2337	-3.95651	-2.70979	-4.15389	-3.15596	-3.30731	-3.90749	-3.6318	-3.14949	-4.32912	-3.90479	-3.90085	-2.81773	-3.36609	-3.24078	-3.16911	-3.24888	-3.09696	-3.45276	-1.53537	-2.69622	-1.43503
Gm10282	-0.830863	-2.96396	-2.07655	0.327422	-0.926136	-1.75326	-1.85292	-3.06792	-0.477405	-1.47809	-3.57798	-2.44591	-0.912795	-0.786179	-0.793516	-1.3451	-2.26992	-2.86628	-1.93388	-2.79879	-0.465752	-0.754085	-0.607267
Gm10357	-1.51976	-2.96396	-2.07655	0.327422	-0.926136	-1.75326	-1.85292	-3.06792	-0.477405	-1.47809	-3.57798	-2.44591	-0.912795	-0.786179	-0.793516	-1.3451	-2.26992	-2.86628	-1.93388	-2.79879	-0.465752	-0.754085	-0.607267
Gm12966	-0.410122	-2.58258	-1.84988	-0.00736766	0.632006	-1.76123	-2.90227	-0.279154	-0.193301	-3.08949	-3.36284	-4.09468	-3.09897	-1.31612	-2.65026	-0.328053	-1.33654	-2.26415	-2.17264	-3.20712	-0.55508	-1.72346	-1.88437
Gm14038		-3.79865	-2.84926	-0.286865	-2.39565	-2.66909	-3.10372	-2.23265	-2.67262	-1.02947	-2.55015	-3.50371	-2.81428	-2.75133	-1.65303	-1.1242	-1.3308	-2.47703	-2.9965	-2.63098	2.10254	-1.19341	0.264019
Gm14078		0.937644	1.48196	1.89343	3.18866	0.180958	1.5075	1.19658	1.52769	2.09907	2.63721	3.15022	0.625055	2.35686	3.3963	3.34765	3.07759	3.37083	1.50718	3.29787	2.54469	2.48859	2.21447
Gm14270	2.0594	1.98355	1.61175	0.857383	1.60929	-1.97143	-0.378569	0.693775	0.141819	2.65034	1.89739	2.7	2.11955	1.30324	1.60444	1.13236	1.39503	2.88274	2.91464	2.33067	2.8612	1.6475	2.36669
Gm14497	-0.943702	-3.39478	-2.68808	-0.943237	-1.3223	-1.34841	-3.48999	-1.72843	-2.39371	-2.19412	-0.162264	-3.5338	-1.84826	-0.728593	-2.17235	-0.663	-2.18741	-1.52671	-3.01023	-2.33195	0.553389	-0.190468	-1.81681
Gm15453	-2.07482	-3.2337	-3.95651	-2.70979	-4.15389	-3.15596	-3.30731	-3.90749	-3.6318	-3.14949	-4.32912	-3.90479	-3.90085	-2.81773	-3.36609	-3.24078	-3.16911	-3.24888	-3.09696	-3.45276	-1.53537	-2.69622	-1.43503
Gm15459	3.18283	0.607262	1.88279	1.04055	0.761471	2.33357	-0.518032	1.69608	0.989406	3.41481	2.43655	0.313538	1.81835	1.83245	2.66299	0.781105	1.5043	2.91189	2.40041	2.76227	0.917573	2.83896	2.35838
Gm15542	2.22383	0.803461	2.08055	1.24172	0.953351	0.715771	0.740244	1.73666	0.951174	3.25225	3.28081	1.40452	0.602573	2.59131	2.85494	1.93119	3.16386	3.13567	2.67403	3.40897	2.58918	1.97448	2.04279
Gm15576		-2.94236	-4.11233	-0.732035	-1.93773	-2.17949	-3.43738	-1.5917	-2.19419	-2.5755	-3.59019	-3.62897	1.02786	-0.538951	-1.79647	-2.02541	-2.44544	-2.85123	-2.66905	-3.11149	-1.75966	-1.85016	-2.53933
Gm16199	0.364333	0.630312	2.7196	1.67918	2.95084	-0.0416337	2.44413	0.920993	3.25224	2.31202	1.79532	0.612361	0.551551	2.57352	3.05702	0.078	2.61804	2.45588	1.13218	2.9033	1.29897	1.23649	0.783932
Gm16286	-1.81493	-2.84156	-2.51274	-1.00699	-2.49095	-0.901344	-2.85461	-2.01043	-1.10829	-1.3847	-2.46839	-3.66246	-0.744385	-1.21273	-1.44407	-1.82429	-2.60359	-2.75113	-1.83242	-1.83395	1.38112	-0.885389	-0.837326
Gm20683	-0.501563	-2.16327	-3.44809	-1.96096	-0.856379	-2.09207	-3.07876	-1.88051	-2.44927	0.0484827	1.3736	-0.860843	0.154688	-0.794074	-2.7613	-2.21279	-2.85516	-2.59874	-2.6462	-1.03574	-1.01865	-1.82463	-1.19023
Gm25492		0.823126	1.11132	0.813145	1.01134	1.83035	0.446558	0.395758	1.79342	0.878764	-0.721782	1.44407	0.877702	0.325812	1.17919	1.11683	0.470327	2.94993	2.69456	2.18103	2.56178	2.33678	2.56525
Gm6104	-3.27985	-2.94236	-4.11233	-0.732035	-1.93773	-2.17949	-3.43738	-1.5917	-2.19419	-2.5755	-3.59019	-3.62897	1.02786	-0.538951	-1.79647	-2.02541	-2.44544	-2.85123	-2.66905	-3.11149	-1.75966	-1.85016	-2.53933
Gm6206	1.28329	0.630312	2.7196	1.67918	2.95084	-0.0416337	2.44413	0.920993	3.25224	2.31202	1.79532	0.612361	0.551551	2.57352	3.05702	0.078	2.61804	2.45588	1.13218	2.9033	1.29897	1.23649	0.783932
Gm6788	2.2257	0.0960805	0.787704	1.11489	0.704375	1.18645	2.67425	0.927333	2.71275	3.3004	3.69937	0.31531	2.41034	1.70247	3.28004	1.66724	1.79746	1.51754	2.57216	3.13608	-0.0501545	1.11825	1.05297
Gm7816	2.4358	0.803461	2.08055	1.24172	0.953351	0.715771	0.740244	1.73666	0.951174	3.25225	3.28081	1.40452	0.602573	2.59131	2.85494	1.93119	3.16386	3.13567	2.67403	3.40897	2.58918	1.97448	2.04279
Gm7931		-2.96396	-2.07655	0.327422	-0.926136	-1.75326	-1.85292	-3.06792	-0.477405	-1.47809	-3.57798	-2.44591	-0.912795	-0.786179	-0.793516	-1.3451	-2.26992	-2.86628	-1.93388	-2.79879	-0.465752	-0.754085	-0.607267
Gm8355	3.20961	0.607262	1.88279	1.04055	0.761471	2.33357	-0.518032	1.69608	0.989406	3.41481	2.43655	0.313538	1.81835	1.83245	2.66299	0.781105	1.5043	2.91189	2.40041	2.76227	0.917573	2.83896	2.35838
Gm8396	-1.65087	-1.09781	-0.196	0.0803791	-1.94473	0.0985465	-0.664666	-1.89874	-1.76324	-1.51366	-1.25201	-0.748344	-0.987611	-0.350417	-1.96139	-0.423208	-1.33751	-3.12672	-1.99737	-2.72655	-1.32778	-2.24818	-0.854024
Gm8813		-2.94236	-4.11233	-0.732035	-1.93773	-2.17949	-3.43738	-1.5917	-2.19419	-2.5755	-3.59019	-3.62897	1.02786	-0.538951	-1.79647	-2.02541	-2.44544	-2.85123	-2.66905	-3.11149	-1.75966	-1.85016	-2.53933
Gnb4	-2.80522	-1.71734	-2.27408	-0.929237	-0.980395	-0.901941	-2.28013	-2.60732	-1.34224	-1.89667	-2.58614	-2.15494	-0.32202	0.305882	-1.41959	-1.29112	-1.29654	-0.907227	-2.53039	-2.91894	-0.2584	-0.0771344	0.00550446
Gpr12	-2.86558	-2.82484	-3.65373	-0.958573	-0.627846	-0.397143	-2.72143	0.286053	-1.46717	-2.40003	-0.398997	-1.91304	-1.0463	-1.20232	-2.43149	-1.86613	-0.659282	-1.27147	-0.312191	-2.27371	-1.85014	-1.0149	-1.58354
Gpr3	2.83397	3.11168	1.83283	0.818334	1.88472	1.34237	1.41783	1.64406	0.107606	3.90264	2.28781	3.7368	2.55391	1.35882	2.16483	1.7537	3.17286	3.1823	1.60997	2.41347	1.81366	-0.452835	0.646324
Gpr37	-1.36683	-3.3132	-3.41508	-0.644212	-3.19824	-1.23055	-2.06466	-2.17659	-2.06876	-0.247001	-3.36319	-2.75334	-0.989609	-0.0738776	-2.77711	-1.81036	-1.79722	-2.87496	-2.79553	-2.62622	-1.38815	-2.04334	0.0509119
Gpt2	2.87721	1.21654	0.775095	-0.383186	0.725085	-0.125738	-2.20713	2.8572	1.34147	2.67114	1.95231	3.00884	1.50227	1.53693	1.11793	2.28497	3.09437	2.71798	2.21139	2.56151	1.55231	1.58664	2.66415
Grhpr	-0.374446	-3.34337	-2.73225	-0.289338	-2.34924	-0.814475	-1.27641	-2.57938	-1.1373	0.481963	-1.83837	-0.963813	0.0549368	-1.91991	-1.15526	-1.59411	-1.16499	-2.92771	-2.38938	-2.73661	0.141	-0.317734	-0.714256
Gstm4	-2.20832	-1.76479	-2.4821	-2.08982	-1.22577	-1.33545	-1.54259	-0.670036	-1.27643	0.785594	-2.70884	-0.906405	-1.06604	-1.49923	-1.23213	-2.18684	-0.883928	-2.00776	-2.82772	-0.271497	-1.55573	-0.455843	-0.890954
Gtf2e2	0.74586	0.396672	2.39334	1.00404	0.55077	0.0103057	0.625339	0.268704	1.08856	1.11643	0.422452	2.11028	1.75562	0.802503	1.20959	0.344411	0.990991	3.24107	1.38332	1.5163	3.02175	1.38362	2.96515
Gucy1a3	-3.21294	-1.10233	-1.80598	-0.550517	-3.17581	-1.97907	-3.06014	0.891614	0.485377	-1.21102	-1.7467	-1.41653	-0.75252	-1.9775	-2.62518	0.693095	-0.652624	-2.10444	-1.93706	-2.4262	-1.18275	-2.43486	0.554332
H1f0	-1.56483	-3.30832	-1.68642	-0.81296	-1.52243	-2.38392	-3.35475	-1.40675	-1.48391	-1.51204	-2.72289	-2.558	-0.687629	-2.44818	-1.86713	-1.42526	-2.59051	-2.05662	-2.95321	-3.13422	0.759184	-1.96263	-1.79939
Haus1	-1.02693	-1.87643	-2.10539	-0.543003	-2.10208	-2.54712	-0.507818	-1.39303	-2.83114	-2.25475	-2.39085	-3.47394	-1.09012	-1.52736	-2.91586	-2.36503	-1.70151	-3.15919	-2.01278	-2.96812	-0.0316671	-1.7612	-0.0367351
Hdac6	-2.16389	-3.33366	-2.59286	-0.50742	-1.73254	-2.09667	-3.28233	0.550072	-2.95065	0.63436	-0.732528	-2.48307	-1.3067	-2.41605	-3.164	-0.910241	-1.31131	-1.47646	-2.11573	0.371255	-0.152321	-0.682254	-0.874297
Hebp1	0.27421	-3.13744	-2.85596	-0.570356	-0.56496	-3.0601	-1.92618	-2.10746	-0.915155	-0.299669	-3.77168	-0.777545	-1.10228	-1.73822	-0.878909	-2.65496	-1.80666	-1.58069	-2.091	-2.74864	0.265114	-0.37222	-0.713798
Herpud1	2.24697	3.63916	2.07447	0.410813	0.248973	2.20144	1.13712	0.483388	-0.816335	1.79661	3.00684	1.7267	0.785677	-0.0204796	2.45033	1.93461	1.46136	3.07571	0.527536	3.11872	2.75002	1.60077	2.13277
Hes5	0.402854	-2.91577	-3.43885	-1.00811	-0.311102	-1.25503	-3.47405	-2.43936	-0.286643	-1.97059	0.947644	-3.87651	-0.867786	-1.27876	-0.871009	-1.66112	-2.17328	-2.05061	-2.96018	-3.22343	-0.568404	-2.87896	-1.09571
Hexdc	-2.86279	-2.54651	-3.1636	-1.919	-1.62217	-0.874715	-2.61978	-2.39394	-1.5204	-0.458299	-1.24066	-1.70877	-0.239254	-0.228325	-2.59655	-2.17627	-2.34936	-0.185915	-2.37849	-2.48397	-2.19058	0.463571	-1.2989
Hexim1	2.64769	2.28074	1.74978	2.0039	1.75295	0.744824	1.76675	0.996704	1.25664	2.85271	3.33382	2.57115	1.91333	1.96772	2.50982	1.70092	1.98404	2.69695	2.42868	3.21201	2.39683	1.23702	2.51115
Hgsnat	-0.560516	-2.96473	-3.11007	-0.799062	-3.28746	-0.798751	-2.89963	-2.96075	-0.940706	-0.779028	-1.08678	-3.88861	-1.45224	-0.942588	-3.05055	-0.451698	-1.70207	-1.89403	-2.56518	-2.8355	0.266179	-1.82237	-1.70794
Hip1	2.01386	0.159543	0.536617	1.30119	2.88331	0.837942	1.3627	2.95702	1.53771	1.04652	3.91617	2.4685	2.19398	2.22241	1.51258	0.507875	1.46299	2.54758	-0.16624	2.69432	0.86628	1.7194	0.0698598
Hist2h3c2	0.24265	1.36544	2.40962	1.705	2.01934	2.77078	3.55478	0.776416	1.93064	2.13842	1.48315	3.34517	0.077021	0.131379	1.59383	1.6111	2.86804	3.05438	2.50495	3.27227	3.09025	2.29527	2.34791
Hmgb3	-2.09522	-2.94236	-4.11233	-0.732035	-1.93773	-2.17949	-3.43738	-1.5917	-2.19419	-2.5755	-3.59019	-3.62897	1.02786	-0.538951	-1.79647	-2.02541	-2.44544	-2.85123	-2.66905	-3.11149	-1.75966	-1.85016	-2.53933
Hmgcs1	-2.81083	-2.31566	-2.93099	-0.555439	-3.11465	-0.484752	-2.93732	-1.91522	-2.37725	-0.404385	-0.308032	-2.97844	-1.36755	-1.99995	-0.710256	-1.08817	-2.14021	-1.79618	-0.729107	-3.07239	-1.59572	-0.7904	-0.821119
Hmgn2	-1.40826	-2.96396	-2.07655	0.327422	-0.926136	-1.75326	-1.85292	-3.06792	-0.477405	-1.47809	-3.57798	-2.44591	-0.912795	-0.786179	-0.793516	-1.3451	-2.26992	-2.86628	-1.93388	-2.79879	-0.465752	-0.754085	-0.607267
Hmgn2-ps1	-0.397969	-2.96396	-2.07655	0.327422	-0.926136	-1.75326	-1.85292	-3.06792	-0.477405	-1.47809	-3.57798	-2.44591	-0.912795	-0.786179	-0.793516	-1.3451	-2.26992	-2.86628	-1.93388	-2.79879	-0.465752	-0.754085	-0.607267
Hnrnpa2b1	0.860247	1.05195	1.07299	1.60941	0.819958	0.186461	1.31527	1.21382	1.55154	1.43868	1.2609	0.348924	-0.0650165	1.95194	1.23529	1.12917	0.326233	2.64162	2.42436	3.04838	0.221788	2.03452	0.921033
Hnrnpc	-0.0170362	0.271731	0.824909	1.73467	2.08618	-0.72099	0.498677	1.23579	2.62312	3.03062	2.35585	2.02054	0.0567703	0.831657	2.89619	2.36289	2.38386	2.08752	2.86491	2.84157	1.60916	2.59672	1.2719
Hnrnpm	1.1337	-0.835688	2.16434	1.41443	2.34182	2.06679	1.23071	0.584506	0.620589	2.13614	2.85721	1.36032	1.97153	2.10318	2.16575	1.68015	2.11322	2.88683	0.85947	3.01786	1.65928	2.88421	1.64488
Hnrnpr	-1.26202	-2.58575	-3.4368	0.0340213	-3.0079	-1.21388	-2.8	-1.19751	-1.10234	-2.39132	-0.0526578	-3.24974	-0.849982	-0.549272	-1.53262	-0.996987	-1.73778	-1.65447	-3.04305	-2.83616	-1.85444	-0.9988	-1.22799
Hnrpdl	-2.78867	-3.20137	-3.50079	-0.28271	-1.62283	-1.98843	-3.46927	-2.59299	-1.13763	-3.63395	-3.60455	-4.29478	-1.46771	-0.96036	-2.99818	-2.16734	-2.47465	-2.86102	-2.6338	-2.97779	-1.06303	-2.58649	-2.48305
Homer1	3.40844	0.817514	0.851027	1.65642	0.881038	-0.381298	-1.50137	2.22065	2.26417	3.50956	2.86765	1.47228	2.94202	2.66733	3.10325	1.31961	2.33232	2.63017	2.66022	2.71114	1.6938	2.24322	2.05235
Hook2	-2.07781	-2.26828	-2.68793	-2.09639	-0.635883	-0.712242	-2.95857	-1.35204	-2.02052	0.0863377	-0.0944173	-1.53184	-2.28739	-2.50431	-3.25499	-2.57123	-1.04908	-1.42514	-2.88101	-0.75594	0.119315	-1.94326	-0.280794
Hps3	-1.36451	-2.92416	-2.59623	-1.14278	-2.98625	-1.88405	-0.387424	-2.03349	-1.66519	-0.91876	-1.90075	-2.66601	-0.305585	-2.50027	-1.1447	-0.532298	-0.808049	-1.47284	-2.01894	-0.641118	-0.451706	-2.1492	-1.25657
Hsf1	3.29941	0.695133	0.630444	1.17603	1.32762	0.911332	-0.3304	1.3486	0.245372	0.939043	-0.183121	1.97589	0.88083	1.64869	1.17483	1.36143	1.47585	1.79724	1.99628	3.02238	0.738914	1.96073	0.573874
Hsp25-ps1	3.24466	3.37783	3.77041	1.48349	2.51411	3.62714	3.51195	1.91715	1.34352	0.403662	1.2405	3.81929	0.640414	1.02394	2.95402	3.04023	3.32151	2.79575	2.87817	3.41999	2.12298	3.11076	2.47159
Hsp90b1	3.01922	0.984395	2.50289	1.86983	1.41685	-0.164425	-1.01295	1.95104	1.58774	2.65178	2.15389	1.87853	0.338369	2.70229	3.41169	1.49323	2.84361	3.06418	1.89095	3.20059	2.90206	2.30271	1.74644
Hspa1a	1.77265	2.44916	2.75883	1.30457	1.16687	3.89407	3.96944	-0.0424798	-0.430735	1.57846	2.41501	0.123176	1.08824	0.996332	2.8449	1.43909	1.8063	2.4335	1.48795	3.32894	2.24287	1.50853	2.78471
Hspa1b		3.38528	3.9218	2.1484	1.903	3.99854	3.94113	1.7839	2.6383	3.12853	2.59315	0.315519	1.86511	1.7769	2.80484	3.00141	3.08115	2.49134	1.82406	3.34148	2.80958	1.96915	2.05075
Hspa4l	1.26578	0.504245	0.899579	1.31785	0.119869	-0.306531	-0.577503	1.98748	1.17468	1.40367	2.36663	1.16115	0.109458	1.33845	2.82842	1.29853	2.32591	3.16186	2.22275	2.8312	2.41992	2.40634	1.94953
Hspa5	3.36798	3.34244	3.99709	2.66674	3.19385	3.26565	3.64665	3.28283	2.26226	3.45548	2.54177	4.64904	2.62928	2.29663	3.3852	3.44157	3.39047	3.31051	3.04269	3.43619	3.00565	2.64054	2.81614
Hspa8	2.33669	0.806705	0.478093	0.697836	0.172443	1.97319	-1.63496	1.58677	0.0815305	3.15991	2.32802	1.62111	1.55848	1.41782	1.83456	0.805209	0.704402	3.05215	2.43421	2.96772	1.39205	2.40593	2.30963
Hspb1	3.1315	3.37783	3.77041	1.48349	2.51411	3.62714	3.51195	1.91715	1.34352	0.403662	1.2405	3.81929	0.640414	1.02394	2.95402	3.04023	3.32151	2.79575	2.87817	3.41999	2.12298	3.11076	2.47159
Hspe1	1.37678	-1.10693	1.44281	0.591155	0.702545	2.00728	2.80273	-0.669558	1.1252	3.11772	3.02717	1.06617	0.0110418	0.772545	0.986355	0.408124	2.42034	2.36484	2.21628	2.55533	2.76851	1.64709	2.80114
Hsph1	2.03179	0.808306	1.54481	1.73015	3.02111	0.806806	0.48723	2.76392	1.84204	3.87175	3.44742	2.43638	1.12236	2.11509	3.15924	2.73129	3.21755	3.26248	2.7394	3.18018	2.17253	2.78092	2.06397
Htra1	2.93785	-0.755338	0.94912	1.99831	3.53379	2.25654	3.14644	1.91027	3.63161	3.42001	4.32166	2.59303	0.226003	1.11971	2.51694	2.78838	2.10372	2.57246	2.01207	3.35241	2.00089	2.38288	0.984885
Hunk	-3.28146	-1.88589	-3.43926	-3.78684	-2.43115	-1.65463	-1.55994	0.216319	-0.100171	-1.51488	-2.17563	-3.08017	-1.70944	-1.76364	-2.36942	-2.3862	-1.97397	-1.9692	-0.984996	-3.16021	-0.49791	-1.45974	-2.10366
Ifrd1	2.72988	-1.05916	3.49817	1.3663	2.38404	0.0927459	2.45657	-0.552844	1.4575	3.47214	3.0588	-1.27248	2.91592	2.50581	2.91266	0.113376	0.252392	3.19019	2.02884	0.655849	2.20034	1.79843	0.663061
Igsf8	-0.684275	-2.32178	-2.69134	-0.403205	-2.65684	-0.755981	-3.55942	-1.29332	-2.89941	-1.34588	-3.92806	-0.248964	-1.07608	-1.26315	-2.05049	-2.3359	-2.25842	-1.9009	-0.594045	-1.85114	-2.47464	-1.03074	-0.436342
Il33	-2.30883	-3.26549	-1.65282	0.208026	-3.75159	-1.93733	-0.244995	-3.20273	-1.53139	-1.36766	-1.0643	-3.35647	-1.37088	-2.48868	-1.14757	-1.3308	-1.50769	-2.75635	-1.97942	-2.71528	0.0209363	-2.31529	-2.34978
Ilkap	-0.629097	0.358878	1.13707	-0.19815	0.337179	2.56643	-0.092833	0.60599	2.01255	2.28754	0.199304	2.63903	2.01548	1.43561	2.31585	1.12792	2.67879	2.95671	1.6234	2.2856	1.55561	2.23574	2.87753
Inhba	2.99448	0.677814	3.25506	2.49356	3.50019	2.38596	1.38816	-0.0396887	1.71156	4.30986	3.71477	3.50111	1.04277	2.22222	2.62744	1.83045	3.21076	2.57632	3.01562	3.05071	1.24398	1.63022	3.05575
Ints8	0.142956	1.35959	0.792787	2.44556	1.67125	3.45051	3.96302	-0.22808	0.239088	2.24263	-0.0748282	2.76365	2.09688	0.981563	2.02266	2.04092	2.12305	3.15033	1.73508	3.2687	2.25929	3.08457	1.71649
Irs2		2.7284	3.31429	0.696683	3.24771	2.17411	1.77453	0.361074	0.108209	2.68037	3.23441	0.979819	2.44579	0.726434	2.6138	0.409073	1.42185	1.56261	2.68648	1.52141	0.839711	1.26634	1.50069
Itm2a	-2.87929	-4.02144	-3.61912	-1.31787	-3.67904	-0.528051	-1.97376	-3.21567	-1.62639	-0.747196	0.423395	-3.08037	-0.215185	-2.09982	-2.33159	-2.50092	-2.26706	-1.74684	-3.00988	-3.30293	0.0738215	-1.04285	-1.14726
Jdp2	1.59004	2.25289	2.5452	1.02256	0.497798	1.3939	2.665	-0.282887	0.640128	2.10454	1.51304	-0.11578	0.477314	1.90436	1.1007	0.195144	1.15724	3.07817	1.96174	2.63523	-0.163748	2.80513	2.58279
Keap1	-1.95211	-3.13221	-2.31523	-0.672477	-1.94461	-1.1849	-2.21281	-1.43564	-2.19814	-1.15989	-1.72363	-0.377259	-0.487433	-1.26621	-1.66783	-1.09329	-1.15255	-0.21659	-2.09068	-2.05879	-2.03882	0.0358917	-0.353132
Klf10	2.85925	3.06046	2.57169	2.93109	2.75904	1.09512	1.86697	-1.41035	3.51787	3.85603	2.02531	-1.3382	0.805594	2.37979	1.77005	-0.445227	1.06768	3.04425	2.92974	3.39818	2.07524	2.42166	2.02967
Klf2	2.05516	3.49075	1.5122	-0.947861	0.83218	3.39769	2.11369	0.299109	0.96881	2.50668	-0.238247	3.69135	2.74662	2.67192	2.46518	2.13784	2.80585	2.80698	1.34815	3.05865	2.11412	1.38159	1.84957
Klhdc8a	-1.27505	-2.79071	-2.85119	-2.86468	0.483992	-0.756062	1.28661	-1.5467	-1.54294	-0.53986	-1.84042	-2.39118	-1.78042	-1.58388	-1.80798	-3.27436	-2.72567	-2.69659	-2.57542	-2.91143	-0.374936	-2.84413	-1.17379
Krba1	-2.34626	-3.50878	-2.74466	0.344314	-1.4886	-2.11293	-2.52873	-1.96497	-2.07288	-0.64416	-0.917661	-0.835835	0.122117	0.921346	-1.06055	-2.54617	-1.72546	-2.38368	-1.76234	-1.77355	-1.53123	-1.81917	-1.04062
Krt12	-2.52376	-1.57264	-3.09127	-3.12416	-3.72194	0.397566	1.64364	-1.74779	1.05955	-1.13749	-0.0715886	-4.27446	0.0051314	-1.90056	-1.75317	-2.16284	-2.77891	-3.13204	-1.33143	-2.88387	-1.56999	-2.2701	-1.21512
Lactb2	-1.62043	-3.32594	-1.10476	-0.827432	-1.86429	-0.433003	-1.83899	-1.80926	0.18866	-2.48856	-2.353	-3.63462	-0.587453	-1.26321	-1.5721	-1.98554	-2.52751	-2.73277	-1.84343	-2.7684	-1.67427	-2.5184	-1.48535
Lars	-1.92699	-3.02993	-1.58388	-0.0768611	-0.858947	-2.60993	-1.83363	-3.8064	-0.874977	0.577902	-2.46539	-4.121	-0.0649462	-2.31796	-2.20105	-1.93643	-1.28769	-1.06335	-2.50438	-2.43014	0.459496	-1.39255	-1.07152
Ldlr	-2.43989	-1.76523	-2.5406	-1.00594	-3.16298	-0.626218	-3.21679	-0.488605	-3.85867	-1.12352	-2.06763	-0.751375	-0.25556	0.750807	-1.16104	-1.5619	-1.96656	-1.48418	-2.58233	-2.72917	0.31646	-1.49295	-0.677142
Lias	-1.77289	-2.88262	-2.83612	-1.83397	-2.65729	-1.91894	-2.32955	-2.19719	-1.79086	-2.61241	-1.27449	-3.91174	-1.18838	-1.07813	-2.01738	-1.17199	-1.02881	-3.21387	-1.94526	-3.29999	0.478667	-2.10229	-0.91313
Litaf	-2.45333	-2.61483	-2.05548	-1.29563	-0.731872	-0.619144	-0.652514	-1.15319	-0.933122	-0.509592	-1.60987	-0.762677	-1.55294	-1.18854	-2.15198	-1.73759	-2.02571	-2.24111	-1.94658	-2.10998	-0.266091	-1.86636	0.487014
Llgl1	-0.179092	-1.69085	-2.12391	-0.678783	-0.418511	-2.0189	-2.7695	-2.34373	-2.67456	-0.907415	-3.56737	-1.57423	-0.279799	-0.32053	-1.80751	-2.78997	-2.05098	0.413863	-2.24642	-0.954136	-1.04748	-3.05481	-1.48229
Lman2	2.81405	1.8539	1.08014	1.6908	2.55548	0.260324	-1.42533	1.59536	1.0574	1.72494	2.0082	3.64187	0.901249	1.62917	2.68804	1.78926	3.14112	2.78504	2.04825	2.93106	2.36267	1.32174	2.00877
Lmo2	-2.9137	-2.89047	-2.43957	-0.307212	-2.8956	-0.827235	-0.426555	-2.86172	0.499618	-1.95271	-1.23733	-3.54721	-1.08497	-0.425444	-0.978699	-2.21092	-1.46188	-2.1767	-2.5918	-1.16181	-1.13472	-1.55643	-1.59593
Lpcat3	-2.01873	-2.15556	-2.06398	-1.42074	-1.3171	-2.4635	-2.86724	-1.59634	-0.260589	-0.227646	-2.11718	-2.7582	-0.0977607	-1.32107	-1.82487	-0.57791	-1.5786	-1.45521	-2.97078	-2.57689	0.0416	-1.49843	-1.42315
Lrrc61	-2.49057	-2.21388	-1.56503	-2.2561	-0.82819	-1.91846	-2.51451	-0.0932874	-1.73228	-0.988495	-0.37313	-0.434994	-0.374997	-2.39139	-2.57919	-1.47878	-1.77475	0.218505	-2.74974	-1.45306	-1.73999	-1.49336	-2.2315
Lrrk2	2.52177	1.95175	3.55353	3.43703	3.87269	-0.374958	1.3056	0.162746	2.71742	1.61624	0.0641244	1.47955	0.0590141	0.133055	2.54807	0.93307	1.02086	3.25568	2.62255	2.92182	3.06246	2.42219	-0.512332
Lss	-3.07622	-2.76841	-2.09963	-1.62421	-3.51953	-2.79946	0.0385234	-3.71112	-3.29458	0.0837164	-2.45793	-3.95432	-1.27723	-0.84583	-2.60194	-2.11621	-2.54386	-2.68015	-3.03741	-2.4843	-0.114007	-1.19626	-0.732552
Luzp1	1.94803	2.40429	3.09276	2.02932	1.18546	1.66799	1.83862	0.430921	0.649301	1.58727	1.21751	1.47425	0.197666	2.25132	1.66479	-0.370447	0.646056	1.42104	2.35092	2.04276	0.711524	1.44073	0.385837
Lztfl1	1.72922	1.88135	2.88115	2.01309	0.1591	0.668046	2.28277	0.0846982	1.43003	1.9712	0.136192	0.285921	0.651875	0.402771	1.6057	-0.165777	0.36345	3.07877	1.55646	3.1114	1.66314	1.77218	1.85
Mag	-2.11157	-1.55898	-1.59828	-0.816652	-1.7956	-1.22879	-2.03166	-0.15997	-1.30921	-2.56107	-1.98692	-1.6581	-0.323132	1.0626	-3.18097	-1.11597	-2.33225	-2.99006	-2.47077	-1.99962	-0.898617	-0.527273	-0.765281
Man2b1	-2.43414	-2.79242	-2.19251	-1.86775	-2.15703	0.278623	-2.15179	-1.64937	-0.95758	-1.54791	-1.18862	-2.50608	-1.57267	-0.929031	-2.41847	-2.07123	-3.05798	-2.73882	-2.72698	-1.28692	-2.44367	-1.5437	-2.42403
Manf	3.1771	3.65087	3.63606	1.22013	2.05665	2.58157	3.26683	0.299916	1.23922	2.54157	2.194	3.59027	1.93809	1.84741	3.28249	2.68782	3.02521	3.25512	3.09946	3.45023	3.04251	3.06178	2.72555
Mansc1	-2.91526	-1.8936	-1.01072	-0.671558	-2.92408	-0.268236	1.65187	-1.89372	0.317084	-1.7423	-1.15591	-3.24757	-1.05335	-2.44211	-1.8268	-2.55009	-1.16494	-2.55194	-1.31522	-2.79573	-1.02189	-2.62274	-0.793963
Maoa	-2.98655	-4.07084	-1.01033	-0.00840015	-1.5563	-1.45056	-1.61898	0.138676	-1.77052	-1.02172	-2.77212	-3.09115	-0.961916	-1.44445	-1.68631	-1.73659	-1.25516	-2.82566	-3.09331	-3.29318	-0.323608	-0.705998	-0.339252
Mapk12	-0.889901	-1.16491	-0.222369	-1.95181	-0.335233	-0.277352	0.90644	-2.55123	-2.29129	-1.26259	-0.313256	-2.53041	-1.06915	-1.18136	-3.02618	-2.10097	-3.1076	-2.39169	-2.80752	-3.30059	-1.09775	-1.61522	-1.35847
Mapk3	-1.81058	-2.02837	-3.78393	-0.563731	-1.40387	-2.12973	-2.53698	-1.18107	-1.05322	-1.15061	-2.56753	-3.4116	-0.373146	-2.10521	-1.88999	-2.0336	-1.25298	-2.77592	-3.03506	-1.42369	-0.558751	-1.11368	-2.13848
Mar7	-2.86442	-1.45061	-1.97939	0.344231	-1.79716	-0.907945	-1.11522	-2.81421	-0.0790987	-3.44249	-2.4887	-3.64623	-2.99602	-2.08904	-2.3226	-2.05108	-1.7818	-2.23943	-2.56986	-3.14015	-0.605816	-0.557756	-1.53102
Mat2a	3.34908	0.75699	1.36571	1.7558	1.51946	0.677733	0.300768	2.09768	0.0743911	3.22705	4.38728	1.39313	2.25234	2.03494	0.427468	1.63621	1.43093	1.07216	2.49362	2.26553	1.16281	1.01002	1.98022
Mcam	-3.18493	-2.46272	-2.70379	0.032005	-1.06009	-1.00691	-2.10175	-1.03978	-1.20358	-1.76536	-3.83917	-1.29099	-0.362266	-1.65634	-3.06219	-1.70697	-1.41643	-1.54212	-2.93161	-2.77837	1.61582	-1.25982	-1.29004
Med7	0.108393	3.0079	2.3795	1.55569	0.231887	1.94707	2.93374	0.89309	1.14365	1.86844	1.22476	0.940941	0.822175	2.03974	2.91688	1.66722	1.44712	2.21267	2.78879	2.30748	-0.210876	1.21231	2.66131
Mertk	3.01345	1.96376	3.42646	2.73699	1.84732	-0.0788561	0.939467	2.72288	2.54023	2.12257	2.78254	3.37504	0.938232	2.77403	1.90745	2.33553	1.84155	3.23757	2.89438	2.83919	1.51039	2.35234	0.877909
Mettl22	-2.8298	-2.049	-1.74348	-3.2914	-2.51183	-1.0465	-2.5579	-2.35491	-2.09405	-0.653493	-1.5139	-2.71479	-1.29292	-2.6256	-1.13416	-1.97068	-1.66989	-2.18062	-2.24457	-2.4231	-0.0582172	-1.95073	-1.29251
Mettl3	2.33661	2.58425	3.19822	1.76608	2.74883	0.424867	2.69023	1.19285	1.92257	2.49177	3.48821	3.0377	1.20788	2.62865	2.19658	1.60839	1.2836	3.29432	2.96339	2.85038	2.61477	2.06141	2.18473
Mettl7a1	2.16101	1.18686	2.29858	1.1293	0.199354	0.599284	1.39733	1.45123	0.253687	2.01936	2.97042	1.71485	1.18488	2.61022	2.17576	1.6615	1.1082	2.24923	2.49741	2.77604	0.452883	1.06151	1.60811
Mettl7a2	0.834058	0.509016	1.70729	0.853356	0.192012	0.498126	0.75572	1.18063	-0.0655501	2.67369	2.49983	1.32691	1.09358	2.70402	2.21775	1.3929	0.666785	2.31984	1.7606	2.66948	1.13676	0.747103	1.41924
Mfsd4	-3.12224	-0.353968	-3.14084	-1.28771	-3.28887	-1.40077	-1.32893	-1.42734	0.969958	-2.62281	-1.97925	-4.03041	-0.860937	-1.75472	-3.08568	-2.1826	-2.81782	-2.91118	-2.03339	-2.78079	-2.12251	-1.44101	-2.56241
Mical2	2.81444	3.15416	0.991302	2.68018	2.32359	0.707922	0.891123	3.25758	1.20661	0.678205	0.850782	2.14211	0.56933	0.297962	1.49577	2.05316	1.24803	2.30137	1.32354	2.60623	0.856204	1.66193	0.990334
Mid1ip1	-1.79817	-2.38986	-3.15424	-0.376805	-3.34193	-0.980626	-2.81272	-1.97318	-2.83191	-1.2171	-2.83599	-3.25041	-0.431571	-2.78195	-1.40315	-1.83278	-2.38435	-2.72425	-3.11497	-2.90291	-0.220536	-2.28651	0.825017
Mir671		-3.6558	-4.12075	-1.70354	-2.49593	-3.23497	-3.9222	-3.2718	-3.91795	-2.24164	-0.788879	-4.32528	-0.762735	0.555967	-3.04927	-2.29369	-2.95004	-3.15909	-2.06416	-3.16679	-2.4643	-2.4764	-0.77969
Mkks	2.38955	2.15528	2.76031	2.0122	0.882847	2.63522	2.68061	1.1307	1.76044	1.96371	1.09502	2.33571	1.58985	2.58426	1.40584	0.815332	0.676475	2.19464	1.56475	2.15728	2.07452	1.1344	2.08683
Mlec	3.24495	2.35961	2.10826	1.16025	0.752644	-0.766689	-0.78967	3.08473	0.0696328	2.84454	0.575052	3.54177	1.12601	1.6111	2.68267	1.76017	2.62307	2.87238	2.02229	3.18114	0.709841	1.86082	0.178942
Mog	-1.51751	-2.46968	-2.41535	-0.709013	-2.683	-1.43791	-0.957212	-0.233729	-0.506415	-0.128972	-1.85176	-1.05267	-0.0395789	-0.934009	-2.14473	-1.60452	-2.12707	-2.64801	-1.08832	-2.33751	-1.61569	-0.174668	-1.2123
Mpdu1	-1.13375	-2.22242	-1.05009	-1.60275	-0.519432	-1.6656	-2.75261	-0.419043	-1.03907	-0.294736	-0.751968	-1.52329	-0.142911	-0.0495634	-1.00043	-1.74824	-2.76656	-1.70466	-0.496353	-2.59461	-0.229368	-2.2316	-1.39156
Mri1	-2.79427	-1.95523	-2.7038	-1.8549	-1.80875	-0.647419	-2.89775	-3.07586	-2.81581	-0.407605	0.070054	-3.67876	0.291162	0.855233	-1.96157	-1.88608	-2.84007	-1.9587	-2.62675	-2.45376	0.927435	-1.23209	-0.923019
Mrpl11	0.663634	-2.23016	-3.11896	-0.84804	-2.08947	0.143264	-0.364078	-2.00465	-1.09442	-1.8452	-2.09206	-1.59988	-0.0150023	-2.09225	-1.10385	-1.64222	-2.22657	-1.40059	-2.55106	-3.19786	0.23199	-2.83533	0.447528
Mrpl2	0.430134	-3.48346	-2.16845	-1.08568	-2.00378	-0.562424	-1.52107	-3.02467	-1.60266	-1.25252	0.209448	-1.62589	-0.839521	-1.92899	-2.055	-1.99721	-2.20248	-2.51724	0.716063	-2.92012	-1.16413	-0.763576	-0.26508
Mrpl42	1.79455	0.692497	1.47038	1.40203	-0.824857	1.1603	2.27229	0.0928103	1.06098	1.16097	0.648093	0.766346	0.274276	0.485256	2.18605	-0.399528	1.8254	2.26424	2.7074	1.59616	3.18584	1.59368	2.58923
Mtx1	-1.58433	-3.88546	-3.28776	-1.86419	0.132055	-1.23972	-1.89453	-2.90496	-1.07062	-1.32834	-1.18966	-1.62675	-0.476045	-1.1992	-1.68029	-1.7604	-1.26301	-1.5409	-2.49157	-3.03414	0.101593	-1.13843	0.0505798
Mum1	-0.40011	-2.79427	-2.15015	-3.25505	-1.64162	-1.20472	-2.94154	-1.45613	-0.557464	-1.73879	-0.557582	-3.11246	-0.121223	-0.687164	-2.03966	-1.94881	-2.48627	-0.697316	-2.57161	-2.26965	0.506955	-0.506761	-1.24904
Nagk	-1.46739	-1.79716	-3.13486	-1.85322	-2.4183	-0.897526	-3.17764	-1.85393	-1.36298	-1.45198	-0.46329	-2.23775	-1.68568	-0.491386	-1.63211	-1.99811	-2.14101	-1.60231	-1.55191	-3.12802	-0.458657	-1.22535	0.284377
Naglu	0.687473	-2.59143	-1.6232	-3.42693	-1.63033	-1.18069	-0.566172	-2.53209	-2.03644	0.0302786	-1.837	-3.35535	-1.18647	0.206525	-1.9123	-2.29261	-2.11849	-2.39555	-2.17762	-2.99524	-0.118148	-2.71609	-2.21229
Nde1	3.08413	1.59992	1.40412	0.751628	-0.0860473	0.544878	1.21213	3.07349	1.9469	1.27317	3.1289	3.3153	0.47576	1.31918	2.16929	1.51184	2.2065	2.46443	1.07821	2.98538	1.02532	2.98791	1.29751
Nelfe	-2.81045	-2.75493	-1.31755	-0.587415	-2.35307	-1.10248	-0.449875	-3.06941	-2.54074	-2.65481	-2.40552	-2.3992	-0.905648	-1.46625	-2.42216	-1.92777	-2.22352	-1.53331	-1.87801	-0.288433	-0.247297	-0.951548	-0.588754
Nfil3	2.43344	3.06729	3.4266	1.64265	2.63692	1.78654	2.30564	2.28216	3.55419	3.22674	2.45131	3.94909	1.45223	2.78024	2.06586	1.21744	1.21537	2.94555	1.7364	3.17002	3.11618	1.44057	1.50082
Nfkbia	2.29933	2.2148	2.3106	2.41564	-0.440477	1.37703	2.58197	1.96393	-1.16341	2.52108	3.01819	2.80154	1.73911	1.78096	1.83479	3.07184	1.16033	2.13988	2.30689	3.18383	1.44733	0.566787	0.807994
Nicn1	-2.59771	-2.33666	-2.57889	-0.376461	-2.80423	-1.5197	-2.48229	0.0547879	-1.04888	-2.45364	-1.45054	-2.27316	-0.416201	-0.568178	-1.96144	-1.42692	-1.06027	-2.33232	-1.75392	-2.8786	0.176868	-1.5307	-1.33484
Nln	-3.24157	-1.84932	-1.99217	-1.2812	-3.10642	-1.08971	-1.89774	-1.52876	-0.329999	-1.75664	-1.99059	-1.97787	-1.40039	-0.364331	-2.62711	-0.681094	-0.0642168	-1.05916	-2.12872	-2.08049	-0.376622	-1.63699	-1.11276
Nosip	-0.87239	-1.28018	-1.2255	-1.07858	-1.78357	-0.263333	-2.73291	0.112931	-0.921707	-2.49627	-0.947363	-0.453281	-0.320713	-0.964801	-2.46281	-1.28887	-1.43802	-2.12036	-1.45396	-1.70714	-0.240938	-0.87509	-0.995117
Nptx1	2.98043	1.70797	0.330979	1.31529	0.77984	1.29637	1.46473	1.87974	2.37447	2.81901	1.88912	1.55863	0.520983	2.16618	2.2837	1.13831	2.1616	2.08536	-0.217145	3.09789	0.772123	2.54964	-0.218131
Nptx2	2.62972	1.03584	1.89699	1.9369	3.96233	1.16674	-0.334348	1.2329	1.86092	3.16704	1.89923	-0.348973	0.932889	1.41712	1.91282	1.92127	1.34343	1.95188	1.67565	2.22898	1.34133	1.12863	0.992555
Nr4a1	3.1918	1.98872	1.05432	2.00983	0.865585	0.309731	3.10162	2.78189	2.46177	4.55127	4.39353	3.54456	3.9483	2.07815	2.86885	2.69047	-0.71032	3.00727	2.67032	2.76895	1.04235	-0.175955	2.10134
Nrarp	-2.90444	-1.23629	-3.01886	-1.33096	-1.55769	-0.936072	-2.88098	-0.83373	-1.9482	-1.62843	-1.33137	-1.23455	-0.492182	-0.765989	-1.35465	-2.26687	-1.9955	-1.15864	-2.23286	-2.25218	-2.50332	-2.00622	-1.39607
Nrbp2	-2.04427	-1.40225	-2.88656	-0.188647	-2.27109	-2.34816	-2.42188	-2.97323	-2.73585	-0.576744	-1.64897	-1.17517	-0.0977568	-0.505606	-2.88431	-1.48368	-2.1789	-1.781	-0.737572	-1.36358	-0.980064	-1.03416	-0.828301
Nts	0.0563452	0.963369	2.29943	2.47875	2.65196	0.590943	1.36467	-0.0406329	0.586566	2.61052	0.648903	0.684066	0.97064	0.730511	2.8538	0.678576	2.1958	3.22052	2.78767	2.40348	3.03212	2.40619	2.97556
Nudcd3	-2.24677	-2.79919	-2.1275	0.0558838	-1.48764	-1.71817	-3.35456	-0.077568	-1.85154	-2.27626	-2.67104	-1.58301	-1.21661	-1.74947	-1.15296	-0.192071	-1.1858	-2.0035	-1.37508	-1.85716	-0.64297	-0.0567366	-2.11244
Nudt5	2.67819	-0.0377026	3.65183	0.0155099	2.04807	1.9781	2.98351	0.162708	1.29957	1.82435	1.09458	2.31884	0.87173	0.645403	0.742044	0.705335	2.3952	1.76003	1.94592	2.08208	1.62745	1.22851	0.358853
Nxf1	2.03471	1.87382	2.48012	2.33583	2.67271	-0.0934961	3.23712	-0.0306192	2.25718	1.47813	0.413545	0.950291	1.9633	0.622621	2.10648	1.45856	1.893	2.67336	1.7592	3.2532	2.13307	1.66079	2.33425
Odf2	-1.83813	-0.933596	-3.00416	-1.32148	-2.32771	-1.95465	-3.24019	-2.12024	-1.32252	-1.41586	-1.90757	-3.03094	-0.974961	-1.4835	-2.64725	-2.11495	-1.92102	-1.11003	-2.61346	-2.2818	-0.913371	-1.86023	-1.69635
Ofd1	-3.01674	-1.93852	-2.09699	0.270967	-2.55613	-1.91628	-1.14072	-1.79942	-1.35297	-0.659567	-0.479998	-3.1899	0.390477	1.02362	-2.60032	-0.916304	-2.70659	-1.95183	-2.73772	-2.35403	-1.34592	-0.535002	-1.30367
Ogfod3	-2.5678	-1.95646	-3.34044	-0.231247	-2.05211	-0.854237	-1.61493	-1.97603	-1.7875	-1.41139	-1.02107	-0.330133	-0.580241	-1.0243	-0.599072	-0.544791	-1.02158	-2.73055	-0.386096	-2.46771	0.525186	-1.76768	-1.0237
Omg	-3.33679	-4.09748	-3.4628	-0.966581	-3.61232	-2.09428	-1.19505	-0.0267206	0.537016	-1.37396	-2.02234	-1.99763	-0.481962	-2.06458	-2.79132	-1.37677	-2.18877	-2.65652	-2.74726	-3.06838	-1.19365	-1.24857	-0.328088
Ormdl2	3.01639	2.26099	2.74624	3.41523	2.07057	3.06796	3.1454	-0.98742	0.930666	0.548497	2.38465	4.15823	0.372758	0.862299	2.24166	1.67998	2.8601	2.80833	2.96004	3.33209	3.1256	1.89234	3.00277
Ostc	1.60299	2.11425	1.38297	1.14451	2.02046	0.016275	0.182448	0.406647	0.687445	2.61628	1.11182	2.73329	0.259301	0.781934	2.06835	1.97059	2.45165	2.75939	2.35133	1.93781	3.14472	0.508498	2.31947
Otub2	3.45115	2.18752	1.87689	1.41365	2.64509	0.992295	0.135083	0.520986	1.50242	2.97281	0.496367	3.66362	2.31045	2.01514	2.71178	2.73346	2.93603	3.01668	2.26894	3.17713	2.96828	2.40294	1.67045
P4ha1	3.27642	3.12648	2.65013	1.8174	2.62372	2.97003	-0.295155	2.41789	1.67521	2.60158	3.38404	4.35212	1.21341	1.44262	2.8054	2.56864	2.7748	3.24239	2.30759	3.33824	2.37968	2.70128	2.23562
P4ha2	2.40757	2.85629	1.40756	1.40693	1.10008	1.3475	1.21	1.7992	0.284602	0.217243	1.70153	1.94018	1.61634	0.600138	1.1641	0.632559	2.55486	2.96502	2.16682	2.42047	3.3815	2.09911	2.85337
Pacs1	-2.44422	-0.785283	-3.45929	-1.12314	-2.31445	-1.60281	-3.0348	-1.36056	-2.61398	-0.940763	0.00435019	-2.63053	-1.11273	-0.392385	-1.91705	-1.41469	-1.5275	-1.5515	-1.52849	-1.09443	-1.50537	-0.902852	-1.05698
Parn	-3.38498	-2.50959	-3.27264	-0.216382	-1.26678	-1.51928	-3.99954	-0.668388	-2.89411	-1.65722	-1.76185	-3.23258	-0.420451	0.865387	-2.70332	-2.30585	-2.75475	-2.52734	-2.16474	-2.65423	-0.694449	-2.26323	-1.39327
Pcca	-1.8145	-2.67974	-1.9112	-1.50014	-1.07454	-1.85346	-1.76933	-0.811814	-0.751351	-1.18294	-0.51668	-0.627861	-0.382199	-0.144066	-2.61019	-1.61909	-0.962602	-3.10215	-2.1561	-2.73196	-0.755187	-2.70208	-1.70698
Pccb	-1.06247	-2.72271	-2.2743	-1.5794	-2.92956	-0.888205	-2.81172	0.0968633	-0.921622	-2.03933	-2.28775	-3.22263	-0.381667	-0.278657	-2.38361	-1.35829	-1.76142	-0.934933	-3.05962	-2.76522	-0.0158966	-1.0528	-2.94668
Pcsk1	2.36819	1.20654	3.58267	1.10727	2.37814	2.00357	1.17125	0.747153	2.21881	2.75087	0.870631	2.76276	0.391668	1.84137	2.73724	2.4551	2.93798	2.11606	1.88804	2.76262	2.23604	1.09997	0.931258
Pcyox1	-2.01208	-2.55202	-2.38945	-0.352021	-3.24125	-1.07641	-3.36202	0.624487	-0.812817	-2.6852	-1.34381	-1.70766	-1.35789	-0.240267	-3.08953	-0.869466	-1.65295	-1.52872	-2.82991	-2.60631	-2.74513	-2.97294	-1.48738
Pdgfrb	-3.09867	-1.9914	-1.91734	-2.49819	-2.63034	-1.75336	-2.0131	-1.67211	-0.476848	-1.02969	0.290876	-2.31988	-0.35362	-0.150109	-0.834824	-0.920103	-2.02359	-1.92124	-2.369	-0.932644	-0.526735	-0.919046	-0.737993
Pdia3	2.32205	0.17274	1.17301	1.73904	1.73619	1.97013	0.387296	1.43741	1.15306	2.21028	2.17769	1.27672	1.12963	2.67888	2.66117	2.04428	2.80922	2.45144	-0.87021	3.15297	2.32004	1.66263	2.33479
Pdia4	3.20602	-0.723702	0.875932	-1.78656	0.723209	1.29416	0.658139	2.76895	1.08342	2.83258	2.26494	1.62618	0.724942	1.38636	2.41443	2.891	3.12606	1.88894	1.9583	2.78032	0.881246	1.20488	1.5459
Pdia6	2.95293	1.02931	2.22228	1.53481	2.36633	0.802016	0.620413	0.821768	-0.210937	0.90203	0.445551	2.78857	1.27918	0.596286	3.09253	2.97933	2.97325	2.73744	1.56553	3.17107	2.76666	1.75728	2.60071
Pdk1	-2.19064	-2.18508	-1.8093	0.115425	-1.44454	-1.0417	-2.84094	-2.38705	-1.357	-1.87292	-0.357672	-0.897203	-1.00797	-2.14125	-1.24491	-0.920747	-1.25694	-1.35323	-3.05024	-2.06291	-0.419487	-1.66285	-1.33723
Pdlim2	0.240069	-1.27174	-2.24113	-2.92123	-3.55305	-1.5439	-1.29229	-1.89126	-1.95142	-1.57906	-0.945828	-1.93909	-1.03279	-2.15781	-1.96858	-2.62742	-3.12625	-2.96535	-2.99351	-3.27363	-1.19396	-1.72479	1.24031
Per2	3.20647	3.51056	2.65897	2.273	1.31339	2.44519	1.5662	0.717909	1.07653	2.7249	2.16956	0.540624	0.898082	1.90553	1.88064	0.749029	0.937666	2.6245	2.39174	3.09445	1.21838	2.98094	1.64373
Pglyrp1	2.93027	3.14653	3.35408	3.4551	2.30128	1.33701	2.56513	1.02765	1.63738	1.28163	1.81426	4.13658	-0.496628	-0.331415	2.67885	1.19806	2.53743	2.09292	1.76699	1.58125	2.11516	0.83941	2.63737
Phf10	1.58441	1.81913	2.87808	2.83285	3.18225	3.20954	1.90437	1.15041	1.8689	1.69497	1.8547	2.70922	0.592132	0.270888	2.13658	2.34549	1.86761	2.37739	0.576105	2.51459	2.06387	1.10068	2.70073
Phka2	-3.09582	-2.02812	-3.34829	-1.05764	-1.01759	-2.20987	-2.815	-1.24176	-1.88253	0.481987	-0.719503	-0.666629	0.299807	-0.251953	-2.52	-2.35191	-2.61398	-1.92996	-2.63605	-1.99293	-0.766304	-1.88378	-2.61325
Phospho2	2.12536	1.02835	1.45222	1.42572	1.65298	0.801485	0.0737297	-0.656409	0.960679	0.513117	0.348517	1.48662	1.95476	1.0992	1.30795	1.18937	2.12083	1.40701	1.19916	2.11953	2.12513	2.07834	1.17431
Phyh	-2.78578	-2.24056	-2.1825	-0.110303	-1.97533	-0.583504	-1.42612	-0.972723	-1.92798	-2.66733	0.299211	-0.553387	-0.618555	-1.71101	-1.54741	-1.60515	-1.25996	-1.55119	-2.29672	-2.41739	-0.88833	-0.705632	-1.57809
Pias3	-0.607862	-2.63209	-0.652608	-1.37916	-0.299636	-1.65872	-2.95499	-0.720651	-2.68085	-0.64985	-0.485478	-1.36919	-1.33968	-0.557579	-1.69486	-2.23645	-2.19209	-1.85658	-2.51595	-1.39594	-1.51041	-1.60211	-1.06962
Pigp	-2.08264	-1.17008	-3.69761	-1.23668	-2.7342	-0.815413	1.11598	-2.42391	-1.98086	-1.26423	-2.24384	-2.83201	-0.507533	-1.12918	-1.90512	-2.98165	-2.94952	-2.9445	-0.936483	-3.24054	-0.646387	-2.25328	0.316995
Pkn1	-3.00539	-1.71643	-0.701621	-1.67388	-0.486287	-1.41977	-1.79322	0.380973	-1.06848	-2.28772	-2.52509	-1.57639	-1.52152	-0.328957	-2.58043	-2.19731	-1.4447	-0.771198	-2.20845	-1.04157	-1.61546	-1.24121	-1.97816
Plbd2	-2.50367	-0.966246	-1.16966	-1.16079	-1.89072	-0.380109	-2.2976	-0.599899	-3.05426	-0.64716	-0.168307	-1.22168	-0.598824	-1.01097	-1.90345	0.0673002	-1.84935	-1.24443	-2.72069	-0.79597	-2.52604	-0.706884	-0.16161
Plekhf1	2.83445	0.0309006	2.36265	1.92289	1.01154	2.89627	3.08769	1.13125	-0.720875	2.417	3.50921	3.58981	1.18405	2.07011	1.06259	2.30861	1.06339	2.87976	1.14706	2.9987	0.792096	0.656538	1.42939
Plin4	3.12908	0.776444	3.86021	1.51006	2.67257	1.52501	3.53142	4.13987	2.28366	4.34924	4.44774	2.33032	2.73777	2.63734	0.879938	2.29657	0.750986	1.59277	2.48379	2.31488	0.426979	1.04277	-0.349385
Pllp	-2.47249	-2.59912	-3.52879	-2.23392	-3.65163	-2.05425	-3.4999	-2.12402	-2.06182	-2.7172	-4.10159	-1.99509	-0.28168	-1.94512	-3.04789	-3.10385	-3.38039	-3.39404	-2.97347	-2.73159	-0.872496	-2.74484	-0.313011
Plvap	-0.489268	-3.08273	-2.89849	-3.65723	-3.313	-0.830324	-0.469946	-2.25544	-2.2583	-2.0111	-0.725832	-2.00633	-1.93243	-1.48124	-2.3271	-1.21814	-1.67509	-2.56851	0.0966851	0.119574	-1.35381	-0.415448	-0.829036
Pnpo	-0.0215507	-2.93131	-2.4553	-1.24725	-1.45905	-1.90548	-2.67581	-1.38136	-2.39962	-0.641364	-1.6113	-1.98336	-0.684497	-0.68478	-1.90295	-2.44954	-2.32047	-2.48634	-2.40241	-2.58974	-1.21253	-2.98376	-1.74509
Poldip2	-1.64944	-2.33821	-2.36259	-1.15977	-2.51396	-0.473492	-2.07212	-1.84543	-1.2047	-0.455062	-0.768821	-2.20794	-0.358569	-0.373727	-1.963	-1.8542	-1.87717	-1.34469	-2.36831	-1.73191	0.186865	-1.07046	-2.75806
Ppap2c	-2.46435	-0.700167	-1.03589	-1.86321	-0.211917	-0.00139199	-0.888843	-1.88049	-2.85194	-0.837809	-2.55695	-0.538893	-2.52702	-2.38215	-2.68299	0.282081	-2.26279	-0.660559	-0.943611	-2.2179	-1.98244	-2.16717	0.413568
Ppp1r14a	-1.52255	-1.74384	-2.20132	-1.52825	-2.10391	1.65538	0.568162	-1.41382	-1.17832	-2.4747	-3.09037	-2.41939	-0.71852	-2.47485	-1.20949	-2.53689	-1.88735	-2.17985	-1.74455	-3.01736	-1.03825	-2.7264	0.490047
Prkab1	-2.85863	-3.29019	-2.54983	-1.78282	-2.27117	-1.38382	-2.08156	-2.00679	-1.28505	-1.72705	-2.85998	-2.91256	-1.82171	-0.790013	-2.69431	-1.76583	-2.34543	-2.35452	-2.10387	-2.45885	-1.99113	-1.80011	-1.69743
Prosc	2.37855	1.65361	0.117967	1.09584	1.20489	2.0194	2.25123	-1.38642	1.01135	1.4751	3.36369	1.47537	0.786629	2.60235	2.93805	1.46736	0.411285	3.15881	1.55502	3.26591	2.79083	2.69449	1.89221
Prpf38b	-1.10578	2.49131	0.639212	1.45872	2.38106	0.895309	-1.25569	1.6399	-0.0932479	3.47579	3.75256	1.7199	1.31068	2.22542	2.15679	0.813185	1.51971	3.17912	2.15294	2.19422	0.959014	2.74104	1.93325
Prss23	1.65223	0.814926	2.68368	2.58946	2.56471	1.87117	1.31453	-0.142601	3.12772	1.39602	-0.182269	-0.685823	0.771819	2.79504	1.5117	-0.219679	0.518811	2.90634	0.569535	2.55876	2.15972	2.29958	0.271408
Psmf1	-3.07487	-2.46567	-1.94822	-1.30761	-2.35878	-0.514007	-1.63832	-1.65469	-1.25997	-0.988397	-1.19605	-1.80747	-0.709775	-0.917938	-2.02282	-0.79189	-1.08316	-0.907876	-2.12543	-2.90148	-0.0337205	-0.699372	-1.0895
Ptgs2	3.34265	3.4507	3.7441	2.79394	2.83598	0.96091	1.73804	0.896419	1.798	4.07508	2.41834	-3.05379	1.42895	2.48919	1.76977	0.794543	1.05306	2.87005	2.48062	1.2616	2.62607	1.61225	0.556442
Ptpn1	1.92503	3.53481	3.15026	0.854908	1.98549	0.796417	0.108332	-0.0101808	0.0996937	2.63461	-0.473904	2.27926	1.10413	2.50495	2.55119	0.245978	1.62429	0.920601	2.29654	2.80088	0.784998	0.434564	1.84278
R3hcc1	-1.34846	-2.24731	-2.2118	-2.9774	-1.81384	-1.65265	-2.35944	-2.34494	-1.30145	-1.48506	-3.15151	-4.4947	-1.20622	-1.31257	-0.755587	-1.11117	-0.738114	-2.8671	-2.23806	-3.0516	1.23653	-1.27146	0.594644
Rab33a	-1.51063	-1.24891	-3.14179	-0.654327	-2.23714	-2.00973	0.989819	-2.66912	0.0570162	-1.1283	-4.30456	-4.48834	-0.626837	0.434184	-0.717187	-1.87933	-2.26484	-2.91177	-2.78594	-2.57734	-0.430103	-1.47855	0.587031
Rab34	-2.41224	-3.04194	-3.12785	-2.56799	-1.4478	-2.02647	-2.14868	-3.86368	-2.76399	-0.999618	0.420335	-3.85236	-0.580268	-1.29329	-2.68558	-2.88711	-2.77848	-3.23091	-2.68063	-2.77727	-1.00372	-2.45453	-1.32376
Rad50	-3.0766	-2.66189	-0.298134	-2.89538	-1.82937	-0.954292	-2.01404	-0.526985	-1.4795	0.210622	-0.359763	-0.791474	-0.353598	-0.277306	-2.07396	-2.56081	-1.77842	0.034195	-1.5394	-2.38496	-1.91752	-0.0952581	-3.05532
Rars2	-0.84736	-1.5191	-1.79443	-0.233233	-1.65592	-2.02944	-1.94566	-1.1549	-1.29587	-1.10337	-1.09896	-1.09685	-1.3388	-1.00204	-1.48475	-0.419535	-1.95552	-1.33453	-1.59533	-3.06329	-0.292409	-0.214722	-1.62687
Rasd1	2.83571	1.89898	0.0965269	0.909293	0.90875	-0.732608	1.43438	1.16231	-0.0854061	-0.0579515	2.51796	1.66987	-0.426054	1.61749	1.82807	1.70881	1.94229	3.10807	1.85425	2.33879	1.87341	1.40039	1.21552
Rasl10a	2.70929	1.52404	1.95392	0.775428	1.79035	0.810195	1.64329	-0.321748	3.04458	1.3729	1.31652	3.87686	1.33677	1.01614	1.6278	1.74877	2.50649	2.15249	3.04808	2.50872	1.12102	1.3486	2.10103
Rbm28	1.89827	2.00784	2.83893	1.81226	3.77495	1.75734	2.12101	2.55583	3.15384	-0.325075	-0.827937	2.60274	-0.876522	0.1305	2.2103	0.18235	1.58729	2.59083	2.65003	2.39901	1.39804	2.58141	-0.106239
Rbm3	-2.61883	-3.2337	-3.95651	-2.70979	-4.15389	-3.15596	-3.30731	-3.90749	-3.6318	-3.14949	-4.32912	-3.90479	-3.90085	-2.81773	-3.36609	-3.24078	-3.16911	-3.24888	-3.09696	-3.45276	-1.53537	-2.69622	-1.43503
Rbm4	0.0833757	0.565879	1.64256	0.784836	0.919712	1.64002	1.58623	-0.364049	0.250562	0.0510713	0.260369	1.03055	2.33306	0.65006	1.89476	1.79494	1.05993	2.41587	2.29048	2.94561	1.96783	2.1599	2.24148
Rbmx	-2.21441	-0.0588791	-0.962619	-1.10646	-2.32087	-1.39376	-1.64244	-1.05893	-1.00774	0.0638925	-2.17215	-1.31924	-0.712459	-0.522991	-1.92306	-0.956414	-1.01914	-1.36471	-2.16897	-2.26443	0.018806	-0.532394	-0.964653
Reck	-3.00153	-3.44126	-1.51133	-0.0489001	-2.16494	-2.23924	0.690578	-2.10872	-0.493142	-1.91645	-0.61289	-1.93367	-0.302944	0.18676	-2.518	-2.61861	-1.68461	-2.08242	-2.09969	-3.07977	-0.000196941	-1.68248	-2.17416
Rexo4	2.20054	0.974374	1.30098	1.20175	1.70914	0.792719	-0.0790341	0.76999	0.733351	1.11	2.82154	2.46576	0.952966	2.51597	1.54546	1.04871	2.22493	2.49355	-0.0499437	2.95413	1.57696	0.296716	1.7214
Rfwd2	2.6133	0.630312	2.7196	1.67918	2.95084	-0.0416337	2.44413	0.920993	3.25224	2.31202	1.79532	0.612361	0.551551	2.57352	3.05702	0.078	2.61804	2.45588	1.13218	2.9033	1.29897	1.23649	0.783932
Rfx5	-3.259	-2.38135	-1.97685	0.0825592	-2.70873	-2.04243	-2.11131	-1.0651	-1.75148	-1.64547	-2.47732	-2.9753	-2.366	-0.32989	-2.84413	-2.12826	-2.4034	-3.1434	-2.14325	-2.84251	-1.6388	-1.7649	-1.34144
Rgs11	-2.10859	-3.19184	-3.01069	-0.807157	-2.18373	-2.31812	-3.00195	-2.44532	-2.38133	0.640507	-1.08056	-0.208404	-0.296118	-0.231754	-1.84679	-1.40327	-2.08644	-2.1669	-2.16695	-0.250599	-2.31138	-0.996728	0.0801729
Rhbdl1	-0.177776	-2.16327	-3.44809	-1.96096	-0.856379	-2.09207	-3.07876	-1.88051	-2.44927	0.0484827	1.3736	-0.860843	0.154688	-0.794074	-2.7613	-2.21279	-2.85516	-2.59874	-2.6462	-1.03574	-1.01865	-1.82463	-1.19023
Rhog	-0.241814	-3.30262	-3.16802	-2.73783	-2.04587	-1.86663	0.071945	-2.33826	-1.57729	-1.01633	-2.695	-1.01144	0.0677871	0.20279	-1.09147	-1.76319	-1.75255	-2.90272	-1.32893	-0.941371	-1.58001	-0.967649	-0.732298
Rnf8	-0.315427	-1.53276	-1.89396	-0.726795	-1.39521	-1.01921	-3.17097	-0.312006	-1.29084	-1.3215	-0.484396	-1.32154	0.325717	-0.608016	-2.00879	-0.455791	-1.33345	-1.61819	-2.69918	-2.14624	-0.355585	-0.982051	-2.1075
Rnpep	3.09379	-0.473064	2.9898	1.60283	3.03777	1.86826	1.24966	0.783765	2.90322	1.00458	2.96528	2.31182	2.0095	1.34562	1.84362	0.603428	0.725247	2.85436	1.04901	2.43515	-1.70516	2.77325	1.40641
Rprm	-2.67701	-1.52425	-2.59344	-1.17869	-3.02605	0.50872	-3.28384	-1.21598	0.344083	-1.87609	-2.51948	-1.38994	-1.20997	-2.25772	-2.79348	-1.44046	-2.37864	-2.19196	-2.59833	-2.27418	-0.997101	-1.2332	-1.19885
Rps6ka4	-0.77868	-2.37608	-3.56798	-0.786882	-2.44358	-0.471912	-1.76929	-1.9994	-1.95457	-0.199194	-1.48067	-2.13337	0.356423	0.682107	-3.31768	-2.92147	-2.34492	-1.86667	-1.28816	-0.233422	-0.919787	-1.07922	-1.41597
Sap30	2.36159	1.18239	2.19263	2.44914	1.79396	3.6257	2.2535	-0.393035	1.72903	3.88781	3.62138	1.85292	1.02453	2.59553	0.580636	0.874512	0.254929	3.20397	0.473894	1.74212	2.16373	0.619481	1.76357
Sbk1	3.12236	3.12852	3.26377	2.30229	2.26252	1.60212	1.49707	0.236316	2.45059	2.23729	0.0216032	1.22498	0.221567	2.0886	2.52562	0.800087	1.27267	1.80511	1.60554	2.8304	-0.10825	1.46632	0.514791
Scg2	1.2178	0.465793	3.76828	1.79684	3.73565	-0.747436	-2.75303	1.05066	-1.2505	1.3317	0.756212	-1.10902	0.703743	1.65115	3.08454	2.06092	2.3915	3.00129	1.39181	3.03713	2.59559	1.92805	2.1043
Schip1	1.68436	-2.01778	1.47046	1.12957	1.33853	0.14504	0.647491	0.76432	2.03301	2.26862	-0.305357	-0.178343	0.471014	2.6193	2.24603	2.18813	2.22718	2.6932	2.64109	1.8618	1.91895	1.60262	2.43213
Sdf2l1	3.29582	1.39221	3.74519	0.0928694	2.93453	4.06898	2.86801	1.45178	1.1484	1.94645	3.72704	1.83595	2.25173	2.04283	2.73049	3.2124	3.0935	2.46039	1.86089	3.25561	2.35046	1.87118	1.92464
Sdhaf1	-3.02198	-3.29685	-2.56751	-0.877871	-2.82875	1.03849	2.32951	-1.81192	0.61985	-0.675217	-1.73058	-2.73651	-1.12784	-0.714845	-1.68039	-2.56912	-2.23611	-2.9934	-1.06155	-3.3661	-2.27224	-2.71332	-0.456985
Sept4	-1.70287	-2.65959	-2.95139	-0.931128	-2.66582	-1.15526	-2.55821	-1.00911	-1.47118	-2.2944	-2.55499	-2.2287	-1.15318	-1.60157	-2.15364	-0.432792	-0.987499	-2.8657	-3.13838	-2.41315	0.968338	-1.82866	0.81559
Serpinb1a	-2.51628	-0.875021	-1.75177	-2.51189	-3.44057	-0.728419	0.889625	-3.02571	-3.01139	-3.06362	-3.06605	-3.36152	-3.16781	-1.43223	-1.09303	-2.95192	-2.2584	-3.21083	-1.64444	-2.64197	-0.487307	-2.12101	0.766779
Serpinh1	2.47021	2.89004	2.3122	0.558848	2.23625	3.90305	2.24973	0.52624	0.735375	1.07252	1.90328	2.19703	0.0904673	1.41578	2.91671	1.50666	3.38848	3.02549	2.43741	3.26111	2.84097	2.64167	2.18835
Sfpq	2.12548	1.13029	1.63841	1.66565	0.91017	1.27226	0.465609	1.94258	1.4601	1.76405	2.32454	1.39718	1.76576	2.47915	1.69355	1.99089	2.06191	2.02588	2.93235	2.39423	0.458645	1.25771	1.27502
Sgk1	3.08722	1.41453	3.09249	3.9484	0.146977	2.54729	3.40972	3.36447	-0.592504	3.37921	3.6025	2.60191	0.561914	2.03599	2.15286	3.15433	1.96306	3.08275	0.384881	2.37435	1.51997	1.81281	0.0307079
Sh2d3c	-2.84214	-3.6257	-2.71251	-2.72625	-1.99565	0.242274	-2.0502	-0.376031	-3.16459	-2.3235	-1.19832	-1.27502	-0.299415	0.369165	-3.18311	-2.73974	-2.96914	-1.76228	-0.96657	-1.59721	-2.64688	-1.62041	-1.62456
Shd	-2.24485	-3.70853	-2.77806	-2.00846	-3.28693	-1.47498	-2.61196	-2.50639	-2.39447	-0.674513	-0.663177	-1.61059	-1.44721	-2.26682	-2.40971	-1.24821	-1.38466	-3.06048	-0.89089	-3.19691	-1.93392	-1.64651	0.864129
Sin3b	1.95275	-2.43058	-2.44336	-1.12325	-2.12229	-0.442228	-2.44115	-2.26241	-2.20507	-2.31686	-1.42846	-2.5799	-0.68753	-1.121	-1.88436	-2.07096	-2.37874	-2.38489	-2.79137	-2.61252	-1.16238	-2.71747	-0.351383
Slc16a1	-1.78251	-2.74468	-3.26868	-0.0685056	-1.84792	-0.826652	-1.21125	-2.17496	-1.77649	-0.26515	-3.48279	-0.593461	-0.441152	-0.785251	-1.4578	-1.99059	-1.19618	-1.26845	-1.76592	-2.19235	0.177566	-1.27474	-0.233998
Slc22a8	-3.36974	-2.37827	-1.24407	-1.45396	-0.236355	0.260651	-1.3074	-2.35655	-0.36859	-1.50076	-0.0209014	-1.89815	-0.656478	-0.954674	-2.57535	-2.49155	-2.07644	-2.55236	-2.2161	-2.72369	-1.53667	-1.46023	-1.40279
Slc25a11	-0.522008	-2.63527	-2.33901	-0.587201	-1.89872	-1.16767	-2.49393	-1.53582	-1.6533	-1.14067	-0.853155	-1.77224	-0.843762	-2.58991	-2.40429	-1.0056	-1.84818	-2.2437	-2.95354	-2.63234	0.106008	-2.02063	-2.19528
Slc25a35	-2.83821	-0.622356	-0.565687	-2.38266	-0.846715	0.102142	0.130932	-1.2955	-2.60686	-3.10422	-2.54438	-2.83906	-0.934239	-1.76093	-1.76575	-1.71702	-1.37248	-2.01237	-2.5589	-3.24168	0.239147	-2.74586	-1.60473
Slc2a1	3.12318	0.880525	0.753881	0.288985	0.311954	0.923267	0.710862	1.91183	-0.359082	2.12949	1.43872	2.01431	0.134037	0.694728	2.05661	2.20863	1.17435	3.00353	2.32681	2.81601	1.30906	2.14538	0.124081
Slc2a8	-0.497363	-2.98922	-2.73478	-1.70588	-1.50975	-1.56306	-1.978	-1.59307	-1.73842	-0.479382	-1.91951	-1.66491	0.416743	0.61887	-2.32183	-2.68603	-2.15762	-2.97772	-1.98409	-2.50817	-0.405957	-0.783795	-1.76426
Slc35b2	-1.92908	-2.67787	-1.56783	-2.00288	-0.950588	-2.5085	-2.90357	-0.575786	-1.09405	-1.03505	-1.31705	-2.05778	0.0212799	0.39507	-1.47471	-0.78197	-2.34454	-1.39698	-1.50772	-3.21927	-3.06039	-1.81859	-0.822944
Slc38a2	2.74973	0.950602	3.07987	2.03225	2.65161	2.81027	3.66878	1.77494	2.1057	2.34518	4.04926	0.374602	0.751676	2.82066	1.78556	1.44003	2.26213	2.98411	2.78291	2.91877	1.14525	2.82425	0.284726
Slc38a3	-1.38591	-2.88142	-2.931	-1.42474	0.262353	-3.29255	-2.44529	-1.46069	-0.989416	-0.335438	0.356092	-1.85548	-0.397312	-1.78759	-2.37789	-1.96578	-2.24161	-0.356686	-1.99349	-2.52716	-1.12974	-1.34094	-1.42896
Slc40a1	-1.84858	-3.20905	-1.97681	0.259484	-1.70511	-1.34313	-1.29319	-1.77193	-1.16744	-0.638553	-1.73548	-2.69604	-0.776793	-0.787113	-1.98091	-1.93383	-1.69159	-1.39784	-2.8026	-1.87497	0.252198	-0.81296	-0.545632
Slco1a4	-1.93203	-3.61762	-3.45662	-1.26764	-1.62777	-2.5868	-0.0500841	-2.07544	-1.36959	-0.357005	-0.505756	-3.6733	0.211091	1.87735	-3.02502	-2.70943	-2.9153	-2.88386	-2.1864	-3.21515	-2.80515	-1.23711	-2.3012
Slco3a1	2.79231	0.722703	1.02567	1.27313	2.79777	-0.891119	0.309681	1.97442	1.46637	1.67631	2.01608	0.0382477	0.153342	0.332011	0.814651	0.863078	0.539961	2.94221	1.68788	2.56048	2.85147	1.92864	0.703338
Slitrk1	-2.38006	-2.18261	-3.05967	0.272657	-1.77472	-1.07464	-2.90792	1.40688	0.92392	-2.78395	-1.5454	-2.88838	-0.0278296	-0.828105	-2.40919	-1.85013	-2.06627	-2.9162	-2.32918	-3.02044	-1.96342	-2.48848	-1.72332
Smarcd3	0.200324	-2.82462	-3.02044	-1.26345	-1.00742	-1.65607	-1.83497	-2.2638	-0.654064	-0.40075	-2.22322	-1.03615	-0.403674	0.142126	-1.19651	-1.87467	-1.69185	-2.79101	-1.09971	-2.75761	-1.19295	-1.92652	-1.10227
Smim3	1.87608	1.68648	3.1016	2.7779	2.85717	0.511464	1.80429	1.22557	1.38824	2.18632	0.143163	2.87937	0.917804	1.29958	1.19057	3.22057	0.821224	3.01894	1.7429	2.06187	0.736252	1.0992	2.48464
Smox	1.81836	-0.116851	3.12294	1.85048	2.38598	1.11487	0.552596	0.574962	0.964464	2.67948	3.79749	3.92417	0.311336	-0.220969	2.68231	0.975993	2.07309	2.50227	1.36119	2.58271	1.43418	1.17338	0.0930978
Smyd2	-3.16962	-3.41073	-3.41003	-1.28405	-1.70601	0.854212	0.543647	-1.89132	-0.284467	-2.39005	-1.47589	-2.60304	-0.485644	0.21571	-2.47457	-1.55072	-1.0773	-2.81781	-1.90208	-1.8196	-1.47465	-1.50239	-0.610363
Snapin	-2.68349	-2.25551	-2.73418	-1.15914	-3.29906	-1.08772	-2.51142	-2.64974	-1.36251	-3.06223	-1.95407	-1.18479	-0.598753	-2.1277	-1.95037	-1.15984	-1.50072	-3.02203	-2.58332	-2.48876	-0.605171	-2.08853	-0.804742
Snora34		-0.927208	-2.39774	-0.333186	-0.655461	-1.95807	-3.30602	-0.874077	-1.04949	-1.21076	-1.4501	-3.10027	-1.00656	-1.63653	-3.21293	-1.98306	-2.72676	-1.05127	-0.0343881	-1.35427	-0.483467	-2.59049	0.106007
Snord14c		0.607262	1.88279	1.04055	0.761471	2.33357	-0.518032	1.69608	0.989406	3.41481	2.43655	0.313538	1.81835	1.83245	2.66299	0.781105	1.5043	2.91189	2.40041	2.76227	0.917573	2.83896	2.35838
Snrnp48	1.59289	1.42403	1.80245	2.08105	0.813567	0.976465	2.07957	1.4169	1.56039	2.0001	2.94045	3.06963	1.08734	1.20913	1.64622	1.46495	0.940113	2.19818	0.597871	2.48287	2.22624	1.99057	1.03508
Snx16	1.48626	0.450887	1.47317	1.00519	0.367218	1.51637	2.06839	-0.177677	0.774512	1.16872	0.948283	0.636004	0.232528	0.35565	1.66486	0.580409	1.81066	1.54648	2.27015	2.64778	0.77906	1.7418	1.9578
Snx19	-1.98237	-2.45779	-1.64968	-1.56326	-1.99748	-2.01907	-1.1167	-0.237104	-1.35582	0.159205	-1.67306	-1.16943	-0.272548	-0.857499	-1.71568	-1.39614	-2.16452	-0.770573	-1.07824	-1.14585	-1.26227	-0.656142	-2.23022
Snx3	1.2186	0.335909	-0.0965699	1.21711	2.52257	0.219264	-0.038988	-0.835099	0.352508	2.36988	1.30935	1.90842	-0.0397886	0.340336	2.95381	1.10598	2.3655	2.88303	1.65312	3.15441	3.3918	1.46423	1.92766
Sox11	2.49704	1.65021	2.02046	3.75488	2.21979	1.61124	0.843301	1.08664	1.49914	2.53214	1.44544	2.93588	0.803711	2.45585	-0.236151	0.833492	-0.183935	2.04088	2.22848	1.3821	0.258685	0.641627	0.863853
Sox12	-3.19325	-2.95309	-3.13937	-2.16633	-1.25063	-2.94717	-1.29057	-1.07366	0.240438	-1.45534	-1.97607	-1.66687	-1.74776	-1.57656	-1.88976	-2.2391	-1.64459	-1.23624	-1.11704	-2.15317	-1.87438	1.31544	0.602931
Spred1	2.81693	2.08178	3.90083	2.6778	2.91137	1.80565	2.25484	0.371785	3.29174	3.15228	2.46156	2.87076	0.778116	1.68043	3.06627	3.19132	2.6853	2.98595	2.41145	3.20603	1.64668	1.99231	2.62399
Sptlc2	-2.33953	-2.25761	-2.19494	-2.68798	-3.04387	-2.36537	-1.40494	-3.64025	-2.65479	-0.383754	-1.34725	-4.68763	-0.383275	-0.302118	-2.72693	-2.77948	-1.39793	-3.11768	-2.87888	-3.29605	-0.48291	-1.56324	-1.82675
Sqle	-1.22043	-1.93204	-3.14476	-0.770894	-3.68469	-0.697231	-3.86673	-3.0848	-3.79074	-0.598476	-2.18681	-2.67759	-0.544456	-1.39432	-1.39457	-0.603499	-1.10744	-2.65517	-2.94951	-1.99515	-0.455826	-2.54742	-0.569348
Srebf1	-2.36798	-2.76952	-3.21821	-0.252609	-0.322787	-3.04908	-2.84581	-2.33152	-2.36516	-0.934885	-2.22138	-3.62223	-0.119332	1.04187	-2.26123	-2.7624	-3.25374	-1.42348	-1.86551	-1.1795	-1.55633	-1.64442	-2.30674
Srsf10	3.35634	0.836316	1.68979	1.62458	1.69112	1.02188	0.586192	0.431256	2.10216	3.02037	2.22402	3.21426	2.2098	2.64947	2.38472	1.75427	1.35334	2.85042	-1.28168	2.6178	2.33207	2.03936	1.73934
Srsf5	-1.66103	-2.58258	-1.84988	-0.00736766	0.632006	-1.76123	-2.90227	-0.279154	-0.193301	-3.08949	-3.36284	-4.09468	-3.09897	-1.31612	-2.65026	-0.328053	-1.33654	-2.26415	-2.17264	-3.20712	-0.55508	-1.72346	-1.88437
Srsf7	1.63072	1.31085	2.98696	2.04724	2.42901	0.298519	3.29726	1.63337	1.59935	2.76164	-0.566061	1.79641	1.08412	1.69832	1.77016	1.48732	1.72662	3.28234	2.51819	3.44927	3.12934	2.53906	2.09115
St8sia5	2.26885	1.51817	2.08813	1.27924	1.96708	0.880974	3.16571	-1.19214	0.674164	1.74111	0.352024	-0.331609	-0.392889	-0.697684	2.47846	3.0473	2.44726	3.13672	1.48694	2.84582	2.6204	1.95417	1.94224
Stard3	0.673275	0.662476	-0.105164	0.791631	1.78707	0.595609	0.900328	0.708807	0.747984	0.252098	2.74384	0.911355	0.165011	-0.0508275	1.12458	2.79751	2.10141	3.12491	2.7704	2.90936	0.854088	1.60888	1.0013
Stip1	2.83144	0.585151	1.55437	0.960461	2.22417	-0.462699	-1.47407	1.36684	0.524214	2.57431	3.05883	1.35703	1.47469	0.998542	2.01504	2.52038	2.51988	2.38589	0.46151	3.16652	2.38099	1.25112	1.76409
Stk40	2.90771	2.93699	3.4619	3.25161	2.38469	1.12002	2.36495	-0.549331	0.807115	3.07443	1.77345	3.57978	2.00166	2.1452	2.44531	1.16497	2.13665	0.394491	2.63343	2.38953	1.00397	-1.01252	-1.23592
Stmn4	-1.86774	-3.23366	-3.31113	-1.23106	-0.78157	-1.7133	-2.61872	-1.79367	-1.46192	-3.01548	-3.32705	-0.074961	-0.0354969	0.117451	-1.38188	-2.70337	-3.2238	-2.97018	-1.01342	-2.58018	-2.60707	-2.71344	-0.492336
Stx17	-1.51872	-0.954571	-1.45289	-0.419301	-2.46191	-1.6508	-1.63251	-1.54142	-1.67004	-1.15918	-0.854495	-2.19399	-0.189566	-1.01977	-1.45493	-0.760102	-1.65267	-0.990177	-2.13629	-2.92363	0.480512	-1.75228	-1.24828
Sugp1	-1.35704	-4.08809	-2.68044	-0.667208	-1.07907	-1.8275	-2.60137	-2.91087	-2.31953	-2.92339	-2.2223	-3.77301	-0.312367	0.0532533	-3.21461	-2.66178	-3.29772	-2.21832	-2.52311	-3.3282	-0.413146	-1.26504	-1.34253
Sult1a1	2.16981	-0.464999	2.11523	2.77263	2.58587	0.520809	2.88382	2.748	2.60969	3.4041	3.45717	2.46037	1.48365	2.18987	0.918624	1.98971	0.507785	2.37456	0.840448	3.04637	1.15791	1.14134	-0.621614
Synj2bp	0.211917	0.472347	1.32521	0.936554	0.498745	0.0494268	0.684824	0.574829	0.561621	0.403059	0.366296	0.994422	0.873107	1.00994	1.19308	1.2255	0.914482	2.09863	1.79897	1.06452	1.98535	1.17843	1.57413
Sytl2	-3.41817	-1.92122	-2.98034	-1.17461	-3.98775	-2.73873	-2.17616	-3.98538	-2.16409	-4.04834	-4.55572	-4.58761	-0.861658	-0.655199	-3.29202	-3.23521	-2.84512	-2.40183	-2.85028	-3.25537	-0.824357	-2.21839	-1.90814
Taf12	3.40978	1.66245	2.91965	1.62306	1.32359	1.20079	-0.416192	0.843291	-0.547467	0.909074	3.14873	2.95955	1.83862	2.44499	2.22946	1.34721	2.88907	2.44245	2.39844	2.51595	2.63634	1.29184	1.73458
Tamm41	-1.10204	-2.41504	-1.5407	-2.65201	-3.19566	0.798544	-0.212505	-2.90884	-2.16544	-2.41124	-3.22308	-3.10756	-2.20106	-2.03627	-0.768455	-2.2125	-2.24478	-1.63654	-1.66741	-2.90738	-2.31577	-2.66679	-1.77356
Tapbp	-2.49634	-2.89509	-1.25999	-0.729359	-1.48511	-0.179821	-2.00571	-1.65725	-1.80615	-1.76897	-1.16264	-2.62778	-1.23132	-0.704092	-1.89791	-1.26509	-1.94811	-1.34489	-0.646637	-2.18399	-0.976752	-1.51801	-1.17269
Taz	-0.667734	-2.78681	-2.60059	0.0593096	-1.14238	-1.97232	-1.91362	-2.08538	-0.960168	-2.10769	-1.92306	-0.504789	-0.564011	0.952875	-2.76039	-1.67214	-1.36908	-2.54794	-2.48899	-2.52845	-0.715679	-1.38949	-2.02441
Tbcd	-2.34988	-0.462292	-1.7263	-2.15814	-2.6796	-1.37932	-2.90759	-1.84218	-2.96522	-2.36699	-2.51191	-2.55701	-0.66633	-0.492134	-2.71297	-2.15512	-2.7086	-3.06593	-2.86723	-2.03085	-0.912998	-2.35067	-0.350363
Tcea2	-0.979215	-3.09417	-3.04423	-1.9982	-2.36057	-0.210946	-1.9941	-3.37626	-2.48609	-0.953845	-2.39589	-2.4844	-0.84992	-0.311201	-3.32518	-1.40332	-2.06938	-1.65421	-3.10098	-1.41977	0.067999	-1.01839	-1.61491
Tceal6	-2.3226	-3.45736	-3.19711	-1.46046	-1.25996	-0.66608	-2.62891	-1.81964	-0.575548	-2.25027	-0.363006	-1.88437	-0.559416	-1.76405	-1.34871	-1.41496	-2.67389	-2.1189	2.46987	-2.35551	-1.07152	-0.555738	-1.02616
Tcta	-2.85315	-2.75607	-3.23831	-1.72765	-2.66727	-1.98211	-3.07063	-3.11698	-2.83224	-2.42062	-1.00916	-2.55788	-0.149744	0.480386	-2.6355	-2.84465	-2.59288	-3.19262	-1.84067	-3.26476	-1.52526	-1.78953	-2.62886
Tfrc	-2.61278	-1.5007	-2.00691	-1.1641	-2.07906	-1.91391	-2.39723	-1.11937	-1.01202	-2.01797	-1.61432	-3.11781	-1.03544	-1.65417	-2.8667	-1.03142	-1.94369	-2.51182	-2.82047	-2.94748	0.764846	-2.25229	-1.74485
Tgfb3	2.19902	0.538351	1.7626	0.571135	2.78443	0.435707	1.23646	2.17015	1.8856	0.565421	1.46517	2.31547	0.221785	0.4639	2.27157	2.31208	1.95498	2.84501	2.228	2.57173	1.07535	1.02141	0.983213
Thoc3	-1.18105	-1.95462	-2.73049	-1.43971	-2.54694	-1.81533	-2.01077	-2.176	-1.45447	-1.27737	-0.665253	-1.68825	-0.132657	-0.77783	-2.24634	-1.20853	-1.63377	-2.63192	-1.69932	-0.752468	0.195937	-0.900774	0.149387
Tiparp	3.41621	3.27902	2.83219	2.82139	-0.932646	1.80506	2.12774	-0.212589	-0.424403	3.83398	2.94453	2.97223	0.666103	1.51734	0.274931	1.04694	0.574175	1.99947	1.71513	2.10145	2.43314	0.784606	1.81325
Tipin	-2.26018	-2.65872	-1.80047	0.514811	-3.32281	-2.51847	0.508655	-1.20596	-1.51807	-2.57395	-2.52127	-4.92862	-0.882504	-0.785012	-3.07853	-3.22921	-1.71532	-3.31029	-1.97011	-3.39998	-0.635062	-2.00469	-2.00159
Tk2	-1.88254	-3.08304	-2.5866	-1.53439	-1.95075	-1.66146	-3.41512	-2.42551	-2.34503	-1.93393	-3.12273	-1.14526	-0.413269	-0.0604358	-2.57853	-1.04103	-1.38362	-2.10688	-2.77599	-3.12536	-0.960439	-1.31838	-0.668093
Tle2	-0.636992	-2.02506	-3.22589	-1.05131	0.469108	-0.889215	-2.08929	-2.23776	-3.47067	0.647232	0.719243	-1.64005	-0.13016	-1.28505	-3.08404	-2.19642	-2.62649	-1.97988	-1.51248	-0.816288	-1.78326	-1.45911	-2.90412
Tm6sf2	3.33327	2.24168	1.36632	0.282451	1.60546	1.93302	1.64641	2.88032	-1.64588	0.150188	0.152961	3.43973	-0.576036	-0.144347	2.4044	2.16903	2.80611	1.39702	2.17032	2.21158	1.89595	1.38461	2.98647
Tmed1	-0.47118	-3.59087	-1.882	-2.02348	0.165984	-1.09363	-2.64593	-0.150758	-0.480858	-1.96216	-2.43685	-0.181817	-0.994664	-0.90643	-2.28862	-0.666187	-1.99848	-2.43436	-1.69292	-1.04636	-2.35985	-1.68091	0.454753
Tmem175	-3.06831	-3.03112	-2.62444	-0.945814	-0.402011	-1.64617	-3.42066	-0.255931	-0.121838	-3.27434	-1.08696	-2.44913	0.261187	0.692446	-3.00896	-1.79943	-1.76658	-1.56072	-2.68986	-2.92513	-1.22487	-0.774077	-1.25652
Tmem203	-2.02001	-1.87972	-3.10058	-3.2307	-1.96748	0.0716431	-0.324878	-2.71841	-2.28551	-2.72594	-2.16175	-3.74999	-2.0849	-0.708494	-1.65435	-1.54325	-2.60247	-2.21025	-1.86517	-3.18473	-1.52859	-1.9514	-0.503084
Tmem219	-1.39184	-2.35152	-1.89968	-0.816812	-2.77271	-0.760391	0.124356	-2.84518	-0.943008	-1.52425	-0.820899	-3.22609	-0.131757	-0.618259	-1.90262	-2.4576	-2.28277	-2.75876	-1.96688	-1.1991	-1.46693	-1.53434	-0.107507
Tmem33	1.4279	0.864486	1.29797	1.31595	1.38421	0.616988	0.536309	0.828492	1.09002	1.06519	0.488911	1.77476	0.0319455	2.36051	2.15283	1.17165	1.86776	2.88155	0.372829	2.01208	2.37684	2.20374	1.47725
Tmem63b	-3.03307	-2.36392	-2.50386	-3.75246	-1.24153	-2.05828	-2.19278	-1.22441	-1.06781	-2.30784	-2.08533	-1.40902	0.537971	-0.768364	-1.64154	-1.74842	0.0177332	-1.22741	-1.61157	-0.665169	-0.526882	-2.2778	-0.490569
Tnfrsf12a	0.0149431	0.393811	2.25476	0.12987	3.51502	2.02892	4.08503	1.13461	2.16618	2.42209	1.97742	2.39925	-0.909018	1.9041	2.78273	2.09532	1.99159	0.158152	2.093	2.76773	1.45611	1.20389	1.54
Tnfrsf25	3.12542	3.43736	2.3762	1.45382	3.69687	1.67705	2.93429	-0.214918	-0.00707663	1.68029	1.93255	3.66345	1.97886	1.84193	2.31891	0.95363	1.0798	2.27807	1.61146	3.16912	3.21932	0.688882	1.6672
Top1	0.781266	1.97011	3.56553	1.95795	0.48673	1.78343	2.71257	1.74106	2.67975	1.23813	4.11448	3.81936	1.34542	1.64888	2.547	3.01261	2.24488	2.0417	2.97787	2.98723	-0.190613	1.23862	2.31875
Tpst2	-0.734951	-3.14316	-3.05775	-1.84394	-2.66596	-0.653868	-1.21193	-1.97087	0.0980283	-0.878979	-0.962395	-3.14518	0.0640353	-0.283471	-0.942107	-2.69927	-2.73456	-2.27308	-2.13947	-0.999869	-0.0683157	-2.23769	-2.72607
Tra2a	3.23122	3.0012	3.7069	2.49839	2.53598	1.62472	3.36591	2.30138	1.98729	3.05598	4.11066	2.61252	3.49637	2.65582	2.99184	0.55567	2.05409	3.24143	2.9103	3.39217	1.31146	2.94305	2.57893
Trappc12	-1.25836	-2.76946	-2.28905	-1.08045	-2.90583	-0.984877	-3.26431	-0.821171	-0.867768	-0.856688	-1.27656	-2.16728	-0.41963	-0.139332	-2.26101	-1.14106	-1.25398	-2.20177	-2.69336	-1.6247	-0.274529	-3.00126	-1.74529
Trib1	2.02933	2.90561	2.60482	-0.769389	0.786867	0.855173	1.45386	1.90453	-0.291367	1.34257	2.23847	2.46938	2.80568	2.31179	2.00763	1.71432	1.39037	2.92616	1.81409	1.77763	0.949697	-0.294215	0.281907
Tril	-2.96222	-2.02587	-2.75187	-0.320095	-2.64151	-0.988021	-2.60914	-2.33647	-2.52739	-1.19489	-1.02425	-2.32979	-0.473046	-0.465408	-1.41869	-1.14409	-1.37846	-1.47876	-1.60641	-2.05234	-1.18435	-1.44776	-0.433763
Trio	2.39814	1.74346	1.4762	1.35955	1.94932	-0.0852228	0.471019	1.74938	2.09287	2.82187	2.88012	2.40052	2.08888	2.67834	2.37103	2.37301	2.51061	2.89619	1.48086	3.0358	1.84422	2.65922	-0.25098
Trub2	-1.25328	-1.92999	-1.74384	-1.64503	-2.27572	-0.441733	-1.76602	-0.674859	0.071966	-0.606442	-1.79092	-0.671261	-0.292729	-0.88458	-2.84115	-2.15383	-1.96773	-2.42877	-1.72296	-3.19888	-0.0458223	-0.563176	0.694966
Tsc22d3	3.44122	2.14624	2.72992	1.95709	1.6135	1.44737	0.431857	3.15736	0.0226808	3.207	2.71269	3.58826	1.63179	2.11965	3.09173	2.53175	2.15077	3.05516	2.85139	3.06373	2.17645	2.71392	1.13628
Tspan2	-2.50397	-0.871285	-2.45462	0.392115	-2.69412	-1.3488	-2.53847	-0.652241	-0.579497	-0.786881	-0.62869	-1.60652	-0.133526	-2.2838	-2.28943	-0.24941	-0.853988	-1.90138	-2.85444	-2.39906	0.3565	-1.30916	-0.737126
Tubgcp2	-2.77827	-2.71891	-1.66575	-0.560995	-3.58848	-1.2324	-3.30881	-2.34845	-1.11751	-1.34248	-2.60758	-3.35119	-1.67378	-0.282528	-2.90228	-1.93433	-1.91351	-2.63528	-3.12638	-2.65482	0.779233	-0.617224	-2.8418
Txnl4a	0.919506	1.78654	3.56376	1.61469	2.58055	0.812014	-0.277052	3.38238	1.6115	3.07385	2.97094	3.09975	-0.357244	-0.372126	1.68257	1.16259	0.66615	2.3921	2.3563	3.26076	0.875951	1.32648	1.33884
Ube2b	2.63828	0.850598	-0.354185	0.97817	0.624489	-0.29024	0.629248	-0.107563	2.29173	2.03359	2.29778	0.551095	1.05247	0.35609	3.13905	0.890707	2.00428	2.80885	1.69954	1.66384	2.25765	2.18786	1.43513
Ube2f	0.751874	1.13345	3.15124	1.31516	0.523767	2.19672	1.27216	-0.198145	1.48333	1.82702	1.19616	1.12235	0.849185	1.15348	0.70504	0.986399	0.552116	1.07233	1.74389	1.51007	1.56756	0.969555	2.83299
Ubr3	-2.37913	-2.39857	-1.21646	0.546473	-2.44648	-2.25568	-0.637331	-3.13369	-0.309905	-1.06998	-0.586028	-2.92418	-0.972364	0.116397	-2.98166	-1.52153	-1.91749	-1.46184	-2.97103	-3.1233	-1.21173	0.750598	-1.64314
Ubr5	-1.63842	-0.45167	-3.69871	1.0338	-1.19276	-2.40487	-3.03914	-0.00647733	-1.43423	-1.06536	-0.397039	-2.47274	-2.80382	-1.88961	-2.52407	-1.20859	-1.83339	-0.250771	-2.79167	-0.476578	-1.68636	-1.08432	-2.34208
Usp19	2.36122	0.157204	2.86077	1.15294	2.19029	1.04453	2.30767	-0.969062	0.905609	2.50436	0.692524	-0.326669	0.957797	-0.2661	2.53075	2.35836	2.1928	3.37858	0.805445	2.52932	2.91607	2.99245	0.279068
Usp2	-3.28709	-2.85804	-3.37431	-1.4554	-2.69641	-1.28129	0.363896	-1.52163	-0.468764	-2.10679	1.30965	-4.223	0.61564	-2.20754	-2.79689	-2.15195	-2.42751	-3.23707	-2.58952	-3.02164	0.104679	-1.38656	-1.74659
Vangl2	-3.0472	-2.73339	-2.0341	-0.196214	-1.29529	-1.15676	-2.92484	-1.44996	-3.28149	-1.47548	-3.07413	-2.78177	-0.0388741	-0.0721686	-2.9365	-2.16633	-2.4374	-1.91616	-0.0366724	-2.30076	-1.34035	-1.59596	-0.337663
Vip		1.35597	2.14365	1.67249	2.13633	0.369756	1.13417	-0.967325	2.38062	1.8777	-0.293139	0.308359	2.8565	2.60681	2.632	-0.346192	1.32173	3.02184	2.34604	2.71878	3.04437	2.55931	2.8417
Vps11	-0.87951	-1.48462	-1.54659	-2.6868	-2.6016	-0.502495	-3.44418	-3.02521	-1.99443	-1.5577	-1.20899	-2.30549	-1.87394	-1.73424	-1.95818	-2.63622	-0.651819	-2.8497	-2.55409	-0.713123	-1.09972	-1.09313	-1.66437
Vps25	-1.49596	-1.84532	-2.04726	-1.75849	-1.0881	-1.01321	-1.53621	-0.367862	0.586936	-1.54744	-0.913992	-2.01493	-0.668902	-1.76136	-1.21541	-2.75357	-0.908077	-3.02529	-1.44551	-2.54504	0.35859	-1.7886	-0.848059
Wbscr22	0.807052	0.823126	1.11132	0.813145	1.01134	1.83035	0.446558	0.395758	1.79342	0.878764	-0.721782	1.44407	0.877702	0.325812	1.17919	1.11683	0.470327	2.94993	2.69456	2.18103	2.56178	2.33678	2.56525
Wdr6	-2.37664	-2.18005	-3.7227	-1.2556	-2.36377	-1.13797	-3.62536	-1.01952	-2.77126	-1.48916	-1.94222	-2.86645	-1.14632	-1.05205	-3.44089	-2.77173	-2.38524	-2.49154	-2.61565	-2.957	-2.18773	-1.38685	-2.12003
Xbp1	3.26054	2.47698	0.78699	1.53603	2.53079	3.25214	1.61326	0.758025	1.83076	3.41994	3.16919	3.94707	1.67444	1.27963	3.37064	2.69046	3.23166	3.36492	2.0652	3.38166	3.12482	2.34526	2.04052
Xpa	-2.07604	-3.53991	-2.87885	-1.76789	-1.1082	1.87563	-0.312859	-2.04049	-0.991407	-2.03151	-3.56431	-3.56879	-0.505253	-0.277972	-2.62042	-2.20104	-1.9268	-2.1314	-2.10374	-3.2899	-0.473362	-0.501775	-0.819089
Ythdc1	1.91194	3.0939	2.43359	1.45047	0.000184756	0.662466	1.39307	1.28677	0.476626	3.9462	1.54272	1.98196	0.640671	2.55848	1.07016	0.645672	1.04207	2.2386	2.24424	3.03824	0.676105	1.31914	1.29119
Zbed6	1.28845	2.04274	2.24764	1.44046	0.41349	0.286344	1.93626	0.358417	0.649434	0.481389	0.499215	0.769912	1.01079	1.07976	1.47847	1.43779	1.66701	2.49556	2.13515	2.12566	1.96869	1.10875	1.12858
Zbtb16	3.19401	2.90706	2.46846	2.48549	1.57641	2.36322	2.59875	2.85955	1.36674	3.55722	4.61558	0.46926	2.51679	2.45528	2.07071	2.11983	1.03705	2.63139	2.33448	2.78367	0.702757	1.06174	-0.0483868
Zbtb22	0.155585	-3.56714	-2.37408	-0.668942	-2.69131	-3.023	-1.66628	-3.31667	-2.25565	-2.19247	-1.35653	-4.46922	-3.04135	-0.729088	-2.30706	-2.02685	-2.60131	-2.74406	-2.59158	-2.68314	-1.51756	-2.81032	-1.50604
Zc3h11a		2.04274	2.24764	1.44046	0.41349	0.286344	1.93626	0.358417	0.649434	0.481389	0.499215	0.769912	1.01079	1.07976	1.47847	1.43779	1.66701	2.49556	2.13515	2.12566	1.96869	1.10875	1.12858
Zc3h15	0.233125	0.730162	1.18165	1.05763	0.789069	1.40784	0.837406	0.293691	1.0367	0.295535	1.03346	0.428966	0.380663	0.0965499	1.83873	0.808786	1.58335	2.38429	0.0764583	1.56108	2.1309	2.07543	2.3134
Zfand1	-2.96229	-3.79865	-2.84926	-0.286865	-2.39565	-2.66909	-3.10372	-2.23265	-2.67262	-1.02947	-2.55015	-3.50371	-2.81428	-2.75133	-1.65303	-1.1242	-1.3308	-2.47703	-2.9965	-2.63098	2.10254	-1.19341	0.264019
Zfp239	-2.05882	-1.95871	-3.9313	-1.61855	-2.14663	-2.31733	-0.819509	-2.52362	-1.00713	-0.421918	1.34686	-3.5618	-0.692902	0.367052	-2.28068	-1.81823	-1.59692	-2.14444	-2.77415	-3.12492	-0.0298095	-1.08342	-2.03371
Zfp362	-2.17229	-2.75996	-2.19503	-0.303005	-0.503126	-2.02319	-0.295141	-2.44568	-1.14052	-2.64537	-0.929176	-2.10798	-1.1822	-1.3122	-2.72842	-2.29525	-1.71064	-1.51427	-2.34795	-2.72239	-2.46751	-1.705	-0.509512
Zfp46	-2.45334	-2.85072	-2.51052	-0.811602	-1.4127	-0.866723	-1.9942	-1.23146	-0.581621	-0.814702	0.80614	-3.04916	0.843973	-1.56654	-2.49581	-2.18319	-2.0679	-2.89703	-0.610026	-1.31891	-1.69045	-1.27595	1.09336
Zfp688	-1.84243	-2.13575	-3.19503	-3.43611	-3.21823	-0.580938	-2.63348	-2.80682	-0.566499	-2.6658	-0.483817	-1.97937	-0.858769	-2.68189	-1.26026	-2.13711	-2.99504	-2.0655	-2.58198	-2.31491	0.375843	-0.309742	-0.103135
Zfp810	-3.26612	-3.98759	-3.01251	-0.0597167	-2.26636	-3.07758	-1.65298	-3.4912	-0.588129	-1.80822	-1.88059	-4.24699	-1.36285	0.911677	-3.30051	-2.04831	-2.63993	-3.11443	-2.85887	-3.10987	-0.101603	-1.87554	-2.14384
Zmym1	1.37564	3.92326	2.30852	2.13647	2.20268	3.85182	2.47782	1.8097	1.11479	2.219	0.174734	4.46091	-0.361399	1.96692	2.21557	1.92283	2.25149	2.98623	3.01529	3.40835	1.43463	1.55258	1.87324
Zmynd8	2.52193	3.07318	2.85102	2.4855	2.71714	2.1955	-0.248526	0.403635	0.973553	2.76379	3.48583	3.03601	0.193557	2.76143	3.13572	1.88172	2.1495	2.40451	2.69286	3.15868	1.77793	2.43907	0.349571
Zranb1	-2.39037	-2.83803	-1.09382	0.40338	-3.1042	-2.96338	-0.678753	-2.1739	-0.456616	-2.10511	-0.507909	-1.79915	-0.970446	-0.107519	-2.11849	-1.89075	-1.75842	-2.34069	-0.556766	-1.69568	-1.74744	-0.440206	-1.08948
Zwilch	-2.67952	-2.03311	-2.18184	-0.473355	-2.00893	-3.1767	-2.2178	-1.34726	-1.1696	-0.500917	0.00944095	-0.502838	-1.55053	-2.11216	-0.542829	-1.13143	-0.871217	-1.22538	-2.44317	-2.94623	0.165174	-0.944389	-1.16896

## Sheet: p-Values
	MoEx_CerCx_pVal	430AV2_CerCx_3h_pVal	430AV2_CerCx_6h_pVal	430AV2_CerCx_9h_pVal	430AV2_CerCx_12h_pVal	430AV2_HypoT_3h_pVal	430AV2_HypoT_6h_pVal	430AV2_HypoT_9h_pVal	430AV2_HypoT_12h_pVal	430AV2_ForeNonOlig_pVal	430AV2_ForeOlig_pVal	430AV2_Hipp_pVal	430AV2_Astro_pVal	430AV2_NonAstro_pVal	430AV2_WB_AK_pVal	430AV2_WB_B6_pVal	430AV2_WB_D2_pVal	430AV2_ZT12_AK_pVal	430AV2_ZT12_B6_pVal	430AV2_ZT12_D2_pVal	430AV2_ZT6_AK_pVal	430AV2_ZT6_B6_pVal	430AV2_ZT6_D2_pVal
1700094D03Rik	0.15466	0.0120572	0.492427	0.208393	0.609559	0.990584	0.0791118	0.250901	0.426637	0.0148566	0.272836	0.20605	0.449884	0.214288	0.0876517	0.0503544	0.00365539	0.0342567	0.00592345	0.0429113	0.048279	0.1778	0.0156685
2410002F23Rik	0.0483564	0.00068683	0.00718639	0.34556	0.186067	0.177526	0.000483033	0.0839116	0.016679	0.0282265	0.871098	0.000409626	0.0645651	0.466251	0.0298295	0.507331	0.0287123	0.126834	0.0026105	0.0197034	0.579997	0.848942	0.0692466
2410004B18Rik	0.236234	0.0030822	0.00875994	0.234028	0.408557	0.000467388	0.0119012	0.986061	0.361284	0.00233107	0.0012804	0.12915	0.0311374	0.0223365	0.0967389	0.298781	0.735721	0.00166908	0.00557615	0.000808322	0.155358	0.00283686	0.0607735
2610524H06Rik	0.0177535	0.00204894	0.00129799	0.878925	0.00484881	0.00797806	0.0737347	0.00581172	0.115615	0.0127362	0.00761409	1.03481e-05	0.245559	0.0357462	0.01523	0.0222056	0.12935	0.0229306	0.00306813	0.00153933	0.532866	0.0353049	0.14264
4931406C07Rik	0.0253344	0.0496363	0.321183	0.289109	0.0172613	0.0448932	0.0153626	0.0120325	0.370903	0.484369	0.0265708	0.00792988	0.835909	0.661581	0.0127387	0.243728	0.0376847	0.00712322	0.0381661	0.00847583	0.878344	0.0698681	0.251526
Abhd14b	0.0262824	0.101924	0.0282383	0.113029	0.134241	0.00124179	0.0041328	0.1658	0.138398	0.538307	0.938719	0.0970515	0.637306	0.387101	0.00289633	0.00708694	0.0211252	0.0176957	0.0113564	0.00159923	0.0107353	0.0194362	0.192507
Abhd16a	0.0344999	0.00165783	0.0984466	0.135065	0.0274286	0.468375	0.112715	0.242864	0.13853	0.310373	0.136114	0.0721442	0.0724586	0.0800662	0.00631921	0.0536425	0.018085	0.0102257	0.344936	0.00231039	0.106938	0.066268	0.738675
Acin1	0.0021379	0.00477331	0.123028	0.540658	0.472637	0.614529	0.202455	0.072483	0.375002	0.00698084	0.0040474	0.00801894	0.027436	0.0263703	0.00284583	0.052471	0.0431779	0.0440139	0.966742	0.00181731	0.00307933	0.0858674	0.0930017
Acvr1b	0.164314	0.00311827	0.00490562	0.621719	0.32503	0.353713	0.00451244	0.0188103	0.0198174	0.275875	0.430594	0.857674	0.891408	0.320834	0.0069003	0.0853486	0.0772555	0.0617559	0.555015	0.00695197	0.0171408	0.0984221	0.0684741
Adck3	0.13905	0.0931906	0.00118436	0.00417483	0.0390241	0.628004	0.00134314	0.729454	0.684422	0.0406942	0.531909	0.314636	0.1467	0.0399105	0.00319909	0.0370468	0.0435659	0.00316627	0.0220854	0.00727909	0.234411	0.639513	0.615659
Adssl1	0.00732768	0.00110526	0.120489	0.980003	0.196689	0.37757	0.109802	0.060547	0.0799741	0.139364	0.59515	0.000338387	0.36459	0.00749944	0.0972052	0.0712785	0.0375283	0.676191	0.00304739	0.0104049	0.31037	0.0946955	0.433615
Agbl3	0.342153	0.193823	0.247717	0.336104	0.230631	0.103629	0.299229	0.191031	0.277612	0.116822	0.0423259	0.137072	0.24302	0.130965	0.0874679	0.544065	0.544003	0.00385716	0.0241832	0.00321123	0.503801	0.0402367	0.506106
Agfg1	0.539891	0.341866	0.00703237	0.0891509	0.556288	0.763101	0.0169572	0.521224	0.168365	0.141131	0.180271	0.0940194	0.805884	0.169544	0.0680926	0.175457	0.284058	0.00368126	0.66281	0.00825163	0.0750097	0.100106	0.573678
Ahsa1	0.0568269	0.360143	0.40109	0.437101	0.234427	0.381511	0.766996	0.232309	0.314925	0.0168493	0.00178609	0.0258683	0.000466043	0.081806	0.00319459	0.00089843	0.00362135	0.00149522	0.00506606	0.00087204	0.00556583	0.00221157	0.00939842
Ahsa2	0.621767	0.0110686	0.0421208	0.245899	0.0108075	0.0354801	0.00963516	0.000175546	0.0354498	0.00631013	0.000300419	0.000703181	0.0282725	0.016448	0.0345366	0.00139601	0.0175794	0.00451918	0.00421723	0.000784051	0.151949	0.00359576	0.0190697
Alad	0.950255	0.00297052	0.496613	0.000939107	0.0661966	0.679519	0.0595691	0.00159737	0.264887	0.217052	0.000339622	0.00279998	0.734168	0.398313	0.0023226	0.411685	0.00158457	0.00103319	0.00220509	0.0107243	0.902321	0.0384036	0.276965
Alg1	0.0742426	0.000529814	0.00871208	0.888335	0.269814	0.313738	0.00528753	0.0209068	0.180377	0.425655	0.0394803	0.0093059	0.454018	0.566493	0.168272	0.00583585	0.0890086	0.0185377	0.0645599	0.00225681	0.538837	0.172073	0.490173
Alg2	0.0681606	0.0759183	0.000654166	0.951386	0.0462143	0.0821511	0.00137435	0.456906	0.000260812	0.95171	0.363279	0.00225948	0.514591	0.171103	0.296751	0.050471	0.0235404	0.0299541	0.518446	0.00509337	0.244306	0.104515	0.283224
Alg5	0.0528008	0.0029813	0.00109312	0.433593	0.0937759	0.677416	0.0124179	0.0124042	0.248306	0.00106169	0.0159112	0.00407226	0.646835	0.0137703	0.0652162	0.186094	0.0952006	0.00234385	0.00479158	0.00160817	0.842622	0.494019	0.13674
Amd1	0.0280395	0.208558	0.0371244	0.0634561	0.0808776	0.906582	0.00086283	0.00703095	0.0109592	0.00145041	0.195926	0.000139965	0.00100424	0.0823797	0.00136628	0.235244	0.0426379	0.000981185	0.0371385	0.00108038	0.00650467	0.0225724	0.432203
Amd2	0.0460904	0.208558	0.0371244	0.0634561	0.0808776	0.906582	0.00086283	0.00703095	0.0109592	0.00145041	0.195926	0.000139965	0.00100424	0.0823797	0.00136628	0.235244	0.0426379	0.000981185	0.0371385	0.00108038	0.00650467	0.0225724	0.432203
Amn	0.113089	0.00879078	0.000744633	0.0675779	0.0273124	0.127011	0.23815	0.0279464	0.21732	0.611358	0.12629	0.00775936	0.275963	0.363443	0.0987371	0.00958321	0.0051231	0.00158599	0.0191855	0.00537724	0.318847	0.00556926	0.571757
Amy1	0.0590729	0.128481	0.0352992	0.505165	0.00758017	0.0222061	0.0962144	0.293222	0.00166391	0.676773	0.635051	0.161558	0.158314	0.907647	0.00595342	0.227392	0.0204496	0.689617	0.0033364	0.00738509	0.0967908	0.534797	0.0146825
Angel1	0.0913097	0.152139	0.000892481	0.0222704	0.0311294	0.66694	0.00497393	0.573997	0.0144466	0.727054	0.0667865	0.0129071	0.191717	0.421854	0.282514	0.0291294	0.207635	0.190209	0.0342758	0.221842	0.0495673	0.893665	0.0743319
Anln	0.00547556	0.252928	0.116483	0.693895	0.092512	0.250815	0.00200229	0.295965	0.753857	0.389512	0.0568975	0.0480794	0.671147	0.726587	0.0365723	0.566166	0.107852	0.0379383	0.0329152	0.0102943	0.155891	0.206303	0.358044
Ano10	0.00573336	0.0901371	0.0720442	0.0569447	0.0171359	0.567271	0.000505864	0.287833	0.246114	0.138255	0.316053	0.735303	0.479021	0.357149	0.116828	0.13006	0.054745	0.0453376	0.143096	0.0989484	0.694357	0.322378	0.245384
Apmap	0.105155	0.00582291	0.00566365	0.943756	0.0581043	0.132214	0.00534503	0.0238403	0.026812	0.533674	0.100945	0.000177746	0.524234	0.205244	0.016676	0.105915	0.00415481	0.339389	0.00486762	0.0297909	0.592336	0.273631	0.943483
Arc	0.000630058	0.0116827	0.11436	0.056464	0.288473	0.935395	0.112325	0.499411	0.00414621	4.00979e-06	0.0169536	0.000103167	0.000239635	0.0275756	0.00392059	0.00342538	0.115711	0.00206613	0.002726	0.00187153	0.466114	0.875174	0.0150783
Arfgap1	0.43266	0.0009987	0.0301316	0.991036	0.156606	0.213046	0.0134968	0.000107289	0.162772	0.750111	0.735065	0.000123256	0.795477	0.0714277	0.0154729	0.0214495	0.0240708	0.00141349	0.00437225	0.000695155	0.334557	0.0285884	0.431405
Arntl	0.0412593	0.0273761	0.00432039	0.00130627	0.0186593	0.338574	0.0100844	0.303672	0.131972	0.0058506	0.907346	0.0530101	0.0174087	0.0642161	0.00350622	0.222928	0.00242225	0.00235409	0.120214	0.00440596	0.00358974	0.00301322	0.105221
Aspa	0.0975585	0.00507796	0.000994845	0.197192	0.00255033	0.147088	0.339099	0.000265349	0.0027662	0.0105669	5.15797e-06	4.26237e-05	0.225711	0.307604	0.0035401	0.00859854	0.00867176	0.00106977	0.00417388	0.00208247	0.152389	0.00248796	0.559668
Atf4	0.241336	0.0167638	0.197656	0.460905	0.0443674	0.764836	0.0804696	0.134547	0.702563	0.0312683	0.174975	0.00318007	0.113889	0.721778	0.00831368	0.0139047	0.457738	0.00360134	0.00873309	0.0088439	0.0178915	0.0455801	0.00655124
Atp11b	0.00185087	0.0867006	0.00140832	0.950083	0.000806634	0.0526433	0.0569014	0.772138	0.318316	0.859398	0.609304	0.200483	0.821384	0.181783	0.0448421	0.037939	0.0174048	0.0186652	0.044641	0.00759425	0.0621609	0.717426	0.0202425
Atraid	0.0059309	0.0126565	0.00171741	0.606145	0.0465942	0.970834	0.271804	0.139096	0.554383	0.225053	0.275614	0.0294796	0.93932	0.990503	0.0302606	0.0241185	0.0743936	0.00484853	0.128075	0.0116805	0.304702	0.166461	0.207641
Atxn10	0.390305	0.0181107	0.0552016	0.991395	0.054124	0.364889	0.00150298	0.0951534	0.124651	0.521878	0.242323	0.227518	0.44664	0.888202	0.00547133	0.615066	0.196521	0.00387146	0.0745124	0.0022396	0.484224	0.354255	0.278973
B3gnt9	0.188175	0.032189	0.0142893	0.00412429	0.147778	0.00648186	0.532272	0.0124182	0.00953685	0.51805	0.305475	0.0903575	0.308355	0.318571	0.363951	0.0628219	0.00345393	0.0759104	0.0297317	0.323787	0.409143	0.118608	0.0189407
B930041F14Rik	0.0127041	0.000217306	0.0297552	0.0037535	0.126251	0.395279	0.373934	0.0874617	0.00718892	0.0179018	0.00764322	0.00154081	0.00853298	0.0379935	0.00305082	0.247131	0.00663124	0.0940929	0.0104689	0.00954817	0.148229	0.209595	0.194926
Baiap2	0.00224998	0.948124	0.407018	0.736253	0.68787	0.815386	0.501001	0.697297	0.0333087	0.00701197	0.0649037	0.508185	0.200466	0.116445	0.0248396	0.134006	0.055959	0.0130375	0.145322	0.00166154	0.0822776	0.115173	0.0569824
Banp	0.000748051	0.0506581	0.000140442	0.0827944	0.178757	0.116305	0.705452	0.0857739	0.172561	0.25763	0.0109164	0.000997887	0.142544	0.606908	0.000859779	0.0027143	0.00142945	0.00624512	0.00322931	0.00546765	0.339433	0.20997	0.00968724
BC004004	0.0058149	0.00183558	0.104734	0.601967	0.0309437	0.13507	0.159625	0.00477452	0.12026	0.196855	0.057355	0.00518401	0.780111	0.165773	0.0418052	0.0459244	0.0503766	0.0148618	0.0201071	0.00489399	0.526566	0.4342	0.796086
BC007180	0.354628	0.0755761	0.875747	0.886259	0.270163	0.0377156	0.183089	0.3176	0.00221935	0.00834705	0.0713441	0.704651	0.814882	0.308541	0.0934748	0.968882	0.0636037	0.0862582	0.149422	0.00604891	0.00227343	0.302989	0.0109617
BC023829	0.0240371	0.288938	0.0106908	0.0828975	0.143284	0.750885	0.192707	0.931382	0.113756	0.0418208	0.541154	0.0164431	0.451529	0.0682243	0.0851076	0.360916	0.149084	0.00815784	0.0642737	0.00467126	0.0728952	0.479109	0.230337
Bcap29	0.107977	0.0417436	0.00392705	0.60223	0.0456208	0.141965	0.88498	0.0102636	0.391789	0.1795	0.00927729	0.00565795	0.173126	0.785978	0.193316	0.18955	0.32618	0.160079	0.00411128	0.00122547	0.270923	0.0966699	0.159874
Bckdk	0.0964145	0.000463163	0.000271154	0.497293	0.181262	0.136253	0.00536207	0.0357571	0.414188	0.0447369	0.103346	0.00589778	0.846186	0.80007	0.00395013	0.0329478	0.118042	0.219906	0.0022467	0.00381621	0.726098	0.100258	0.143367
Bcl6	0.000808767	0.142499	0.0493022	0.409292	0.525721	0.170312	0.535566	0.0515628	0.606068	0.0134129	0.000172923	0.387708	0.14838	0.0269007	0.00296853	0.0191938	0.00355502	0.00756938	0.0176373	0.00769692	0.0417136	0.00921643	0.0999157
Bdh1	0.0464848	0.00928889	0.0045938	0.585985	0.252305	0.134013	0.0132857	0.00816451	0.356074	0.375431	0.787076	0.000434987	0.713908	0.91288	0.120307	0.0261451	0.104274	0.379618	0.338516	0.00259046	0.884887	0.408689	0.455857
Bdnf	0.0193091	0.0283453	0.00587107	0.0155761	0.00350943	0.128239	0.380537	0.0554758	0.00202665	0.000450538	0.0078211	0.358203	0.35865	0.0107139	0.00335125	0.0314685	0.00421164	0.00109974	0.00197047	0.00847954	0.00205685	0.0154651	0.00294329
Bicd2	0.0409987	0.169482	0.0690467	0.390158	0.464245	0.0968643	0.633674	0.208654	0.147616	0.333688	0.536085	0.935741	0.825496	0.191068	0.927356	0.551681	0.251951	0.0159996	0.0191686	0.0048426	0.681631	0.0989932	0.80992
Bloc1s5	0.00592402	0.000447814	0.0720104	0.166296	0.00326623	0.748614	0.28626	0.00027655	0.213129	0.277558	0.028448	1.35352e-05	0.356523	0.0668287	0.14763	0.141118	0.0149714	0.0462048	0.00365005	0.000564574	0.314138	0.489135	0.704686
Brix1	0.970249	0.0941051	0.00189448	0.134699	0.4665	0.256407	0.0746099	0.212431	0.949636	0.186059	0.134623	0.435533	0.29888	0.627259	0.0892603	0.23587	0.607339	0.00572797	0.118825	0.123034	0.0447058	0.0835172	0.157864
Btf3l4	0.00611737	0.0713132	0.00723839	0.885657	0.0291513	0.0177358	0.0538128	0.137978	0.609112	0.0590871	0.260354	0.000747686	0.212838	0.0214385	0.04565	0.247076	0.166655	0.0198153	0.0370329	0.00341782	0.450489	0.261327	0.531173
C030006K11Rik	0.987251	0.0796975	0.131881	0.00157677	0.00162168	0.474172	0.63449	0.0216535	0.000405782	0.0482933	0.0272361	0.00394424	0.585562	0.307005	0.00879129	0.17073	0.0633867	0.0369091	0.0114761	0.0113258	0.938318	0.41882	0.250963
C1galt1c1	0.966152	0.794124	0.0558087	0.131465	0.498982	0.54692	0.00816829	0.842949	0.0377767	0.710799	0.0368919	0.71168	0.12496	0.051182	0.181461	0.416702	0.526136	0.0111563	0.00431971	0.0065399	0.062484	0.0787081	0.0213097
Cacybp	0.634155	0.117196	0.0101424	0.312786	0.977167	0.0576287	0.162659	0.825644	0.59714	0.10174	0.00135994	0.952555	0.438919	0.446719	0.00532921	0.164287	0.00254905	0.00287232	0.171449	0.00235942	0.0232747	0.00720928	0.0116611
Calr	0.00281938	0.348427	0.138352	0.0583001	0.00142933	0.856401	0.131683	0.23147	0.12659	0.0358107	0.00835903	0.00163148	0.531935	0.0184301	0.000683041	0.000814988	0.00208684	0.000749425	0.131764	0.000974214	0.0109375	0.012825	0.0267965
Camk1g	0.000951932	0.00258007	0.039409	0.0244491	0.014571	0.899672	0.025345	0.232369	0.109213	0.000459022	0.00239622	0.960303	0.119944	0.0216726	0.00101598	0.00135423	0.00450475	0.0133475	0.72614	0.000928235	0.00138573	0.0167727	0.0685631
Camk2g	0.00420107	0.0453544	0.0131978	0.317955	0.000174161	0.263326	0.0117658	0.0789015	0.0335724	0.029348	0.0691804	0.00725699	0.286024	0.30655	0.0125731	0.0963971	0.0111096	0.00591328	0.00812395	0.0113292	0.111344	0.0256591	0.059278
Ccdc117	0.00123529	0.00496761	0.428503	0.0052908	0.239405	0.0187132	0.504303	0.40879	0.370051	0.0141461	0.000187067	0.0012172	0.915445	0.159687	0.64363	0.0871411	0.562274	0.11102	0.301468	0.0116787	0.0962488	0.381104	0.196538
Ccs	0.0850419	0.140554	0.0233823	0.0293106	0.942574	0.261965	0.121854	0.393849	0.500025	0.389628	0.507303	0.692152	0.802606	0.398573	0.228775	0.0473966	0.00311497	0.00297884	0.0461898	0.00301265	0.479688	0.0962104	0.41644
Cd34	0.00646895	0.0258691	0.0259667	0.605451	0.00331659	0.41098	0.0361942	0.0203197	0.498387	0.0807323	0.0603087	0.00113782	0.592699	0.846014	0.0196394	0.144321	0.0458402	0.00204272	0.00305172	0.00814529	0.127615	0.00282759	0.39529
Cdc37l1	0.10382	0.214718	0.630059	0.299145	0.310372	0.594129	0.458201	0.0738396	0.914265	0.105528	0.000120068	0.0967497	0.00971499	0.0336051	0.398167	0.0652247	0.243983	0.102113	0.866206	0.00650142	0.0569173	0.0966538	0.291094
Cdk2ap2	0.022837	0.0107754	0.174751	0.0780082	0.403667	0.0787524	0.695733	0.310248	0.233456	0.0373391	0.553212	0.000103151	0.743818	0.667284	0.0595622	0.000957167	0.00299094	0.154428	0.0320283	0.0169817	0.00376863	0.0386052	0.0114828
Cdk5rap3	0.160957	0.00021694	0.0771255	0.00247096	0.0859352	0.888325	0.00687279	0.035598	0.0772649	0.303224	0.0150076	0.015489	0.597126	0.184038	0.154437	0.00278986	0.00299178	0.0522328	0.00434561	0.00202632	0.892581	0.159175	0.0502005
Cdkn1a	0.00196996	0.00634188	0.0103809	0.0300454	0.0645803	0.20143	0.151183	0.00402366	0.0732543	1.03839e-05	5.56486e-05	0.0556852	0.000173853	0.00509196	0.029013	0.00238474	0.00245117	0.0266141	0.00276834	0.00826243	0.00361476	0.0043998	0.0122272
Cebpd	0.0152598	0.604059	0.118635	0.47782	0.898912	0.00504558	0.00327457	0.0850782	0.73215	0.98387	0.000418799	0.687673	0.314847	0.174405	0.392748	0.0459307	0.283412	0.000969358	0.120776	0.00126749	0.131767	0.0929231	0.777696
Cetn3	0.228224	0.0231569	0.000416187	0.584036	0.313654	0.268648	0.721294	0.00471168	0.000146933	7.15274e-06	0.0132474	0.0139323	0.380323	0.291714	0.0131139	0.155043	0.108989	0.00259561	0.0153057	0.00148148	0.0423721	0.1932	0.854887
Cfp	0.00200745	0.000375305	0.0851018	0.647567	0.950345	0.0861834	0.0217722	0.0161139	0.14541	0.131393	0.673823	0.00879178	0.875741	0.625745	0.0102031	0.0192105	0.446888	0.109625	0.0748464	0.00145247	0.0660072	0.316186	0.671615
Chid1	0.0388335	0.000646761	0.00415985	0.167947	0.921459	0.436355	0.000595509	0.00225346	0.494974	0.116736	0.584987	0.00470719	0.25773	0.414629	0.00220641	0.0227314	0.00222621	0.065783	0.00418334	0.00335815	0.968314	0.0736224	0.156523
Chmp6	0.69887	0.000487925	0.00324569	0.152008	0.0375564	0.968509	0.267441	0.0644348	0.701052	0.576495	0.183377	0.339862	0.447051	0.121254	0.608278	0.0107156	0.00442744	0.628309	0.00564055	0.00539517	0.516557	0.865117	0.261193
Chordc1	0.00160109	0.000639022	0.000961152	0.0256049	0.067168	0.0162207	0.00056417	0.000151044	0.00831951	0.000124792	3.11352e-05	0.000877712	0.115087	0.0237512	0.00191419	0.00773231	0.00122819	0.00164948	0.0075685	0.000632915	0.014246	0.0489832	0.0115026
Chpf2	0.767525	0.000256384	3.77645e-05	0.0884663	0.0125627	0.00121656	8.77445e-05	0.00106864	8.9307e-05	0.0249849	0.430183	1.52339e-05	0.445622	0.578233	0.00229398	0.0218085	0.00317728	0.00158262	0.0390029	0.00154132	0.0137283	0.0132716	0.435573
Cirbp	0.00326112	0.00156882	7.18405e-05	0.00213959	0.000917771	0.0784436	0.000160957	0.000384348	0.000238657	5.7441e-06	5.01751e-05	9.17572e-06	6.56211e-05	0.0281972	0.000917827	0.000967391	0.00172437	0.00127312	0.00189997	0.000660642	0.201927	0.00802461	0.0103956
Clk1	0.293015	0.0615505	0.500041	0.216117	0.268554	0.495631	0.0318161	0.110947	0.316713	0.00417924	0.00292496	0.0121916	0.12599	0.0138276	0.0044658	0.0109778	0.202659	0.0324915	0.0385123	0.00947547	0.497433	0.0982952	0.120468
Cln6	0.0244075	0.00829425	0.00756032	0.241362	0.190236	0.0978628	0.878821	0.00839047	0.228859	0.279107	0.00110394	0.00252353	0.0405915	0.0384624	0.00834306	0.0288546	0.261102	0.0220288	0.0413271	0.123238	0.0483018	0.0187664	0.443636
Cndp2	0.0448517	0.000288901	0.0223005	0.812204	0.0329198	0.532724	0.189208	0.0865134	0.524743	0.0766762	0.0495158	0.00385463	0.663958	0.0641348	0.111184	0.0550803	0.0598164	0.472524	0.00811926	0.00105099	0.942814	0.364943	0.0576498
Cntln	0.00793217	0.00152646	0.0510583	0.431653	0.14275	0.00899192	0.568762	0.0233474	0.0126487	0.180054	0.054826	0.0369166	0.0991841	0.236677	0.010204	0.0206486	0.0623893	0.00626399	0.0167223	0.0240506	0.665304	0.0691061	0.256941
Creld2	0.00468426	0.000106033	0.000118621	0.0906036	0.0690278	0.000168242	0.000460296	0.167286	0.162453	0.00320516	0.00198852	9.09297e-06	0.0011082	0.0107752	0.00153929	0.00206971	0.00205858	0.00255145	0.0051669	0.000669684	0.000660859	0.0058954	0.00599084
Crem	0.00398703	0.00934002	0.000723074	0.0386103	0.000672195	0.0356119	0.00386309	0.621547	0.011658	0.00501877	0.376783	3.50459e-05	0.000197097	0.069211	0.0252012	0.487557	0.0173723	0.00311431	0.00808555	0.00147157	0.0415267	0.0225677	0.00422285
Crmp1	0.0581718	0.126779	0.00197038	0.706246	0.515624	0.0837718	0.000495884	0.575703	0.640327	0.00151218	0.0271943	0.0608278	0.827759	0.356292	0.00295829	0.306402	0.437571	0.406229	0.0124597	0.0266641	0.775445	0.00789224	0.091232
Cryab	0.0415713	0.350005	0.020653	0.436527	0.750173	0.130411	0.0220573	0.904363	0.282529	0.00333703	0.00257368	0.171997	0.636564	0.0796421	0.0256387	0.205357	0.0056464	0.0907583	0.00654918	0.000597703	0.022104	0.0133729	0.00157316
Cryl1	0.400947	0.0611344	0.409053	0.0027004	0.00837345	0.145853	0.137201	0.0765416	0.513635	0.796699	0.450991	0.158795	0.884492	0.154756	0.0747148	0.0216818	0.0110692	0.00101543	0.0729934	0.00407178	0.460852	0.0159714	0.968381
Cspg5	0.00293905	0.0273632	0.0500714	0.360562	0.0165454	0.132399	0.000294496	0.0893263	0.205507	0.0247493	0.278178	0.0670696	0.710599	0.331175	0.00644849	0.0513914	0.208471	0.0450252	0.110857	0.010553	0.0925974	0.257442	0.0271784
Ctdsp1	0.00275599	0.829116	0.127804	0.0735664	0.379076	0.0243226	0.114661	0.500528	0.223099	0.353823	0.503193	0.679201	0.561547	0.00806661	0.0954121	0.156265	0.334025	0.0728968	0.00756729	0.598942	0.761921	0.17184	0.035835
Ctgf	0.013147	0.179655	0.000875359	0.0294428	0.0399331	0.0138504	0.000754288	0.378288	0.00211034	0.0192379	0.0660027	0.742282	0.476532	0.512498	0.092044	0.866185	0.154833	0.00508529	0.00461628	0.0013843	0.166723	0.0407147	0.0150417
Ctla2a	0.791653	0.111058	0.000834466	0.0159081	0.0984544	0.258104	0.0141318	0.359911	0.00149298	0.0748497	0.227914	0.126217	0.146779	0.274368	0.0168086	0.9135	0.497339	0.00463916	0.00510931	0.00519768	0.0139365	0.00848202	0.992625
Ctla2b	0.452534	0.000982988	0.000822036	0.0684702	0.366023	0.230507	0.0465386	0.32515	0.217855	0.0379445	0.346944	0.104024	0.869877	0.613135	0.020506	0.436409	0.746356	0.000618272	0.0181431	0.00087345	0.0122488	0.27891	0.741111
Ctsl	0.206829	0.0602332	0.00943232	0.912607	0.0574158	0.175727	0.186879	0.178234	0.0297765	0.640157	0.00649673	0.176676	0.603169	0.984206	0.352391	0.0847044	0.072815	0.00425361	0.0135691	0.00284217	0.955766	0.107619	0.339196
Cul7	0.184754	0.0251093	0.0487681	0.0321407	0.40863	0.248956	0.00784398	0.185037	0.000420587	0.909452	0.140204	0.417603	0.842427	0.779086	0.00566418	0.0812134	0.0121716	0.131554	0.069746	0.645568	0.286217	0.0306624	0.267288
Cwc27	0.641737	0.000669839	0.198573	0.0324951	0.213615	0.00400326	0.00156223	0.0120067	0.2619	0.332189	0.00744092	0.00382924	0.47764	0.0957158	0.00248911	0.213473	0.121408	0.226227	0.00540339	0.0745325	0.403585	0.54593	0.0556543
Cyp2j6	0.00781742	0.0721563	0.310807	0.101166	0.0534083	0.348334	0.0457623	0.71481	0.507657	0.219011	0.996908	0.00581749	0.433913	0.0509176	0.0017432	0.141804	0.582407	0.39173	0.0235162	0.00239979	0.142101	0.0163972	0.498136
Cys1	0.374689	0.00735975	0.0769697	0.808823	0.602289	0.0171332	0.0683616	0.524013	0.629492	0.127571	0.705362	4.29899e-05	0.217927	0.265347	0.0493378	0.0629295	0.196016	0.0260109	0.00541973	0.0110616	0.441442	0.0339669	0.549849
Dbp	0.00143456	0.000965759	6.44376e-05	0.00655795	0.00169329	0.0150039	0.00318957	0.00396192	0.0306118	0.00165428	0.103355	5.68342e-07	0.0224737	0.011499	0.000813143	0.00435706	0.00104412	0.0017909	0.00172048	0.00100308	0.401044	0.0117315	0.0482297
Dctn6	0.302766	0.000699081	0.0057559	0.827717	0.138325	0.327594	0.204248	0.0456952	0.258303	0.0957587	0.109964	0.0334542	0.626424	0.341752	0.154588	0.0942658	0.151675	0.0159197	0.598875	0.0280103	0.352388	0.173626	0.91446
Dcx	0.000629282	0.231115	0.111441	0.420301	0.266163	0.804047	0.167462	0.517337	0.395024	0.171282	0.686469	0.815024	0.815778	0.0863438	0.0574663	0.644916	0.149135	0.196962	0.0196416	0.337699	0.391574	0.238861	0.162333
Ddb2	0.0299807	0.00206823	0.021582	0.156539	0.0730823	0.400427	0.250778	0.232899	0.549304	0.107708	0.456281	0.118532	0.49677	0.163823	0.0408787	0.479857	0.0303944	0.145649	0.00305693	0.0135404	0.190521	0.00276377	0.186364
Ddx25	0.115508	0.00435612	0.0270542	0.390419	0.00870949	0.318474	0.00363111	0.0220517	0.0186441	0.117974	0.47505	0.0295442	0.79113	0.218145	0.00350109	0.108462	0.0922702	0.429629	0.08452	0.00194649	0.0296337	0.131341	0.0783787
Ddx49	0.287595	0.00692134	0.00177975	0.607024	0.110056	0.479876	0.0069061	0.0606289	0.109054	0.120992	0.00498861	0.000489149	0.440576	0.134466	0.0153346	0.105153	0.0383573	0.563343	0.011483	0.00382969	0.500553	0.710428	0.227117
Deaf1	0.000888249	0.597332	0.000440205	0.0153583	0.0230828	0.399522	0.00269861	0.127568	0.00836041	0.569979	0.0928522	0.00171513	0.045708	0.300501	0.0404799	0.0249508	0.0367638	0.0491121	0.00387887	0.038477	0.192597	0.00300966	0.0788813
Denr	0.0850913	0.0885204	0.00873118	0.666975	0.271574	0.0799422	0.0439331	0.102188	0.127127	0.0625411	0.0929623	0.000712872	0.513514	0.575956	0.255109	0.102237	0.0891691	0.166589	0.0507761	0.0055924	0.46965	0.467086	0.854782
Derl2	0.0111207	0.205145	0.229151	0.571196	0.193299	0.504588	0.341873	0.904026	0.6336	0.272745	0.769827	0.0467171	0.892638	0.221354	0.141198	0.314049	0.0812565	0.0131818	0.84546	0.0132157	0.0426002	0.00464144	0.0303474
Dgat2	0.183481	0.0156215	0.0171013	0.434313	0.29898	0.0639396	0.0017582	0.962822	0.702479	0.841928	0.000563198	0.841223	0.663638	0.735201	0.0537262	0.03717	0.0113952	0.26394	0.00973472	0.00123745	0.220818	0.373692	0.129721
Dhcr7	0.0434942	0.027553	0.00197012	0.156857	0.00672661	0.148266	0.00235531	0.00417103	0.000648296	0.323967	0.00010642	0.0254597	0.821994	0.808998	0.0626553	0.0426187	0.0231706	0.082476	0.108796	0.0630825	0.137325	0.0891988	0.0366401
Dio2	0.00302564	0.00730029	0.00258478	0.0326833	0.00056338	0.4202	0.011449	0.0239207	0.0307604	0.00139643	0.557328	6.14966e-05	0.478446	0.0580942	0.00462322	0.0108859	0.00405702	0.00235836	0.0214897	0.0042503	0.0126822	0.0287871	0.173699
Dleu2	0.56808	0.109581	0.00165131	0.673086	0.00355067	0.00656522	0.017826	0.411228	0.00894247	0.000848972	0.771578	0.0107043	0.128509	0.246367	0.050648	0.68466	0.0304459	0.00504336	0.00532122	0.000661284	0.00352704	0.00281699	0.00104917
Dnaja1	0.0325215	0.65813	0.138455	0.126308	0.43107	0.532689	0.272305	0.10517	0.26239	0.00811194	0.00128996	0.278266	0.651557	0.00930642	0.00135569	0.00283225	0.00312545	0.0015684	0.00394049	0.00089715	0.0321076	0.0336378	0.0882841
Dnaja4	0.0599308	0.300859	0.756688	0.389442	0.192587	0.328015	0.685794	0.0550866	0.124694	0.0158209	0.00611486	0.000223711	0.194903	0.0135511	0.00576199	0.206007	0.0136145	0.00923045	0.0901627	0.00231366	0.0312081	0.195778	0.016179
Dnajb1	0.0185007	0.0147407	0.589297	0.50059	0.379014	0.0132053	0.579047	0.430779	0.8098	0.00458589	7.19869e-05	0.299898	0.742728	0.185434	0.00193354	0.0100291	0.010437	0.00387414	0.160416	0.000889058	0.0129556	0.198091	0.0261781
Dnajb11	0.188307	0.00174864	0.00817571	0.210657	0.00675432	0.00285919	0.00371217	0.0458532	0.0696878	0.00359242	0.00645183	0.00640109	0.0999522	0.125196	0.014312	0.00158511	0.00358509	0.00278083	0.0306463	0.0011388	0.00662164	0.00190501	0.00537412
Dnajb5	0.000938217	0.000231771	0.0421602	0.115551	0.00329064	0.897426	0.320411	0.0374215	0.0784845	0.000178121	0.54436	0.0718016	0.0139712	0.0173888	0.00259581	0.0694078	0.0477221	0.0116704	0.0105649	0.00582932	0.163251	0.16873	0.0106674
Dnajc3	0.0067389	0.0617554	0.0252025	0.207149	0.0346295	0.0184339	0.0793227	0.891769	0.607918	0.108706	0.107781	0.0279594	0.375178	0.169334	0.0357054	0.134777	0.0408003	0.00725769	0.0641901	0.00425152	0.0609758	0.022488	0.0754734
Dnajc30	0.119478	0.00918279	3.97428e-05	0.489622	0.0993423	0.264314	0.00543419	0.0406985	0.930513	0.211396	0.00458211	0.00255126	0.493416	0.927957	0.0592551	0.068676	0.0237911	0.0646609	0.00773712	0.00191257	0.880646	0.0176738	0.664288
Dnase1l2	0.0106114	0.0119391	0.0223828	0.859888	0.426284	0.0061045	0.0896972	0.146103	0.747744	0.164107	0.357702	0.015514	0.432332	0.85852	0.604338	0.116726	0.0506013	0.0313423	0.0121152	0.0239562	0.0761224	0.149656	0.134232
Dock7	0.00143031	0.00104878	0.00384882	0.927761	0.0100398	0.0166281	0.112385	0.0130268	0.0980205	0.0752318	0.395612	0.001515	0.458942	0.770622	0.0176285	0.0164416	0.0882761	0.932102	0.0211736	0.00191137	0.790365	0.252889	0.238356
Dusp1	0.000682279	0.090864	0.702067	0.155118	0.781538	0.720566	0.00317622	0.027129	0.819839	0.000109999	0.0017844	0.00061986	4.49316e-05	0.00748136	0.146738	0.035111	0.623619	0.0021896	0.0074611	0.00639682	0.0537592	0.825498	0.00176006
Dusp14	0.0299503	0.0679072	0.648228	0.362527	0.0305713	0.90992	0.44989	0.484735	0.0068102	0.0635531	0.54942	0.31121	0.246758	0.0311064	0.0250097	0.0548647	0.00186739	0.0043116	0.0147016	0.0773075	0.00369283	0.110783	0.00628312
Dusp16	0.375709	0.000568321	0.134545	0.565804	0.0130107	0.0334699	0.0799453	0.370212	0.0169938	0.254559	0.000296523	0.0647082	0.102074	0.880975	0.544327	0.0137276	0.472285	0.646153	0.0588156	0.0759649	0.352368	0.157289	0.12959
Dusp6	0.00475317	0.827156	0.230252	0.0202744	0.0281772	0.00421108	0.00308448	0.000212413	0.00100984	1.61892e-05	0.00360336	0.00267744	0.00176616	0.063466	0.00700704	0.153003	0.00512836	0.000990639	0.00826827	0.00212083	0.0110938	0.0231036	0.132483
Dynll1	0.0302316	0.798703	0.759471	0.315626	0.585844	0.192389	0.00685011	0.330631	0.0172922	0.00145367	0.000211217	0.392804	0.0142832	0.083242	0.00160791	0.057173	0.0133578	0.0329189	0.00610909	0.00142212	0.191007	0.241732	0.069115
E2f6	0.676552	0.0241021	0.0271659	0.168285	0.00611427	0.00834377	0.17712	0.909937	0.647955	0.0315373	0.573425	0.219902	0.704096	0.0529572	0.0172352	0.0220233	0.00234853	0.00702642	0.0429961	0.00434405	0.312656	0.462696	0.0876358
Ebag9	0.246419	0.00165476	0.0281839	0.724001	0.0218991	0.0382361	0.598108	0.00227509	0.330896	0.0465615	0.871104	0.0323658	0.343151	0.249192	0.287508	0.24291	0.277122	0.00214107	0.00329746	0.00198053	0.288285	0.692569	0.650866
Efnb3	0.272517	0.0115081	0.0044778	0.284594	0.00327098	0.00903004	0.0006753	0.900016	0.173397	0.390611	0.115537	0.98061	0.0388392	0.0505592	0.133368	0.073614	0.00243228	0.0741214	0.0955832	0.279311	0.0786458	0.857631	0.857079
Egr1	0.00080658	0.0899699	0.0573067	0.00728888	0.00245968	0.98204	0.0139834	0.458801	0.00159563	1.90472e-05	4.81017e-05	0.244375	0.205664	0.00519996	0.00165192	0.00631233	0.132146	0.0123409	0.00181937	0.00264983	0.334102	0.935109	0.0637702
Egr2	0.00146285	0.0124663	0.0337212	0.0337908	0.0179798	0.837008	0.00382807	0.103033	0.0076822	7.84654e-06	5.55441e-05	0.0381302	0.000573732	0.0113495	0.0128302	0.00578053	0.378461	0.00211597	0.0129496	0.011825	0.0684753	0.0994444	0.00235084
Egr4	0.0262549	0.689533	0.104031	0.742142	0.00225221	0.272971	0.167008	0.481428	0.183317	0.759027	0.0514416	0.23925	0.145655	0.140291	0.0108532	0.513452	0.137917	0.0046775	0.00392757	0.0016665	0.0599072	0.206379	0.092948
Eif2d	0.340967	0.040823	0.0345805	0.0442983	0.169471	0.27867	0.307425	0.024525	0.604627	0.237696	0.0725689	3.69136e-05	0.376556	0.641241	0.124632	0.00924612	0.0963693	0.328369	0.0474433	0.0035613	0.940054	0.223539	0.721884
Eif3j1	0.234953	0.031502	0.000140403	0.120576	0.767919	0.00451769	0.00597624	0.160363	0.0453195	0.0527357	0.00145551	0.418332	0.810397	0.420845	0.00929888	0.541522	0.207502	0.00547766	0.405521	0.0360172	0.0244459	0.0283133	0.937335
Eif3j2	0.584645	0.031502	0.000140403	0.120576	0.767919	0.00451769	0.00597624	0.160363	0.0453195	0.0527357	0.00145551	0.418332	0.810397	0.420845	0.00929888	0.541522	0.207502	0.00547766	0.405521	0.0360172	0.0244459	0.0283133	0.937335
Eif4b	0.113972	0.0798759	0.0306821	0.534811	0.00534931	0.406622	0.000378812	0.856955	0.0551828	0.0378363	0.135698	0.0648634	0.680914	0.189664	0.00190604	0.454566	0.357946	0.0172582	0.00805249	0.00675135	0.121879	0.13878	0.0456679
Enc1	0.00662485	0.768769	0.243475	0.0736104	0.0154786	0.625447	0.742131	0.546836	0.02808	0.00704634	0.418893	0.421647	0.218662	0.0263683	0.0299084	0.186632	0.0138444	0.00471431	0.090302	0.0095476	0.120107	0.0683445	0.322919
Eno3	0.0351761	0.0380344	0.0967197	0.029265	0.243049	0.687798	0.0635642	0.0236638	0.00807665	0.21086	0.768101	0.151376	0.00833991	0.460874	0.221734	0.0618574	0.00216957	0.0551998	0.0284113	0.440901	0.628369	0.7266	0.0631496
Erbb2ip	0.018866	0.00131671	0.0231228	0.802919	0.000724963	0.228132	0.827448	0.0183052	0.330777	0.00485738	0.000782444	0.00388832	0.144892	0.602175	0.0783877	0.218583	0.1292	0.000787779	0.527177	0.0343125	0.133415	0.805463	0.589227
Erlec1	0.0360203	0.178848	0.0743245	0.692615	0.0622392	0.0267492	0.143259	0.0583302	0.810008	0.225244	0.0507246	0.0158373	0.270964	0.0653206	0.147883	0.614332	0.413611	0.162775	0.0621557	0.00811972	0.458814	0.0710101	0.271954
Errfi1	0.00194533	0.00525906	0.0166432	0.0473082	0.954618	0.424017	0.000992635	0.00234495	0.604134	0.00212827	0.000128691	0.000706121	0.388064	0.0742723	0.0667394	0.0285828	0.686681	0.0010182	0.239055	0.00656945	0.0256313	0.00386564	0.0357697
Etv5	0.00815393	0.336858	0.692635	0.380219	0.078511	0.535369	0.399448	0.0296176	0.283426	0.050757	0.091077	0.163617	0.378161	0.100594	0.00177784	0.199752	0.025947	0.000597254	0.0124624	0.00300061	0.0460168	0.00416389	0.0865015
Ezr	0.0122943	0.108223	0.235284	0.0398871	0.000824591	0.979652	0.212682	0.709232	0.0332429	0.970529	0.561552	0.00103242	0.801159	0.177108	0.100879	0.437869	0.239265	0.0025129	0.602519	0.00706523	0.0322829	0.0142407	0.354643
Fastkd5	0.0769913	0.00187412	0.00877131	0.0457373	0.557661	0.00507473	0.000675062	0.877082	0.311658	0.00114996	0.263596	0.898966	0.0879769	0.27992	0.118903	0.338853	0.350245	0.00136879	0.0105379	0.00726461	0.0128489	0.368786	0.0345044
Fbn1	0.000887551	0.145963	0.117025	0.925549	0.186865	0.131503	0.148695	0.0364933	0.29115	0.614635	0.671146	0.129953	0.545009	0.303023	0.0287228	0.993932	0.102256	0.262768	0.0300301	0.164352	0.14239	0.0959454	0.0241784
Fibp	0.447977	0.000214876	0.0382519	0.797872	0.282938	0.343051	0.00527944	0.00417825	0.0624437	0.0237873	0.0169673	0.127202	0.429035	0.331766	0.0233939	0.30917	0.0101626	0.00828892	0.0044402	0.0362282	0.670196	0.00252687	0.613477
Fig4	0.0481793	0.000382479	0.00244225	0.709067	0.324643	0.0787057	0.303404	0.108723	0.309808	0.315738	0.230922	0.446187	0.233402	0.474924	0.0190913	0.258253	0.163894	0.266694	0.171999	0.0198019	0.0277958	0.63343	0.0582788
Fkbp15	0.0328565	0.00582422	0.00116719	0.646944	0.286305	0.00866072	0.000141142	0.0454386	0.176732	0.334936	0.0345892	0.0601749	0.803053	0.834275	0.260933	0.140122	0.125896	0.660827	0.0673668	0.00389241	0.797842	0.150438	0.0103552
Fkbp5	0.00264321	0.215172	0.175201	0.0091926	0.00473697	0.65816	0.73781	0.000666606	0.0972192	0.0114046	2.13503e-05	0.0535198	0.00283239	0.0212333	0.0364858	0.0487916	0.00529858	0.00845355	0.415797	0.00260238	0.0758429	0.0675595	0.935285
Flot1	0.0406484	0.164078	0.00715087	0.0502488	0.00831108	0.249466	0.0322944	0.0145689	0.00699438	0.894794	0.00229512	0.0231967	0.845291	0.979563	0.0505608	0.0159814	0.00220482	0.00165098	0.0191703	0.000941459	0.689425	0.137967	0.958138
Flot2	0.765495	0.344752	0.520046	0.818369	0.0988807	0.296525	0.00425911	0.988046	0.0804512	0.0710982	0.0569776	0.288809	0.271801	0.903677	0.00819259	0.0328263	0.00115942	0.0175654	0.0596587	0.418647	0.912834	0.044293	0.21532
Fmnl1	0.00107062	0.000213519	0.0375219	0.107972	0.055844	0.323343	0.208784	0.551267	0.837871	3.27846e-05	0.0794131	0.908019	0.0649639	0.0848636	0.240245	0.825157	0.0202427	0.726746	0.132013	0.00799275	0.207477	0.134895	0.0323865
Fndc3a	0.0341428	0.0113998	0.0138136	0.00347029	0.372121	0.276019	0.0591495	0.274361	0.95539	0.00888865	0.00337744	0.0282598	0.747374	0.0276604	0.0169926	0.78228	0.0823161	0.0180485	0.101759	0.0028741	0.0520168	0.0121549	0.455812
Fntb	0.410775	0.279263	0.0163024	0.817442	0.0755234	0.386021	0.191156	0.0986516	0.0503758	0.116606	0.158539	0.0604354	0.1303	0.142602	0.362583	0.0830209	0.0290649	0.106046	0.700108	0.00749686	0.0637453	0.141685	0.209113
Fos	0.0113227	0.164591	0.440815	0.0233029	0.0136869	0.248951	0.029498	0.0618843	0.0334935	9.17012e-06	6.77164e-05	0.000248016	0.000502709	0.00717858	0.00521198	0.0197087	0.387474	0.00120124	0.00832971	0.00707355	0.0562496	0.630965	0.00190832
Fosb	0.00468552	0.0495652	0.0213791	0.0144489	0.0105876	0.372676	0.262121	0.10215	0.0537594	2.97029e-05	0.00604113	0.00114115	0.000230576	0.0319823	0.0213567	0.0613409	0.00430121	0.372494	0.00730184	0.0178166	0.0591929	0.0717212	0.212842
Ftsjd2	0.0916486	0.13829	0.0442563	0.35453	0.0366716	0.131285	0.000588694	0.771569	0.142584	0.088757	0.824783	0.27834	0.535895	0.539139	0.00635445	0.741607	0.075017	0.0293685	0.00442902	0.0134753	0.867753	0.23261	0.00515834
G6pc3	0.00460719	0.0518379	0.0212284	0.00177297	0.0921818	0.485853	0.0116235	0.877336	0.282835	0.0778268	0.000459377	0.0266537	0.740143	0.619458	0.347596	0.27713	0.763958	0.0864668	0.0049161	0.0193016	0.881948	0.00737332	0.677672
G6pdx	0.400635	0.11913	0.00556231	0.102321	0.172819	0.290547	0.00124032	0.223332	0.00714658	0.22804	0.11034	0.00586406	0.84154	0.0296022	0.334351	0.0707995	0.622321	0.0362691	0.00241246	0.64835	0.480501	0.0104078	0.278097
Gabpa	0.0927046	0.130873	0.021203	0.369794	0.0681497	0.438264	0.231751	0.697099	0.0905149	0.0273314	0.115393	0.024745	0.953427	0.125295	0.0394291	0.568316	0.200664	0.00290732	0.676014	0.00405604	0.0292202	0.289219	0.49431
Gadd45a	0.0133362	0.00172135	0.000477953	0.0383799	0.444442	0.0135834	0.602718	0.493772	0.453962	0.000215419	0.315467	0.300569	0.669888	0.00587697	0.00617061	0.725476	0.628695	0.00711289	0.0789145	0.0124905	0.0765436	0.354979	0.0360654
Galnt7	0.0160724	0.00676441	0.000429092	0.0425709	0.340679	0.0476758	0.0563914	0.60022	0.0545521	0.0435315	0.00784243	0.726651	0.0564556	0.542037	0.123104	0.00367965	0.134238	0.00176671	0.198936	0.00688489	0.0764594	0.0730597	0.275229
Get4	0.0289433	0.000506977	0.00641985	0.49936	0.569576	0.539817	0.0908012	0.0884089	0.261617	0.734509	0.757824	0.484794	0.530674	0.229023	0.0594594	0.10716	0.0793762	0.0100455	0.011428	0.0136651	0.810232	0.49148	0.437946
Gjb6	0.100144	0.0475372	0.000650241	0.0134794	0.000495623	0.00269391	0.00200374	0.00149093	0.0882865	0.000188398	0.0400977	0.000522484	0.530812	0.06022	0.0323907	0.0279232	0.184933	0.0169265	0.0046741	0.00208784	0.0538732	0.00963473	0.478012
Glb1	0.00284182	0.00600409	0.0169753	0.651584	0.0354009	0.232744	0.00388499	0.0231206	0.0273366	0.200988	0.7806	0.000361292	0.395725	0.305924	0.00688811	0.00964871	0.0285038	0.467322	0.0216785	0.0117005	0.181486	0.799865	0.087514
Glns-ps1	0.371182	0.0373211	0.627762	0.506234	0.058802	0.0474111	0.853756	0.111606	0.211405	0.000541219	0.239248	0.000582735	0.937731	0.438616	0.00662926	0.00201284	0.00143133	0.00336118	0.0120494	0.00119905	0.00137097	0.0224495	0.203362
Glul	0.0961064	0.0556869	0.617594	0.232188	0.0474962	0.124075	0.325862	0.113044	0.207382	0.00122356	0.171916	0.0101169	0.911158	0.127412	0.0287204	0.00650595	0.00700362	0.00867755	0.00770383	0.0087598	0.0046179	0.0246654	0.201892
Gm10156	0.00752904	0.00122197	7.60534e-05	0.00673252	3.26869e-05	0.00159973	0.000941961	9.32584e-05	0.000281447	0.00163557	1.49704e-05	9.43076e-05	9.58537e-05	0.00483648	0.000762417	0.00119203	0.00152909	0.00115859	0.00195518	0.000554892	0.124693	0.00701322	0.151278
Gm10282	0.406051	0.00303703	0.0378427	0.743349	0.354375	0.0795567	0.0638937	0.00215553	0.633074	0.139383	0.000346263	0.0144488	0.36135	0.431763	0.427477	0.178592	0.0232124	0.00415329	0.0531278	0.00512947	0.641393	0.450798	0.543674
Gm10357	0.128571	0.00303703	0.0378427	0.743349	0.354375	0.0795567	0.0638937	0.00215553	0.633074	0.139383	0.000346263	0.0144488	0.36135	0.431763	0.427477	0.178592	0.0232124	0.00415329	0.0531278	0.00512947	0.641393	0.450798	0.543674
Gm12966	0.681716	0.0098066	0.0643313	0.994122	0.527383	0.078199	0.00370469	0.780126	0.846723	0.002005	0.00077146	4.22753e-05	0.00194195	0.188134	0.0080431	0.742872	0.181372	0.0235647	0.0298071	0.00134071	0.57884	0.0848053	0.0595151
Gm14038		0.000145484	0.00438204	0.774216	0.0165909	0.00760566	0.00191103	0.025572	0.00752624	0.30326	0.0107678	0.000458821	0.00488871	0.00593536	0.0983239	0.260929	0.183255	0.013248	0.00273097	0.00851385	0.0355057	0.232708	0.791765
Gm14078		0.348427	0.138352	0.0583001	0.00142933	0.856401	0.131683	0.23147	0.12659	0.0358107	0.00835903	0.00163148	0.531935	0.0184301	0.000683041	0.000814988	0.00208684	0.000749425	0.131764	0.000974214	0.0109375	0.012825	0.0267965
Gm14270	0.0394557	0.0473058	0.107016	0.391233	0.107553	0.0486743	0.705008	0.487823	0.887223	0.00804114	0.0577765	0.00693403	0.0340441	0.192494	0.108617	0.257482	0.163007	0.00394227	0.00356096	0.0197708	0.00422047	0.0994546	0.0179478
Gm14497	0.345322	0.00068683	0.00718639	0.34556	0.186067	0.177526	0.000483033	0.0839116	0.016679	0.0282265	0.871098	0.000409626	0.0645651	0.466251	0.0298295	0.507331	0.0287123	0.126834	0.0026105	0.0197034	0.579997	0.848942	0.0692466
Gm15453	0.0380031	0.00122197	7.60534e-05	0.00673252	3.26869e-05	0.00159973	0.000941961	9.32584e-05	0.000281447	0.00163557	1.49704e-05	9.43076e-05	9.58537e-05	0.00483648	0.000762417	0.00119203	0.00152909	0.00115859	0.00195518	0.000554892	0.124693	0.00701322	0.151278
Gm15459	0.00145842	0.543677	0.0597287	0.298083	0.446376	0.0196183	0.604436	0.0898716	0.322464	0.00063827	0.014828	0.753872	0.0690103	0.0668841	0.00774498	0.434741	0.132504	0.00359253	0.0163766	0.00574013	0.358842	0.00452611	0.018355
Gm15542	0.0261599	0.421708	0.0374747	0.21434	0.340412	0.474133	0.459152	0.0824464	0.341516	0.00114495	0.00103511	0.160163	0.546793	0.0095611	0.00430452	0.0534597	0.00155694	0.00171461	0.00749447	0.00065209	0.00962043	0.0483273	0.0410735
Gm15576		0.00325725	3.92e-05	0.464147	0.0526563	0.0292952	0.000587368	0.111452	0.0282221	0.0100096	0.000330433	0.000284552	0.304017	0.589921	0.0724203	0.0428256	0.0144675	0.00435506	0.0076067	0.00186143	0.0784658	0.0642908	0.0111066
Gm16199	0.715609	0.52849	0.00653606	0.0931174	0.00316911	0.966791	0.0145201	0.357054	0.00114498	0.0207766	0.0726024	0.540299	0.581256	0.0100668	0.00223547	0.937828	0.00884374	0.0140539	0.25756	0.00369257	0.193956	0.216278	0.43308
Gm16286	0.0695351	0.00448929	0.0119799	0.313941	0.0127403	0.367405	0.00430904	0.0443854	0.267738	0.166143	0.0135721	0.000249803	0.456644	0.225234	0.14872	0.0681076	0.00922519	0.005939	0.0668885	0.0666611	0.167243	0.375947	0.402409
Gm20683	0.615975	0.0305201	0.000564556	0.049884	0.391788	0.0364318	0.00207867	0.0600388	0.0143147	0.961332	0.169567	0.389325	0.877067	0.427153	0.00575716	0.0269118	0.00430149	0.00935675	0.00814005	0.300326	0.308371	0.0680569	0.233957
Gm25492		0.410437	0.266432	0.416135	0.311856	0.0671977	0.655194	0.692284	0.0729056	0.379529	0.470428	0.148719	0.380105	0.744566	0.238321	0.264069	0.638122	0.00317849	0.00704823	0.029181	0.0104139	0.0194507	0.0103101
Gm6104	0.00103864	0.00325725	3.9169e-05	0.464147	0.0526563	0.0292952	0.000587368	0.111452	0.0282221	0.0100096	0.000330433	0.000284552	0.304017	0.589921	0.0724203	0.0428256	0.0144675	0.00435506	0.0076067	0.00186143	0.0784657	0.0642908	0.0111066
Gm6206	0.19939	0.52849	0.00653606	0.0931174	0.00316911	0.966791	0.0145201	0.357054	0.00114498	0.0207766	0.0726024	0.540299	0.581256	0.0100668	0.00223547	0.937828	0.00884374	0.0140539	0.25756	0.00369257	0.193956	0.216278	0.43308
Gm6788	0.0260344	0.923457	0.43087	0.264899	0.481199	0.235443	0.00748965	0.353754	0.0066728	0.000965457	0.000216139	0.752526	0.0159379	0.0886679	0.00103794	0.0954659	0.0722634	0.12913	0.0101065	0.00171225	0.959999	0.263462	0.292353
Gm7816	0.0148588	0.421708	0.0374747	0.21434	0.340412	0.474133	0.459152	0.0824464	0.341516	0.00114495	0.00103511	0.160163	0.546793	0.0095611	0.00430452	0.0534597	0.00155694	0.00171461	0.00749447	0.00065209	0.00962043	0.0483273	0.0410735
Gm7931		0.00303703	0.0378427	0.743349	0.354375	0.0795567	0.0638937	0.00215553	0.633074	0.139383	0.000346263	0.0144488	0.36135	0.431763	0.427477	0.178592	0.0232124	0.00415329	0.0531278	0.00512947	0.641393	0.450798	0.543674
Gm8355	0.00132915	0.543677	0.0597287	0.298083	0.446376	0.0196183	0.604436	0.0898716	0.322464	0.00063827	0.014828	0.753872	0.0690103	0.0668841	0.00774498	0.434741	0.132504	0.00359253	0.0163766	0.00574013	0.358842	0.00452611	0.018355
Gm8396	0.0987643	0.272289	0.84461	0.935936	0.0518076	0.921498	0.506264	0.0575991	0.0778593	0.130112	0.210568	0.454253	0.323343	0.726025	0.049833	0.672144	0.181056	0.00176765	0.0457854	0.00640008	0.184251	0.0245647	0.393092
Gm8813		0.00325725	3.9169e-05	0.464147	0.0526563	0.0292952	0.000587368	0.111452	0.0282221	0.0100096	0.000330433	0.000284552	0.304017	0.589921	0.0724203	0.0428256	0.0144675	0.00435506	0.0076067	0.00186143	0.0784657	0.0642908	0.0111066
Gnb4	0.00502817	0.0859172	0.0229612	0.352767	0.326891	0.367088	0.0226002	0.00912535	0.179518	0.0578716	0.00970572	0.0311663	0.747438	0.759695	0.155726	0.196663	0.194789	0.364287	0.0113936	0.00351227	0.796099	0.938517	0.995608
Gpr12	0.00416243	0.00473043	0.000258461	0.337774	0.530105	0.691262	0.00650005	0.774837	0.142329	0.0163937	0.689895	0.0557429	0.295424	0.229241	0.0150367	0.0620235	0.509715	0.203563	0.754895	0.0229833	0.0642927	0.310153	0.113298
Gpr3	0.00459736	0.00186023	0.0668277	0.413166	0.0594677	0.179475	0.156242	0.100163	0.914308	9.51503e-05	0.0221483	0.000186379	0.010652	0.174205	0.0304008	0.0794826	0.00150945	0.00146112	0.107405	0.0158015	0.06973	0.650667	0.51807
Gpr37	0.171679	0.000922351	0.000637642	0.519438	0.00138267	0.21849	0.0389551	0.0295113	0.038569	0.804907	0.000770462	0.00589912	0.322365	0.941108	0.00548445	0.0702401	0.0723006	0.00404085	0.00518155	0.00863391	0.165091	0.0410185	0.959396
Gpt2	0.00401214	0.223781	0.438283	0.701582	0.4684	0.89994	0.0273051	0.00427398	0.179769	0.00755934	0.0509011	0.00262247	0.133026	0.12431	0.263595	0.0223145	0.00197229	0.00656809	0.0270089	0.0104218	0.120589	0.112594	0.00771824
Grhpr	0.708073	0.00082766	0.00629039	0.772322	0.0188119	0.415373	0.20181	0.00989777	0.255412	0.629832	0.066008	0.33514	0.956189	0.0548696	0.247984	0.110912	0.244024	0.00341468	0.0168767	0.00620753	0.88787	0.750686	0.475069
Gstm4	0.0272219	0.0775997	0.0130612	0.0366337	0.220284	0.18173	0.12293	0.502835	0.201802	0.432106	0.00675196	0.364721	0.286406	0.133813	0.217899	0.0287539	0.376735	0.0446693	0.00468813	0.786009	0.119773	0.648503	0.372954
Gtf2e2	0.455752	0.691609	0.0166956	0.31536	0.581791	0.991777	0.531749	0.788157	0.276347	0.264239	0.672695	0.034834	0.0791528	0.422262	0.226436	0.730537	0.32169	0.00119082	0.166566	0.129444	0.00251314	0.166475	0.00302534
Gucy1a3	0.00131383	0.270318	0.070922	0.581965	0.00149417	0.0478085	0.00221233	0.3726	0.627409	0.225887	0.0806896	0.156622	0.451739	0.0479855	0.0086604	0.48825	0.513999	0.0353398	0.0527375	0.0152579	0.236909	0.0148975	0.579352
H1f0	0.117624	0.00093858	0.0917152	0.416241	0.127901	0.0171295	0.000794368	0.159502	0.137833	0.130524	0.00647138	0.0105275	0.491686	0.014358	0.061883	0.154081	0.00958325	0.039723	0.00314491	0.00172313	0.447743	0.0496888	0.0719572
Haus1	0.304453	0.0605964	0.0352578	0.587128	0.035546	0.0108616	0.611581	0.163611	0.0046383	0.0241491	0.0168096	0.000512878	0.275661	0.12667	0.00354712	0.0180288	0.0888469	0.00158209	0.0441383	0.00299628	0.974738	0.0782043	0.970696
Hdac6	0.0304726	0.000857128	0.00951819	0.61186	0.0831777	0.0360224	0.00102954	0.58227	0.00317111	0.525846	0.463846	0.0130257	0.191315	0.0156901	0.00155616	0.362695	0.189753	0.13982	0.0343674	0.710447	0.878934	0.495079	0.381956
Hebp1	0.783923	0.00170428	0.00429069	0.568436	0.572101	0.0022126	0.054082	0.0350781	0.36011	0.764429	0.000162149	0.436837	0.270339	0.0821729	0.379451	0.00793175	0.0708147	0.113949	0.0365276	0.00598422	0.790922	0.709729	0.475352
Herpud1	0.024642	0.000273532	0.0380358	0.68121	0.803381	0.027705	0.255489	0.62882	0.414308	0.0723968	0.00263981	0.0842224	0.432057	0.983661	0.0142725	0.053038	0.143917	0.00210005	0.597822	0.00181638	0.00595909	0.109428	0.0329435
Hes5	0.687056	0.00354808	0.000584187	0.313399	0.755723	0.209468	0.000512666	0.0147133	0.774386	0.0487705	0.343311	0.000105965	0.385512	0.200981	0.383749	0.0966893	0.0297595	0.0403046	0.00307464	0.00126663	0.569761	0.00398985	0.273205
Hexdc	0.00419923	0.0108807	0.00155832	0.0549843	0.104768	0.381729	0.00879874	0.0166685	0.128411	0.646738	0.214732	0.0874945	0.810909	0.819394	0.00941666	0.0295352	0.0188055	0.852512	0.0173836	0.0129925	0.0284822	0.642955	0.193977
Hexim1	0.0081043	0.0225636	0.0801569	0.0450812	0.0796099	0.456378	0.0772695	0.318908	0.208884	0.00433484	0.000856619	0.0101361	0.0557055	0.0491005	0.0120794	0.0889588	0.0472508	0.00699785	0.015154	0.00131811	0.0165375	0.216081	0.0120337
Hgsnat	0.575128	0.00302954	0.00187045	0.424255	0.00101096	0.424435	0.00373606	0.00306893	0.346856	0.435963	0.277134	0.000100818	0.146434	0.345891	0.00228419	0.651487	0.0887418	0.0582211	0.0103121	0.00457533	0.790101	0.0683993	0.0876482
Hip1	0.0440238	0.873241	0.591532	0.193193	0.00393523	0.402063	0.172978	0.0031063	0.12412	0.295319	8.99673e-05	0.0135682	0.0282366	0.0262558	0.130386	0.611541	0.143471	0.0108473	0.867968	0.00705328	0.386337	0.0855407	0.944305
Hist2h3c2	0.808276	0.172116	0.0159692	0.0881943	0.0434518	0.00559223	0.00037829	0.437503	0.053527	0.0324825	0.138036	0.000822316	0.938607	0.895476	0.110974	0.107158	0.00413019	0.00225529	0.0122468	0.00106686	0.00199987	0.0217175	0.0188792
Hmgb3	0.0361514	0.00325725	3.9169e-05	0.464147	0.0526563	0.0292952	0.000587368	0.111452	0.0282221	0.0100096	0.000330433	0.000284552	0.304017	0.589921	0.0724203	0.0428256	0.0144675	0.00435506	0.0076067	0.00186143	0.0784657	0.0642908	0.0111066
Hmgcs1	0.00494144	0.0205766	0.00337884	0.578594	0.00184166	0.627852	0.0033106	0.0554646	0.0174424	0.685929	0.758058	0.00289721	0.171453	0.0455059	0.477545	0.276521	0.032338	0.0724651	0.465936	0.0021235	0.110551	0.429294	0.411579
Hmgn2	0.159053	0.00303703	0.0378427	0.743349	0.354375	0.0795567	0.0638937	0.00215553	0.633074	0.139383	0.000346263	0.0144488	0.36135	0.431763	0.427477	0.178592	0.0232124	0.00415329	0.0531278	0.00512947	0.641393	0.450798	0.543674
Hmgn2-ps1	0.690653	0.00303703	0.0378427	0.743349	0.354375	0.0795567	0.0638937	0.00215553	0.633074	0.139383	0.000346263	0.0144488	0.36135	0.431763	0.427477	0.178592	0.0232124	0.00415329	0.0531278	0.00512947	0.641393	0.450798	0.543674
Hnrnpa2b1	0.389653	0.292824	0.283276	0.107528	0.41224	0.852084	0.188419	0.224817	0.120773	0.150241	0.207346	0.727146	0.948161	0.0509454	0.216723	0.258825	0.744248	0.00825111	0.0153354	0.00230081	0.824479	0.0418992	0.357033
Hnrnpc	0.986408	0.785829	0.409423	0.0827996	0.0369623	0.470915	0.618007	0.216536	0.00871281	0.0024405	0.0184803	0.0433275	0.954728	0.405602	0.00377726	0.0181328	0.0171322	0.0368412	0.00417132	0.00448925	0.107581	0.00941181	0.203407
Hnrnpm	0.25692	0.40333	0.030438	0.157234	0.01919	0.038754	0.21843	0.55888	0.53487	0.0326677	0.00427389	0.173729	0.0486635	0.0354502	0.0303303	0.0929279	0.0345817	0.00389142	0.390081	0.00254569	0.0970595	0.003924	0.0999936
Hnrnpr	0.20694	0.00971661	0.000588624	0.97286	0.00263062	0.224794	0.0051102	0.231107	0.270313	0.0167877	0.958005	0.00115511	0.395335	0.582819	0.125369	0.318771	0.0822495	0.0980317	0.00234191	0.00456596	0.0636769	0.317892	0.219452
Hnrpdl	0.00529249	0.00136778	0.000463881	0.777399	0.104626	0.0467642	0.000521882	0.00951444	0.255275	0.000279112	0.000312697	1.74869e-05	0.142184	0.336874	0.00271601	0.0302086	0.0133367	0.00422283	0.00844356	0.00290336	0.287767	0.00969578	0.0130262
Homer1	0.000653345	0.413635	0.394754	0.0976366	0.378297	0.702982	0.133261	0.0263748	0.0235634	0.000448848	0.0041353	0.140945	0.00326077	0.00764572	0.00191406	0.186966	0.0196841	0.00853421	0.00780903	0.00670519	0.0903024	0.0248823	0.040136
Hook2	0.0377271	0.0233121	0.00718972	0.0360478	0.524853	0.476315	0.00309067	0.176363	0.0433291	0.931198	0.924778	0.125561	0.0221728	0.0122691	0.00113395	0.0101338	0.294139	0.154118	0.00396403	0.449685	0.905026	0.0519848	0.778868
Hps3	0.172408	0.00345385	0.00942537	0.253129	0.00282421	0.0595578	0.698443	0.0420035	0.0958755	0.358221	0.0573348	0.00767577	0.759921	0.0124098	0.252335	0.594519	0.419062	0.140794	0.0434939	0.521446	0.651481	0.0316184	0.20891
Hsf1	0.000968873	0.486972	0.528404	0.239583	0.184305	0.36212	0.741098	0.177467	0.806168	0.347709	0.854703	0.0481673	0.37841	0.0992106	0.240061	0.173377	0.139984	0.072298	0.0459039	0.00250792	0.459959	0.0499106	0.566053
Hsp25-ps1	0.00117592	0.000730593	0.00016298	0.137945	0.0119332	0.000286581	0.000444831	0.0552187	0.179104	0.686461	0.214791	0.000133839	0.521904	0.305862	0.00313668	0.00236401	0.000895323	0.00517798	0.00399991	0.000626224	0.0337558	0.00186607	0.0134514
Hsp90b1	0.00253426	0.324922	0.0123184	0.0615069	0.156526	0.869396	0.311086	0.0510528	0.112344	0.00800684	0.0312491	0.0603087	0.735085	0.00688632	0.000645613	0.135377	0.00446062	0.00218265	0.0586314	0.00137149	0.00370715	0.0212949	0.0807337
Hspa1a	0.0762875	0.0143189	0.00580094	0.192039	0.243264	9.85761e-05	7.20411e-05	0.966116	0.666661	0.11446	0.0157349	0.901968	0.276491	0.319089	0.00444256	0.150125	0.0708718	0.0149538	0.136763	0.000871758	0.0249054	0.131419	0.00535748
Hspa1b		0.000711068	8.78887e-05	0.0316821	0.0570401	6.37356e-05	8.10974e-05	0.0744405	0.0083322	0.00175681	0.00951022	0.752367	0.0621653	0.0755847	0.00503411	0.0026873	0.00206204	0.0127264	0.0681429	0.000833318	0.00496056	0.0489362	0.040291
Hspa4l	0.20559	0.614089	0.368344	0.187552	0.904587	0.7592	0.5636	0.0468694	0.240123	0.160416	0.0179507	0.245583	0.912839	0.180748	0.0046779	0.194105	0.0200232	0.00156768	0.0262328	0.0046374	0.0155239	0.0161131	0.051232
Hspa5	0.000757212	0.000830446	6.41249e-05	0.0076592	0.0014039	0.00109214	0.000265683	0.00102772	0.0236816	0.000549317	0.0110293	3.33485e-06	0.0085566	0.0216398	0.000711263	0.000578354	0.000697741	0.000931249	0.00234473	0.000589964	0.00265012	0.00827733	0.00486049
Hspa8	0.0194552	0.419837	0.632584	0.48528	0.863089	0.0484735	0.102057	0.112566	0.93502	0.00157819	0.0199111	0.104994	0.11912	0.156243	0.0665713	0.420699	0.481183	0.00227205	0.0149242	0.00300021	0.163908	0.0161313	0.0209089
Hspb1	0.00173913	0.000730593	0.00016298	0.137945	0.0119332	0.000286581	0.000444831	0.0552187	0.179104	0.686461	0.214791	0.000133839	0.521904	0.305862	0.00313668	0.00236401	0.000895323	0.00517798	0.00399991	0.000626224	0.0337558	0.00186607	0.0134514
Hspe1	0.168579	0.268325	0.149074	0.554416	0.482339	0.0447201	0.00506716	0.50314	0.260504	0.00182254	0.00246857	0.286348	0.99119	0.439792	0.323959	0.683182	0.0155061	0.0180379	0.0266723	0.0106087	0.00563125	0.0995394	0.00509226
Hsph1	0.0421747	0.418915	0.122392	0.0836029	0.00251852	0.419778	0.626096	0.00571118	0.0654686	0.000108056	0.000565976	0.014835	0.261708	0.0344227	0.00158181	0.00630863	0.00129289	0.00110441	0.00615522	0.00147182	0.0298159	0.00542043	0.0390206
Htra1	0.00330502	0.450046	0.34256	0.0456832	0.000409642	0.0240369	0.00165269	0.0560989	0.000281654	0.000626189	1.54859e-05	0.00951332	0.821199	0.262839	0.0118379	0.00529721	0.0354029	0.0100979	0.0442126	0.000801112	0.045404	0.0171777	0.324681
Hunk	0.00103271	0.0593103	0.000583308	0.000152574	0.0150508	0.0980002	0.118773	0.828739	0.920209	0.129803	0.029583	0.00206882	0.0873693	0.0777923	0.0178159	0.0170237	0.0483855	0.0489304	0.324626	0.00157656	0.618548	0.144361	0.0354078
Ifrd1	0.00633582	0.289525	0.000468457	0.171844	0.0171239	0.926105	0.014027	0.58037	0.14498	0.000516326	0.00222226	0.203203	0.00354636	0.012217	0.00358363	0.909732	0.800738	0.00142181	0.0424743	0.511921	0.0277825	0.0721093	0.507291
Igsf8	0.493802	0.0202447	0.00711656	0.686797	0.00788759	0.449661	0.000371671	0.195902	0.00373865	0.178341	8.56335e-05	0.803388	0.281891	0.206537	0.040317	0.0194964	0.0239198	0.0573148	0.552482	0.0641498	0.0133371	0.302663	0.662588
Il33	0.0209528	0.00109276	0.0983669	0.835208	0.000175718	0.0527055	0.80646	0.0013613	0.125673	0.171418	0.287193	0.000789438	0.170411	0.012822	0.251145	0.183256	0.131634	0.00584502	0.0477689	0.00662202	0.983296	0.0205969	0.0187844
Ilkap	0.529286	0.719686	0.255508	0.842928	0.735982	0.0102752	0.926036	0.544521	0.0441616	0.0221644	0.842025	0.00831439	0.0438546	0.151112	0.0205666	0.259353	0.00738881	0.00310937	0.104505	0.0222779	0.119801	0.0253686	0.00400806
Inhba	0.0027491	0.49789	0.00113369	0.0126469	0.000464922	0.0170345	0.165088	0.968341	0.086978	1.63356e-05	0.000203391	0.000463322	0.297056	0.0262684	0.00860301	0.0671826	0.00132387	0.00998573	0.00256452	0.00228302	0.213507	0.103054	0.00224496
Ints8	0.886325	0.173959	0.427902	0.0144627	0.094673	0.000559528	7.40063e-05	0.819584	0.811038	0.0249208	0.940351	0.00571591	0.0360039	0.326315	0.0431086	0.0412585	0.0337496	0.00163084	0.0827259	0.00108043	0.0238652	0.00203849	0.0860733
Irs2		0.00636432	0.000918748	0.486001	0.00116338	0.0296971	0.0759759	0.718044	0.91383	0.00735418	0.00121894	0.327176	0.0144536	0.467573	0.00895426	0.682486	0.15507	0.118145	0.00722094	0.128156	0.401071	0.20539	0.133436
Itm2a	0.00398569	5.78433e-05	0.000295609	0.187546	0.000234115	0.597464	0.0484086	0.00130141	0.103866	0.454945	0.672007	0.00206742	0.829623	0.0357444	0.0197225	0.012387	0.0233866	0.0806657	0.00261354	0.000956806	0.941152	0.297017	0.251276
Jdp2	0.111826	0.0242664	0.0109216	0.306514	0.618627	0.163347	0.00769879	0.777264	0.522089	0.0353311	0.13027	0.907827	0.633138	0.0568636	0.271025	0.84528	0.247175	0.00208273	0.0497932	0.00840803	0.86993	0.00502961	0.00980062
Keap1	0.0509254	0.00173496	0.0206002	0.50128	0.0518218	0.236057	0.0269108	0.151105	0.0279393	0.246095	0.0847739	0.705981	0.625951	0.205437	0.0953505	0.274268	0.249095	0.828528	0.0365571	0.0395145	0.0414677	0.971369	0.723989
Klf10	0.00424642	0.00220999	0.0101202	0.00337775	0.00579713	0.273465	0.0619057	0.158437	0.00043503	0.000115241	0.0428357	0.180832	0.420477	0.0173227	0.0767195	0.656156	0.285665	0.00233261	0.00339246	0.000678356	0.0379644	0.01545	0.0423901
Klf2	0.0398639	0.000481669	0.130483	0.3432	0.405307	0.000679569	0.0345417	0.764857	0.33264	0.0121872	0.811689	0.000223068	0.00602119	0.00754179	0.0136945	0.0325296	0.0050184	0.00500087	0.177611	0.0022234	0.0345047	0.167099	0.0643758
Klhdc8a	0.20229	0.00525926	0.00435565	0.0041743	0.628391	0.449612	0.19823	0.121935	0.122845	0.589294	0.0657073	0.0167943	0.0750065	0.113221	0.0706103	0.00105903	0.00641703	0.00700531	0.010012	0.00359777	0.707708	0.00445327	0.24048
Krba1	0.0189626	0.00045017	0.0060574	0.73061	0.136594	0.034607	0.0114477	0.0494183	0.0381836	0.519472	0.358796	0.403248	0.902806	0.35687	0.288894	0.0108913	0.0844445	0.0171406	0.0780119	0.0761378	0.125713	0.0688859	0.298052
Krt12	0.0116107	0.115802	0.00199299	0.00178314	0.0001977	0.69095	0.10025	0.0805001	0.289349	0.255335	0.942929	1.91602e-05	0.995906	0.0573597	0.0795724	0.0305535	0.00545423	0.00173597	0.183049	0.00392823	0.116418	0.0232013	0.22432
Lactb2	0.10514	0.000881197	0.269263	0.407992	0.0622814	0.665013	0.065917	0.0704101	0.850359	0.0128262	0.0186226	0.000278389	0.5569	0.206514	0.115927	0.0470843	0.0114875	0.00628044	0.0652667	0.00563321	0.0940776	0.0117891	0.137451
Lars	0.0539811	0.00244612	0.113221	0.938734	0.39037	0.00905616	0.0667086	0.000141006	0.381586	0.56333	0.0136865	3.77233e-05	0.948217	0.0204517	0.0277321	0.0528156	0.197854	0.287622	0.0122666	0.015093	0.645878	0.163757	0.283936
Ldlr	0.0146917	0.0775247	0.0110663	0.314445	0.0015616	0.531172	0.00129631	0.625121	0.000114008	0.261216	0.0386752	0.452427	0.798291	0.452769	0.245625	0.118312	0.0492344	0.13776	0.00981352	0.00634935	0.751653	0.13545	0.498316
Lias	0.0762463	0.00394381	0.0045665	0.066659	0.00787708	0.0549913	0.0198302	0.0280067	0.0733158	0.00899057	0.20249	9.1633e-05	0.234683	0.280977	0.0436563	0.241202	0.303568	0.00130958	0.051744	0.000966892	0.632175	0.0355277	0.361174
Litaf	0.014154	0.00892717	0.0398326	0.195102	0.464247	0.535822	0.51407	0.248831	0.350757	0.610337	0.107426	0.445656	0.120438	0.234622	0.0313989	0.0822835	0.042794	0.0250187	0.0515851	0.0348604	0.790169	0.0619914	0.626248
Llgl1	0.857865	0.0908648	0.033678	0.497275	0.675574	0.043498	0.00561427	0.0190919	0.00748278	0.364187	0.000360584	0.115435	0.779632	0.748567	0.0706824	0.00527125	0.0402684	0.678974	0.0246772	0.340015	0.29488	0.00225201	0.138264
Lman2	0.00489222	0.0637539	0.280082	0.090875	0.0106042	0.794614	0.154061	0.110631	0.290329	0.0845387	0.0446222	0.000270666	0.367456	0.103278	0.00718723	0.0735734	0.00168304	0.0053521	0.0405358	0.00337811	0.0181438	0.186255	0.044562
Lmo2	0.00357172	0.00384667	0.0147046	0.758682	0.00378429	0.408104	0.669703	0.00421348	0.617344	0.0508537	0.215966	0.00038933	0.277934	0.670513	0.327729	0.0270412	0.143775	0.0295032	0.00954763	0.245314	0.256491	0.119606	0.110504
Lpcat3	0.0435157	0.0311179	0.0390193	0.155394	0.187805	0.0137588	0.00414064	0.110414	0.79441	0.819922	0.0342449	0.00581208	0.922122	0.186476	0.068021	0.563325	0.114429	0.14561	0.00297045	0.00996943	0.966818	0.134022	0.154692
Lrrc61	0.012754	0.0268373	0.117576	0.0240647	0.407563	0.0550526	0.0119197	0.925675	0.0832245	0.32291	0.709052	0.663567	0.707663	0.0167845	0.00990325	0.1392	0.0759396	0.827036	0.00596422	0.146207	0.0818611	0.135343	0.0256479
Lrrk2	0.0116765	0.0509674	0.000380098	0.000588135	0.00010764	0.707691	0.191689	0.870718	0.00657939	0.106043	0.948871	0.138993	0.952941	0.89415	0.010832	0.350784	0.307319	0.00113122	0.0087274	0.00347996	0.00219526	0.0154273	0.608419
Lss	0.00209646	0.005633	0.0357614	0.10433	0.000432309	0.00511876	0.96927	0.000206343	0.000985701	0.933282	0.0139742	7.67531e-05	0.201519	0.397648	0.0092699	0.0343269	0.0109636	0.00735893	0.00238618	0.0129806	0.909232	0.231595	0.463832
Luzp1	0.0514109	0.0162038	0.00198302	0.0424253	0.235837	0.0953185	0.0659705	0.666526	0.516144	0.112452	0.22341	0.140414	0.843307	0.0243654	0.0959556	0.711049	0.518243	0.155306	0.018727	0.0410759	0.47676	0.149662	0.699617
Lztfl1	0.0837703	0.0599246	0.00396232	0.0441054	0.87359	0.504104	0.0224441	0.932501	0.152707	0.0487011	0.891669	0.774938	0.514482	0.687117	0.108341	0.868333	0.716269	0.00207859	0.119599	0.001862	0.0962847	0.0763655	0.0643129
Mag	0.0347237	0.119	0.109981	0.414127	0.0725575	0.21915	0.0421876	0.872905	0.190462	0.0104351	0.0469312	0.0972982	0.746596	0.287965	0.00146785	0.264435	0.0196877	0.00278921	0.0134821	0.045541	0.368857	0.598004	0.444104
Man2b1	0.0149274	0.00523154	0.028343	0.0617972	0.0310036	0.780534	0.0314137	0.0990717	0.338275	0.121644	0.234591	0.0122078	0.115795	0.352873	0.0155858	0.038337	0.00222831	0.00616609	0.00639167	0.198121	0.0145386	0.122662	0.0153495
Manf	0.00148757	0.000261355	0.000276845	0.222416	0.0397201	0.00983513	0.00108759	0.764241	0.215266	0.0110356	0.0282351	0.000330337	0.0526125	0.0646879	0.00102893	0.00719205	0.00248459	0.00113343	0.00193874	0.000560113	0.00234612	0.00220028	0.00641952
Mansc1	0.00355387	0.0582788	0.312151	0.501865	0.00345471	0.788518	0.0985617	0.0582618	0.751179	0.0814561	0.247717	0.00116397	0.292182	0.0146016	0.0677291	0.0107696	0.244044	0.0107125	0.188436	0.00517823	0.306834	0.00872269	0.427217
Maoa	0.00282144	4.6843e-05	0.312335	0.993298	0.119637	0.146902	0.105452	0.889706	0.07664	0.306916	0.0055692	0.0019938	0.336092	0.148612	0.0917363	0.0824591	0.209421	0.00471826	0.0019794	0.000990611	0.746235	0.480189	0.73442
Mapk12	0.373519	0.244055	0.824027	0.0509611	0.737449	0.78151	0.364703	0.0107344	0.0219467	0.206735	0.754086	0.011393	0.285003	0.23746	0.00247663	0.0356434	0.00188614	0.0167708	0.00499246	0.000964801	0.272315	0.106263	0.174313
Mapk3	0.0702054	0.0425224	0.000154373	0.572937	0.160359	0.033194	0.0111812	0.237575	0.292241	0.249894	0.0102424	0.000645828	0.70904	0.0352735	0.0587595	0.0419922	0.210214	0.00550452	0.00240484	0.154536	0.576332	0.265415	0.0324778
Mar7	0.0041777	0.146888	0.0477721	0.730673	0.0723103	0.363907	0.264755	0.00488968	0.936954	0.00057639	0.0128211	0.000266113	0.00273527	0.0367044	0.0202008	0.0402589	0.074782	0.0251282	0.010174	0.00168859	0.544637	0.577011	0.125764
Mat2a	0.000810805	0.449056	0.17203	0.0791218	0.128646	0.497941	0.763592	0.0359332	0.940699	0.00125075	1.14775e-05	0.163581	0.0243006	0.0418569	0.669039	0.101796	0.152451	0.283647	0.0126447	0.0234804	0.244908	0.312487	0.0476788
Mcam	0.00144789	0.0137889	0.00685539	0.974468	0.289105	0.313977	0.0355748	0.298442	0.228751	0.0775034	0.000123453	0.196705	0.717153	0.0976533	0.00219722	0.0878278	0.15665	0.123045	0.00337208	0.00546318	0.106133	0.207736	0.197035
Med7	0.913684	0.00263057	0.0173362	0.119782	0.816626	0.051526	0.00334899	0.371809	0.252769	0.0617012	0.220665	0.346735	0.410978	0.0413759	0.00353547	0.0954706	0.147864	0.0269202	0.0052905	0.021028	0.832984	0.225395	0.00778383
Mertk	0.00258293	0.0495577	0.000611499	0.00620038	0.0647002	0.937147	0.347491	0.00647155	0.0110781	0.0337896	0.00539357	0.000738045	0.348125	0.00553671	0.0564629	0.0195156	0.0655413	0.00120554	0.00379902	0.00452276	0.130943	0.0186557	0.379993
Mettl22	0.00465772	0.040462	0.0812492	0.000996885	0.0120106	0.295329	0.0105308	0.018527	0.0362556	0.513439	0.130052	0.00663169	0.19604	0.00864964	0.256729	0.04876	0.0949403	0.0292118	0.0247957	0.0153886	0.953576	0.0510897	0.196181
Mettl3	0.0194593	0.00975918	0.00138277	0.0773829	0.0059809	0.670934	0.00714033	0.232926	0.0545335	0.0127107	0.000486267	0.00238392	0.227094	0.00857237	0.0280502	0.10775	0.199283	0.000986619	0.00304273	0.00436664	0.00892881	0.0392643	0.0289085
Mettl7a1	0.0306942	0.235283	0.0215287	0.25877	0.841986	0.548984	0.162314	0.146716	0.799738	0.0434493	0.00297393	0.0863722	0.236064	0.00904848	0.0295735	0.096613	0.267773	0.0244981	0.0125103	0.00550255	0.650633	0.288456	0.10781
Mettl7a2	0.404248	0.610741	0.0877688	0.393462	0.847733	0.618395	0.449817	0.237748	0.947736	0.00750213	0.0124251	0.18454	0.274141	0.00685056	0.0265717	0.163651	0.504909	0.0203497	0.0783069	0.00759678	0.255639	0.455001	0.15583
Mfsd4	0.00179478	0.723363	0.00168465	0.197846	0.00100592	0.161284	0.183871	0.153482	0.332067	0.00872076	0.0477874	5.56804e-05	0.389273	0.079308	0.0020309	0.0290654	0.00483514	0.00360064	0.0420136	0.00542273	0.0337953	0.149583	0.010395
Mical2	0.00488625	0.0016096	0.321538	0.00735833	0.0201473	0.478994	0.372863	0.00112366	0.227583	0.497642	0.39489	0.0321847	0.569132	0.765732	0.134713	0.0400568	0.21202	0.0213708	0.185657	0.00915458	0.391885	0.0965259	0.322011
Mid1ip1	0.0721501	0.0168548	0.00160917	0.706318	0.000831966	0.326777	0.00491247	0.0484755	0.00462702	0.223568	0.00456837	0.00115239	0.666053	0.00540332	0.160571	0.066835	0.0171092	0.00644487	0.00183967	0.00369713	0.825453	0.0222244	0.409362
Mir671		0.000256384	3.77645e-05	0.0884663	0.0125627	0.00121656	8.77445e-05	0.00106864	8.9307e-05	0.0249849	0.430183	1.52339e-05	0.445622	0.578233	0.00229398	0.0218085	0.00317728	0.00158262	0.0390029	0.00154132	0.0137283	0.0132716	0.435573
Mkks	0.0168692	0.0311396	0.00577466	0.0441986	0.377319	0.00840818	0.00734886	0.258181	0.0783329	0.0495637	0.273508	0.0195066	0.111868	0.00975893	0.159772	0.414882	0.498739	0.0281895	0.117643	0.0309836	0.0380314	0.256628	0.0369033
Mlec	0.00117469	0.0182941	0.0350089	0.245947	0.451664	0.443267	0.42972	0.00203737	0.944486	0.0044475	0.565256	0.000397454	0.26016	0.107158	0.00730367	0.0783796	0.00871424	0.0040739	0.0431464	0.00146695	0.477803	0.062769	0.857983
Mog	0.129137	0.0135236	0.0157203	0.478316	0.00729658	0.150461	0.33846	0.815195	0.612566	0.89738	0.0640607	0.292493	0.968429	0.350299	0.0319741	0.108599	0.0334146	0.00809669	0.276454	0.0194129	0.106162	0.861341	0.225398
Mpdu1	0.256901	0.0262552	0.293676	0.10899	0.60346	0.0957932	0.00591226	0.675184	0.298772	0.768196	0.45207	0.127686	0.88636	0.96047	0.317101	0.0804227	0.00566509	0.0882581	0.619645	0.00946982	0.818583	0.0256413	0.164055
Mri1	0.00520164	0.0505554	0.00685521	0.0636104	0.0704905	0.517361	0.00375851	0.00209899	0.00486541	0.683564	0.944151	0.000234373	0.770927	0.392422	0.0498123	0.0592836	0.00451038	0.0501474	0.00862045	0.0141371	0.353701	0.217914	0.355997
Mrpl11	0.506925	0.025737	0.00181492	0.396416	0.0366658	0.886082	0.7158	0.0450001	0.273769	0.0650079	0.0364328	0.109625	0.98803	0.036416	0.269657	0.100545	0.0259757	0.161336	0.0107396	0.00138453	0.816546	0.00457786	0.654494
Mrpl2	0.667098	0.000494969	0.0301242	0.277619	0.0450941	0.573827	0.128243	0.00248901	0.10901	0.21038	0.834098	0.103973	0.401177	0.0537315	0.0398788	0.0458024	0.0276313	0.0118279	0.473952	0.003499	0.24437	0.44512	0.790948
Mrpl42	0.0727249	0.488625	0.141459	0.160905	0.409453	0.245925	0.0230688	0.926054	0.288699	0.245653	0.516925	0.443471	0.783873	0.627495	0.0288121	0.689504	0.0679404	0.0235592	0.00678131	0.110452	0.00144335	0.111009	0.00961915
Mtx1	0.113119	0.000102138	0.00100989	0.0622952	0.89494	0.215079	0.0581552	0.00367295	0.284341	0.184066	0.234182	0.103789	0.634042	0.230452	0.0929014	0.0783401	0.206585	0.12334	0.0127179	0.00241226	0.91908	0.25494	0.95966
Mum1	0.689075	0.0052017	0.0315435	0.00113372	0.100668	0.228311	0.0032658	0.145356	0.57721	0.0820718	0.57713	0.00185534	0.903514	0.491979	0.0413843	0.0513181	0.012909	0.485605	0.0101226	0.0232289	0.612186	0.612322	0.21165
Nagk	0.142271	0.0723107	0.00171935	0.0638504	0.0155933	0.369438	0.00148477	0.0637496	0.17289	0.146508	0.643156	0.0252371	0.0918567	0.623153	0.102656	0.045705	0.032273	0.109088	0.120684	0.00175986	0.646481	0.220443	0.776122
Naglu	0.491785	0.0095578	0.104547	0.000610438	0.103031	0.237727	0.571277	0.0113384	0.0417059	0.975845	0.0662092	0.000792655	0.235437	0.836381	0.0558379	0.0218705	0.034134	0.0165955	0.0294346	0.00274225	0.90595	0.00660579	0.0269464
Nde1	0.00204149	0.109617	0.160283	0.452275	0.931429	0.585837	0.225462	0.0021157	0.0515468	0.202957	0.00175461	0.000915442	0.634245	0.18711	0.0300604	0.130575	0.0273488	0.0137232	0.280939	0.00283223	0.305213	0.00280894	0.194454
Nelfe	0.00494729	0.00587044	0.187654	0.556925	0.0186191	0.270252	0.6528	0.00214485	0.0110618	0.0079352	0.0161493	0.0164311	0.365122	0.142581	0.0154285	0.0538839	0.0261807	0.1252	0.0603793	0.773015	0.804679	0.341326	0.556026
Nfil3	0.0149561	0.00216006	0.00061118	0.100456	0.00836626	0.0740124	0.0211307	0.0224798	0.000379145	0.0012521	0.0142338	7.84477e-05	0.146437	0.00543186	0.0388416	0.223436	0.224225	0.0032238	0.082494	0.00152431	0.00183208	0.149705	0.133401
Nfkbia	0.0214864	0.0267735	0.0208551	0.0157076	0.659592	0.168504	0.00982378	0.0495384	0.244664	0.0116996	0.00254293	0.00508592	0.0820162	0.0749186	0.0665367	0.00212747	0.245915	0.0323642	0.0210611	0.0014534	0.147806	0.570859	0.419094
Nicn1	0.00938475	0.0194567	0.00991189	0.706574	0.00504367	0.128586	0.0130542	0.956307	0.294233	0.0141417	0.146907	0.0230166	0.677263	0.569914	0.0498281	0.153603	0.289021	0.0196838	0.0794435	0.00399442	0.859612	0.125843	0.181929
Nln	0.00118873	0.0644112	0.0463525	0.200123	0.00189367	0.27584	0.0577308	0.126323	0.741401	0.0789791	0.0465265	0.0479433	0.161397	0.715611	0.00861146	0.495812	0.948798	0.289526	0.0332773	0.037481	0.706455	0.101633	0.265812
Nosip	0.382996	0.200482	0.220387	0.280773	0.0744941	0.792294	0.00627773	0.910085	0.356681	0.0125508	0.343454	0.650347	0.748428	0.334645	0.0137854	0.197442	0.15043	0.0339754	0.145958	0.0877963	0.809603	0.381525	0.319679
Nptx1	0.00287848	0.0876411	0.74066	0.188411	0.435485	0.194848	0.142996	0.0601432	0.0175744	0.00481719	0.0588751	0.119084	0.602378	0.0302972	0.022389	0.254991	0.0306492	0.0370363	0.828096	0.00194903	0.440042	0.0107834	0.827327
Nptx2	0.00854544	0.300277	0.0578293	0.0527571	7.42216e-05	0.243314	0.738117	0.217611	0.062755	0.00153998	0.0575337	0.727109	0.350877	0.156446	0.0557706	0.0546979	0.179133	0.0509529	0.0938059	0.0258153	0.179812	0.259054	0.320927
Nr4a1	0.00141387	0.046732	0.291735	0.0444488	0.386718	0.756765	0.00192462	0.00540432	0.0138252	5.33231e-06	1.11526e-05	0.000393274	7.87097e-05	0.0376956	0.00411968	0.00713514	0.477506	0.00263605	0.00757789	0.00562377	0.297249	0.860329	0.0356111
Nrarp	0.00367911	0.216349	0.00253724	0.183203	0.119307	0.349236	0.00396445	0.404433	0.0513914	0.103434	0.183066	0.216997	0.622591	0.443683	0.17553	0.023398	0.0459888	0.246605	0.0255581	0.0243109	0.0123033	0.0448329	0.162694
Nrbp2	0.0409266	0.160842	0.00389483	0.85037	0.0231413	0.0188666	0.0154405	0.0029468	0.00622189	0.564113	0.0991532	0.239926	0.922125	0.613133	0.00392267	0.137893	0.029339	0.074913	0.460775	0.1727	0.327055	0.301063	0.4075
Nts	0.955067	0.335362	0.0214808	0.0131844	0.0080026	0.554559	0.172358	0.967589	0.557495	0.00904055	0.516401	0.493934	0.331728	0.465078	0.00432	0.497407	0.0281059	0.00127957	0.0053089	0.0162399	0.0024284	0.0161201	0.00292458
Nudcd3	0.0246548	0.00512309	0.0333782	0.955434	0.136847	0.0857665	0.000794901	0.938172	0.0640914	0.0228302	0.0075616	0.113419	0.223754	0.0802099	0.248928	0.847687	0.235703	0.0451236	0.169107	0.0632887	0.520244	0.954755	0.0346486
Nudt5	0.00740217	0.969925	0.000260377	0.987625	0.040553	0.0479169	0.00284962	0.870748	0.193747	0.0680997	0.2737	0.0204038	0.383356	0.518666	0.45806	0.480602	0.0166115	0.0784023	0.0516649	0.0373351	0.103641	0.219257	0.719705
Nxf1	0.0418805	0.0609558	0.0131337	0.0195	0.00752417	0.925509	0.00120743	0.975573	0.0239965	0.139373	0.679207	0.341965	0.0496115	0.533533	0.0351626	0.144687	0.058358	0.00750962	0.0785438	0.00114113	0.0329191	0.0967552	0.0195828
Odf2	0.0660432	0.350512	0.00266316	0.186343	0.0199273	0.0506238	0.00119451	0.0339855	0.185994	0.156817	0.0564466	0.00243793	0.32958	0.137942	0.00811498	0.0344341	0.0547286	0.266988	0.00896297	0.0225012	0.361048	0.062853	0.0898195
Ofd1	0.00255505	0.0525598	0.0359948	0.786417	0.0105844	0.0553301	0.253985	0.0719525	0.176065	0.509531	0.631229	0.00142322	0.696184	0.306013	0.00931369	0.359508	0.00679784	0.0509581	0.00618666	0.0185709	0.178329	0.592648	0.192347
Ogfod3	0.0102347	0.0504114	0.000836463	0.817123	0.0401592	0.392974	0.106326	0.0481509	0.0738565	0.158128	0.307221	0.7413	0.561752	0.305692	0.549125	0.585898	0.306978	0.00632281	0.699425	0.0135981	0.599454	0.0771143	0.305977
Omg	0.00084751	4.17676e-05	0.000534592	0.333753	0.00030347	0.0362353	0.232068	0.978683	0.591256	0.169453	0.0431414	0.0457573	0.629833	0.0389631	0.00524939	0.168584	0.0286136	0.00789526	0.00600962	0.00215225	0.232615	0.211824	0.742845
Ormdl2	0.00255807	0.0237599	0.00602834	0.000637289	0.0383991	0.00215525	0.00165862	0.323437	0.352026	0.583351	0.0170956	3.20727e-05	0.709329	0.388523	0.0249833	0.0929606	0.0042351	0.00497998	0.00307595	0.000861977	0.00177445	0.0584457	0.00267533
Ostc	0.108936	0.0344942	0.166673	0.252414	0.0433352	0.987015	0.855231	0.684268	0.491803	0.00888949	0.266217	0.00627053	0.795403	0.434253	0.0386067	0.0487711	0.0142201	0.00579101	0.0187063	0.0526459	0.00166246	0.611104	0.0203696
Otub2	0.0005582	0.0287044	0.0605332	0.157463	0.00816681	0.321054	0.892546	0.602377	0.132989	0.00295083	0.619636	0.000248672	0.0208633	0.0438895	0.00669222	0.00626722	0.00332445	0.00255563	0.0232721	0.00148742	0.0029947	0.016264	0.0948305
P4ha1	0.00105133	0.00176912	0.00804605	0.0691555	0.0086976	0.00297771	0.767875	0.0156106	0.093894	0.00927942	0.000714282	1.3483e-05	0.224972	0.149126	0.00502545	0.0102099	0.00552356	0.00118532	0.0210218	0.000843113	0.0173279	0.00690741	0.0253769
P4ha2	0.0160591	0.00428621	0.159263	0.159449	0.271297	0.177818	0.226277	0.0719866	0.775949	0.828019	0.0888436	0.0523584	0.10602	0.548414	0.244383	0.527022	0.0106231	0.00302666	0.0302485	0.0155004	0.000720914	0.0358071	0.00432586
Pacs1	0.0145164	0.432288	0.000541597	0.261377	0.0206428	0.108977	0.00240699	0.173652	0.00894936	0.346826	0.996529	0.00852508	0.265823	0.694774	0.0552312	0.157158	0.126638	0.120783	0.126391	0.273766	0.132228	0.366604	0.290522
Parn	0.000711832	0.0120871	0.00106547	0.82869	0.205233	0.128692	6.34658e-05	0.503886	0.00380231	0.0974741	0.0780942	0.00122676	0.674156	0.386826	0.00686498	0.0211187	0.00587367	0.0114929	0.030408	0.00794898	0.487401	0.0236216	0.163538
Pcca	0.0696002	0.00736797	0.0559783	0.133579	0.282579	0.0638165	0.0768392	0.416898	0.452441	0.236832	0.60538	0.530095	0.702314	0.885449	0.0090493	0.105427	0.335747	0.00192119	0.0310761	0.00629582	0.450137	0.00689065	0.0878263
Pccb	0.288024	0.00647493	0.0229479	0.114243	0.0033944	0.37443	0.00492781	0.922835	0.356726	0.0414173	0.0221522	0.00127019	0.702708	0.780508	0.0171438	0.174371	0.0781668	0.349823	0.00221618	0.00568841	0.987317	0.292435	0.00321201
Pcsk1	0.0178755	0.22761	0.000340103	0.268178	0.0174004	0.0451161	0.241499	0.454971	0.0264994	0.00594371	0.383956	0.00573156	0.695304	0.0655668	0.0061958	0.0140844	0.00330354	0.0343399	0.059021	0.00573395	0.0253494	0.271344	0.35172
Pcyox1	0.0442113	0.0107101	0.0168737	0.724822	0.00119007	0.281744	0.000773731	0.532308	0.416323	0.00724865	0.17901	0.0876994	0.174498	0.810123	0.00200475	0.384592	0.0983407	0.126334	0.00465608	0.00915241	0.00604875	0.00294962	0.136913
Pdgfrb	0.00194394	0.0464372	0.0551948	0.0124828	0.00853006	0.0795396	0.0441046	0.0945024	0.633471	0.303156	0.771146	0.0203474	0.723624	0.880678	0.403817	0.357519	0.0430125	0.0547016	0.0178362	0.351004	0.598378	0.358071	0.460519
Pdia3	0.0202301	0.862856	0.24079	0.0820275	0.082531	0.0488231	0.698537	0.1506	0.248885	0.0270855	0.0294292	0.201701	0.25863	0.00738687	0.00778693	0.0409258	0.00496616	0.0142287	0.384186	0.00161621	0.0203388	0.096387	0.0195547
Pdia4	0.00134584	0.469249	0.381067	0.0740092	0.469552	0.195609	0.510449	0.00562367	0.278623	0.00461744	0.0235163	0.103912	0.468487	0.165636	0.0157596	0.00384018	0.00177164	0.0589	0.0501952	0.00543061	0.378185	0.228251	0.122129
Pdia6	0.00314771	0.303332	0.0262646	0.12483	0.0179656	0.422544	0.534986	0.411209	0.832936	0.367041	0.655921	0.00529421	0.200832	0.550984	0.00198461	0.00288884	0.00294668	0.00619203	0.117458	0.00151878	0.00566334	0.0788708	0.00930312
Pdk1	0.0284776	0.0288827	0.0704048	0.908108	0.148586	0.297552	0.00449804	0.0169841	0.174782	0.0610789	0.720589	0.369611	0.313468	0.032254	0.213165	0.357182	0.208777	0.175982	0.00228658	0.0391208	0.674861	0.0963426	0.181149
Pdlim2	0.810277	0.203466	0.0250177	0.00348647	0.000380799	0.122612	0.196258	0.0585897	0.0510073	0.114322	0.344236	0.0524906	0.301704	0.0309427	0.0490011	0.00860343	0.00177053	0.0030234	0.00275792	0.00106175	0.232493	0.0845653	0.214861
Per2	0.00134373	0.000447166	0.00783798	0.0230265	0.189053	0.0144776	0.117301	0.472813	0.281691	0.00643219	0.0300399	0.588767	0.369142	0.0567115	0.0600214	0.45384	0.348416	0.0086776	0.0167687	0.0019718	0.22308	0.00287369	0.100233
Pglyrp1	0.00338663	0.0016522	0.0007963	0.000550082	0.021376	0.181221	0.0103137	0.304116	0.101552	0.199973	0.069638	3.52513e-05	0.619452	0.740331	0.00738761	0.230892	0.011167	0.0363562	0.0772294	0.113821	0.0344159	0.401239	0.00835508
Phf10	0.113101	0.0688912	0.00400103	0.00461345	0.00146134	0.00132949	0.0568618	0.249975	0.0616366	0.0900804	0.0636392	0.00674411	0.553762	0.786477	0.0326323	0.0190022	0.0618163	0.0174358	0.564544	0.0119172	0.0390304	0.271037	0.00691871
Phka2	0.00196271	0.0425485	0.000813125	0.290219	0.308871	0.0271142	0.00487779	0.214326	0.0597646	0.629815	0.471831	0.505009	0.764324	0.801078	0.0117355	0.0186772	0.00894951	0.0536118	0.00838779	0.0462686	0.443495	0.059595	0.00896853
Phospho2	0.033557	0.303783	0.14644	0.153949	0.0983354	0.422851	0.941225	0.511561	0.336714	0.607869	0.727452	0.137116	0.0506109	0.271679	0.19089	0.234293	0.033936	0.159425	0.230465	0.0340454	0.0335761	0.037678	0.240271
Phyh	0.00533986	0.0250543	0.0290729	0.912169	0.0482311	0.559554	0.153833	0.330691	0.0538571	0.00764557	0.764779	0.579998	0.536209	0.0870788	0.121763	0.108461	0.207683	0.120856	0.0216346	0.0156321	0.374363	0.480417	0.114544
Pias3	0.543279	0.00848603	0.514009	0.167847	0.764455	0.0971714	0.00312678	0.471124	0.00734363	0.515789	0.627338	0.170939	0.180349	0.577132	0.090101	0.0253221	0.0283728	0.0633714	0.0118711	0.162733	0.130939	0.109131	0.28479
Pigp	0.0372837	0.241967	0.000217641	0.216205	0.00625318	0.414836	0.264431	0.0153543	0.0476072	0.206147	0.0248424	0.00462567	0.611781	0.258821	0.0567639	0.00286697	0.00318265	0.00323474	0.349024	0.00119303	0.518028	0.0242413	0.751248
Pkn1	0.0026524	0.0860828	0.482916	0.0941537	0.626764	0.155675	0.072937	0.703223	0.285305	0.0221538	0.0115667	0.114935	0.128131	0.742188	0.00986768	0.0279984	0.148543	0.440589	0.0272126	0.29761	0.106212	0.214529	0.0479111
Plbd2	0.0122914	0.333921	0.242139	0.245726	0.0586613	0.703864	0.0215846	0.548574	0.00225615	0.517529	0.866342	0.221828	0.54929	0.312031	0.0569814	0.946343	0.0644069	0.213342	0.00651459	0.426049	0.0115356	0.479638	0.871613
Plekhf1	0.00459053	0.975349	0.018145	0.0544939	0.311756	0.00377626	0.00201721	0.257949	0.470986	0.0156492	0.000449438	0.00033092	0.236392	0.038442	0.28797	0.0209651	0.287605	0.00397983	0.251356	0.00271134	0.428305	0.511478	0.152891
Plin4	0.00175356	0.437487	0.00011329	0.131027	0.00752722	0.127257	0.000413342	3.47505e-05	0.0223917	1.3661e-05	8.6777e-06	0.019789	0.00618574	0.00835598	0.378893	0.0216431	0.452661	0.111212	0.0129994	0.0206194	0.669395	0.297053	0.7268
Pllp	0.0134176	0.00934621	0.000417468	0.0254885	0.000260585	0.0399518	0.000465436	0.0336683	0.0392244	0.0065837	4.10312e-05	0.0460327	0.778189	0.0517607	0.00230451	0.00191019	0.000723842	0.00068869	0.00294454	0.00630298	0.382938	0.00605406	0.754273
Plvap	0.624652	0.00205108	0.0037496	0.000254959	0.000923014	0.406355	0.638394	0.024106	0.023927	0.0443149	0.467942	0.044821	0.0533062	0.138542	0.0199599	0.223171	0.0939169	0.0102137	0.922976	0.90482	0.175798	0.677814	0.407084
Pnpo	0.982806	0.00337535	0.0140768	0.212307	0.144551	0.0567177	0.00745499	0.167167	0.016412	0.521286	0.107115	0.0473276	0.493662	0.493483	0.0570471	0.0143038	0.0203153	0.0129066	0.0162873	0.00960491	0.22531	0.00284725	0.0809693
Poldip2	0.0990581	0.0193763	0.0181477	0.246144	0.0119384	0.635862	0.0382547	0.0649744	0.228318	0.649065	0.441999	0.0272488	0.719917	0.708607	0.0496466	0.0637099	0.0604941	0.178724	0.0178695	0.0832899	0.851767	0.284411	0.0058146
Ppap2c	0.0137262	0.483823	0.300254	0.0624322	0.832172	0.998889	0.374087	0.0600415	0.00434527	0.402138	0.0105595	0.589961	0.0115035	0.017212	0.00729664	0.777881	0.0236489	0.508895	0.345368	0.0265613	0.0474299	0.030222	0.67919
Ppp1r14a	0.127871	0.0811875	0.0277131	0.126451	0.0353859	0.0978464	0.569925	0.157416	0.238669	0.0133349	0.00199904	0.0155465	0.472437	0.0133294	0.226476	0.0111843	0.0591138	0.0292686	0.0810636	0.00254986	0.299155	0.00640289	0.6241
Prkab1	0.00425479	0.00100122	0.0107774	0.0746163	0.0231367	0.166415	0.037383	0.0447717	0.198774	0.0841589	0.00423667	0.00358482	0.0684995	0.42952	0.00705355	0.0774238	0.019005	0.0185464	0.0353901	0.0139383	0.0464665	0.0718436	0.0896159
Prosc	0.0173807	0.0982064	0.906094	0.273151	0.228246	0.0434457	0.024371	0.165617	0.311848	0.140186	0.00076909	0.140112	0.431499	0.00925862	0.00330289	0.142279	0.680863	0.00158413	0.119941	0.00109111	0.00525728	0.00704967	0.0584628
Prpf38b	0.268822	0.0127273	0.522685	0.144642	0.0172631	0.370622	0.20923	0.101026	0.925707	0.000509351	0.000175036	0.085451	0.189966	0.0260529	0.0310223	0.416112	0.128583	0.00147725	0.0313233	0.0282194	0.337552	0.00612458	0.0532055
Prss23	0.0984875	0.415114	0.00728159	0.00961279	0.0103261	0.0613218	0.188668	0.886605	0.0017617	0.16271	0.855372	0.492825	0.440222	0.00518933	0.13061	0.826121	0.603893	0.00365688	0.568993	0.0105046	0.0307941	0.0214718	0.786077
Psmf1	0.00210592	0.0136759	0.0513885	0.191007	0.0183353	0.607247	0.101354	0.0979877	0.207682	0.322958	0.231677	0.0706883	0.477844	0.358651	0.0430917	0.428425	0.278737	0.363944	0.0335511	0.00371406	0.9731	0.484319	0.275934
Ptgs2	0.000829832	0.000559142	0.00018104	0.00520708	0.00456847	0.336597	0.0822043	0.370029	0.0721777	4.5998e-05	0.0155917	0.00225973	0.15302	0.0128034	0.0767659	0.42688	0.292315	0.00410408	0.0131153	0.207092	0.00863783	0.106907	0.577909
Ptpn1	0.0542257	0.000408063	0.00163124	0.392602	0.0470895	0.42579	0.913733	0.991877	0.920587	0.00842347	0.635568	0.0226514	0.269539	0.0122468	0.0107356	0.805699	0.104315	0.357259	0.0216451	0.0050964	0.432455	0.663879	0.0653617
R3hcc1	0.177509	0.02462	0.0269808	0.00290707	0.0697021	0.0984018	0.0183028	0.01903	0.193104	0.137528	0.00162427	6.96667e-06	0.227732	0.189328	0.449897	0.266496	0.460445	0.00414247	0.0252169	0.00227628	0.216263	0.203566	0.552081
Rab33a	0.130883	0.211699	0.00167916	0.512901	0.0252769	0.0444601	0.322263	0.00760514	0.954532	0.259192	1.6732e-05	7.1779e-06	0.530766	0.664154	0.473259	0.0601998	0.0235227	0.0035939	0.00533721	0.00995628	0.667121	0.139261	0.557183
Rab34	0.0158548	0.00235055	0.00176089	0.0102291	0.147673	0.0427162	0.0316595	0.00011169	0.00570994	0.317495	0.674241	0.000116983	0.561734	0.19591	0.00724038	0.00388799	0.00546136	0.00123395	0.00734842	0.00548178	0.315513	0.014107	0.185583
Rad50	0.00209376	0.00777027	0.765601	0.00378696	0.0673439	0.339936	0.0440055	0.598204	0.139006	0.833182	0.719024	0.428667	0.72364	0.781545	0.0380834	0.0104428	0.075335	0.972722	0.123707	0.0170809	0.0551721	0.92411	0.00224824
Rars2	0.396794	0.128737	0.0727444	0.81558	0.0977387	0.042413	0.0516959	0.248132	0.19502	0.269867	0.271784	0.272709	0.180635	0.316325	0.137611	0.674825	0.0505217	0.18203	0.11064	0.0021892	0.769974	0.829984	0.103764
Rasd1	0.0045724	0.0575677	0.923102	0.363195	0.363482	0.463798	0.151465	0.245108	0.931939	0.953787	0.0118036	0.0949457	0.670069	0.105773	0.0675393	0.0874871	0.0521016	0.00188313	0.063703	0.0193464	0.0610125	0.161397	0.224169
Rasl10a	0.00674276	0.127499	0.0507107	0.438087	0.0733979	0.417828	0.100323	0.747644	0.00233006	0.169783	0.188	0.000105812	0.181297	0.309562	0.103567	0.0803312	0.0121937	0.0313586	0.0023031	0.0121168	0.262279	0.177464	0.0356381
Rbm28	0.0576609	0.0446603	0.00452652	0.0699465	0.000160039	0.0788592	0.0339208	0.0105934	0.00161135	0.745124	0.407706	0.0092482	0.380746	0.896171	0.0270846	0.855308	0.112447	0.00957456	0.0080485	0.0164394	0.162103	0.00983986	0.915393
Rbm3	0.00882329	0.00122197	7.60534e-05	0.00673252	3.26869e-05	0.00159973	0.000941961	9.32584e-05	0.000281447	0.00163557	1.49704e-05	9.43076e-05	9.58537e-05	0.00483648	0.000762417	0.00119203	0.00152909	0.00115859	0.00195518	0.000554892	0.124693	0.00701322	0.151278
Rbm4	0.933553	0.571476	0.100475	0.43255	0.357723	0.101002	0.112688	0.715821	0.802153	0.959269	0.794579	0.302753	0.019645	0.515653	0.0581238	0.0726637	0.289174	0.0156976	0.0219937	0.00322317	0.0490876	0.0307808	0.0249947
Rbmx	0.0268009	0.953048	0.335739	0.268529	0.0202938	0.163391	0.100499	0.289632	0.313579	0.949056	0.0298445	0.187089	0.476181	0.600981	0.0544728	0.338863	0.308136	0.172344	0.030085	0.0235475	0.984996	0.594453	0.334719
Reck	0.0026863	0.00057902	0.130703	0.960999	0.0303921	0.0251402	0.489831	0.034969	0.621912	0.0553082	0.539949	0.0531542	0.761933	0.851849	0.0118025	0.00882896	0.0920642	0.0373046	0.035756	0.00207161	0.999843	0.0924762	0.0296929
Rexo4	0.0277685	0.329871	0.193266	0.22946	0.0874243	0.427941	0.937005	0.441306	0.463345	0.267	0.00477938	0.0136723	0.340607	0.0118704	0.122234	0.294312	0.0260857	0.0126472	0.960167	0.0031355	0.114804	0.766683	0.0851784
Rfwd2	0.00896734	0.52849	0.00653606	0.0931174	0.00316911	0.966791	0.0145201	0.357054	0.00114498	0.0207766	0.0726024	0.540299	0.581256	0.0100668	0.00223547	0.937828	0.00884374	0.0140539	0.25756	0.00369257	0.193956	0.216278	0.43308
Rfx5	0.00111805	0.0172492	0.0480589	0.934202	0.00675417	0.0411093	0.0347459	0.28683	0.0798636	0.0998726	0.0132373	0.00292698	0.0179814	0.741483	0.0044533	0.0333158	0.0162435	0.00166998	0.0320932	0.00447599	0.101255	0.0775801	0.179777
Rgs11	0.0349803	0.0014137	0.00260652	0.419576	0.0289819	0.0204429	0.00268256	0.0144723	0.0172501	0.521843	0.279895	0.834913	0.76714	0.816729	0.0647781	0.160535	0.0369389	0.0302426	0.0302384	0.802124	0.0208117	0.318896	0.9361
Rhbdl1	0.858899	0.0305201	0.000564556	0.049884	0.391788	0.0364318	0.00207867	0.0600388	0.0143147	0.961332	0.169567	0.389325	0.877067	0.427153	0.00575716	0.0269118	0.00430149	0.00935675	0.00814005	0.300326	0.308371	0.0680569	0.233957
Rhog	0.808924	0.000957853	0.00153484	0.00618468	0.0407689	0.0619536	0.942646	0.0193739	0.114729	0.309472	0.0070388	0.311805	0.945955	0.839299	0.275066	0.0778688	0.0796799	0.00369941	0.18387	0.346515	0.114104	0.33322	0.463987
Rnf8	0.752438	0.125335	0.0582308	0.467352	0.162953	0.308103	0.00151928	0.755036	0.196761	0.186334	0.628105	0.186322	0.744638	0.543177	0.0445594	0.64854	0.182383	0.105622	0.00695105	0.0318541	0.722151	0.326075	0.0350743
Rnpep	0.00197614	0.636168	0.00279164	0.108971	0.00238339	0.0617259	0.211422	0.433178	0.00369343	0.3151	0.00302406	0.0207876	0.0444843	0.178427	0.0652384	0.546224	0.468301	0.00431231	0.294173	0.0148858	0.0881654	0.00554992	0.159603
Rprm	0.00742815	0.127447	0.00950201	0.238521	0.00247775	0.610949	0.00102405	0.223992	0.730784	0.0606435	0.0117528	0.164547	0.22629	0.0239634	0.00521437	0.149736	0.0173768	0.0283822	0.00936784	0.0229551	0.318715	0.217502	0.230587
Rps6ka4	0.436168	0.0174977	0.000359746	0.431351	0.0145425	0.63699	0.0768449	0.0455651	0.0506344	0.842111	0.138694	0.0328948	0.721524	0.495171	0.000907681	0.00348386	0.0190313	0.0619479	0.19769	0.815434	0.357684	0.28049	0.156784
Sap30	0.018197	0.23705	0.0283338	0.0143198	0.072819	0.000288177	0.0242279	0.694293	0.0838034	0.000101155	0.000293036	0.0638942	0.305583	0.00944444	0.561486	0.38184	0.798778	0.00135549	0.635576	0.0814871	0.0304849	0.535599	0.077805
Sbk1	0.00179405	0.00175692	0.0010994	0.0213186	0.0236652	0.109129	0.134376	0.813187	0.0142623	0.0252672	0.982765	0.220582	0.824651	0.0367438	0.0115493	0.423661	0.203135	0.0710579	0.108375	0.00464892	0.913797	0.14256	0.606699
Scg2	0.223301	0.641364	0.000164376	0.0723615	0.000187229	0.4548	0.00590469	0.293415	0.211117	0.182959	0.449522	0.267422	0.481593	0.0987088	0.00203869	0.0393109	0.0167798	0.00268836	0.16398	0.00238841	0.00944297	0.0538492	0.0353526
Schip1	0.0921128	0.043614	0.141438	0.258657	0.180724	0.88468	0.517314	0.444677	0.0420514	0.0232912	0.760094	0.858454	0.63763	0.00881103	0.0247021	0.0286599	0.0259354	0.00707701	0.00826388	0.0626308	0.0549903	0.109019	0.0150104
Sdf2l1	0.00098134	0.163858	0.000180258	0.926007	0.00334057	4.72186e-05	0.00413057	0.146563	0.250805	0.0516012	0.000193738	0.0663656	0.0243391	0.0410689	0.0063241	0.0013163	0.00197809	0.0138786	0.0627591	0.00113147	0.0187504	0.0613199	0.0542746
Sdhaf1	0.0025113	0.00097774	0.0102431	0.380013	0.00467306	0.299042	0.0198322	0.0699979	0.535357	0.499538	0.0835266	0.00620943	0.259388	0.474705	0.0928816	0.0101958	0.0253443	0.00275884	0.288442	0.000762384	0.0230718	0.00666127	0.647682
Sept4	0.088592	0.00782358	0.00316351	0.351787	0.00768008	0.247983	0.0105213	0.312921	0.141243	0.0217673	0.010619	0.0258342	0.248837	0.109251	0.0312682	0.665166	0.323398	0.0041609	0.00169886	0.0158154	0.332876	0.0674501	0.414735
Serpinb1a	0.0118602	0.381563	0.0798127	0.0120085	0.000580481	0.466357	0.373667	0.0024805	0.00260052	0.00218676	0.00216909	0.000775135	0.00153594	0.152077	0.27438	0.00315808	0.0239204	0.00132352	0.100085	0.00824254	0.626041	0.0339211	0.443213
Serpinh1	0.0135035	0.00385197	0.0207669	0.576265	0.0253352	9.49885e-05	0.024466	0.598721	0.462111	0.283486	0.057004	0.0280181	0.927916	0.156839	0.00353749	0.131897	0.000702801	0.00248228	0.0147928	0.00110975	0.00449761	0.00824973	0.028644
Sfpq	0.033547	0.258353	0.101335	0.0957838	0.362733	0.203282	0.641495	0.0520669	0.144263	0.0777231	0.0200966	0.162359	0.0774356	0.0131696	0.0903511	0.0464931	0.0392158	0.0427767	0.00336412	0.0166552	0.646489	0.208495	0.202303
Sgk1	0.00202037	0.157206	0.00198486	7.86741e-05	0.88315	0.0108562	0.000650295	0.000766909	0.553513	0.000726931	0.000315169	0.0092707	0.574175	0.0417509	0.0313294	0.00160869	0.0496395	0.00205096	0.700325	0.0175801	0.12852	0.0698607	0.975503
Sh2d3c	0.00448115	0.000288177	0.00667766	0.00640577	0.0459722	0.808568	0.040345	0.706893	0.00155302	0.0201523	0.230793	0.202303	0.764624	0.712005	0.00145702	0.00614874	0.0029863	0.0780228	0.333759	0.11022	0.00812387	0.105145	0.104255
Shd	0.0247775	0.000208467	0.00546843	0.0445943	0.00101285	0.140217	0.00900249	0.0121973	0.0166443	0.499985	0.507217	0.107269	0.147838	0.0234011	0.0159652	0.211956	0.166157	0.00220982	0.372988	0.00138907	0.0531225	0.0996582	0.387517
Sin3b	0.0508497	0.0150746	0.0145511	0.261333	0.0338132	0.658324	0.0146404	0.0236721	0.0274489	0.0205114	0.15316	0.00988284	0.491749	0.26229	0.0595162	0.0383622	0.0173719	0.0170844	0.00524851	0.00898778	0.24508	0.00657834	0.725301
Slc16a1	0.0746666	0.00605691	0.00108051	0.945383	0.0646146	0.408434	0.225799	0.0296334	0.0756525	0.790894	0.000496221	0.552873	0.659103	0.432306	0.144896	0.0465259	0.231627	0.204636	0.0774094	0.0283544	0.859064	0.202402	0.814986
Slc22a8	0.000752387	0.0173942	0.213473	0.145959	0.813157	0.794362	0.191078	0.0184457	0.712433	0.133419	0.983324	0.0576764	0.511516	0.339743	0.0100139	0.0127188	0.037853	0.0106996	0.0266848	0.0064558	0.124373	0.144227	0.16068
Slc25a11	0.601665	0.00840708	0.0193347	0.557068	0.0576012	0.24294	0.0126336	0.124582	0.0982689	0.254006	0.393573	0.0763553	0.398802	0.00960013	0.016204	0.314606	0.0645757	0.0248518	0.00314149	0.0084798	0.915576	0.0433177	0.0281434
Slc25a35	0.00453673	0.533708	0.571606	0.0171881	0.397154	0.918644	0.895829	0.195146	0.00913773	0.00190785	0.0109471	0.00452462	0.350181	0.0782502	0.0774371	0.0859758	0.169913	0.0441805	0.0105003	0.00118829	0.810992	0.00603516	0.108554
Slc2a1	0.00178911	0.378575	0.450921	0.772593	0.755075	0.355868	0.47717	0.0558977	0.719533	0.0332134	0.150229	0.0439772	0.893374	0.487226	0.0397241	0.0272002	0.240255	0.00266867	0.0199751	0.00486245	0.190514	0.0319222	0.901251
Slc2a8	0.618933	0.00279686	0.00624219	0.0880296	0.131108	0.118039	0.0479288	0.111143	0.0821364	0.631667	0.0549204	0.0959308	0.676867	0.536002	0.0202421	0.00723058	0.0309571	0.00290397	0.0472461	0.0121359	0.684774	0.43316	0.0776883
Slc35b2	0.0537208	0.00740924	0.116922	0.0451902	0.341814	0.0121244	0.00368934	0.56476	0.273933	0.300648	0.187823	0.039611	0.983022	0.692791	0.14029	0.434232	0.0190506	0.162418	0.131626	0.00128517	0.0022105	0.0689734	0.41054
Slc38a2	0.00596445	0.341807	0.00207089	0.0421283	0.00801085	0.00494992	0.000243708	0.0759074	0.0352303	0.019018	5.13808e-05	0.707957	0.452246	0.00479246	0.0741703	0.149858	0.0236896	0.00284404	0.00538733	0.00351418	0.252104	0.00473911	0.775854
Slc38a3	0.165775	0.0039589	0.0033787	0.154232	0.793049	0.000992849	0.0144736	0.144102	0.32246	0.737294	0.721772	0.0635276	0.691138	0.0738422	0.017412	0.0493238	0.0249865	0.721327	0.0462077	0.0114988	0.258584	0.17994	0.153017
Slc40a1	0.0645178	0.00133173	0.0480632	0.795262	0.0881746	0.17923	0.195946	0.0764056	0.243032	0.523114	0.0826563	0.00701689	0.437281	0.431216	0.0476014	0.0531343	0.0907234	0.162162	0.0050692	0.0607962	0.800888	0.416241	0.585319
Slco1a4	0.0533563	0.000297324	0.000546997	0.204926	0.103575	0.00968725	0.960055	0.0379462	0.170815	0.721088	0.613028	0.000239436	0.832816	0.0604705	0.00248613	0.00673994	0.00355343	0.0039283	0.0287864	0.00130377	0.00502936	0.216044	0.0213804
Slco3a1	0.00523325	0.469863	0.305049	0.202973	0.00514571	0.372865	0.756804	0.0483344	0.142548	0.093677	0.0437911	0.96949	0.878128	0.739881	0.415272	0.388095	0.589224	0.00325878	0.0914341	0.0104529	0.00435175	0.053775	0.481845
Slitrk1	0.0173098	0.0290643	0.00221579	0.785117	0.0759438	0.282536	0.00363839	0.159462	0.355528	0.00537008	0.122251	0.00387237	0.977798	0.407611	0.0159881	0.0642945	0.0388031	0.00354326	0.0198495	0.00252405	0.0495977	0.0128289	0.0848309
Smarcd3	0.841227	0.00473365	0.0025241	0.206427	0.313731	0.0977078	0.0665102	0.0235862	0.513071	0.688604	0.0262007	0.300132	0.686452	0.88698	0.231498	0.0608379	0.0906741	0.00525432	0.271458	0.00582265	0.232888	0.0540389	0.270345
Smim3	0.0606441	0.0917038	0.00192475	0.0054711	0.00427438	0.609026	0.0711862	0.220362	0.165063	0.028792	0.886162	0.00398476	0.358721	0.193744	0.233823	0.00127938	0.411519	0.0025366	0.0813504	0.0392202	0.461578	0.271683	0.0129683
Smox	0.0690094	0.906978	0.00179055	0.0642446	0.0170338	0.264907	0.58054	0.565317	0.334813	0.00737376	0.00014617	8.70302e-05	0.755545	0.825116	0.00731165	0.329068	0.0381641	0.01234	0.173453	0.00980268	0.15152	0.240644	0.925826
Smyd2	0.00152639	0.000647883	0.000649559	0.199125	0.0880057	0.392987	0.586685	0.0585813	0.776052	0.0168462	0.139974	0.00924024	0.62722	0.829214	0.0133397	0.120969	0.281347	0.0048352	0.0571613	0.0688194	0.140307	0.132996	0.541621
Snapin	0.00728584	0.0241012	0.0062535	0.246397	0.000970086	0.276717	0.0120246	0.00805538	0.173037	0.00219697	0.0506934	0.236102	0.549337	0.0333616	0.0511321	0.246114	0.133428	0.00251082	0.00978532	0.0128191	0.545066	0.0367501	0.420968
Snora34		0.353818	0.0164965	0.738994	0.512171	0.0502217	0.000946297	0.382076	0.293954	0.225986	0.14703	0.00193345	0.314148	0.101729	0.00131388	0.0473604	0.00639598	0.293133	0.972568	0.175649	0.628764	0.00958403	0.915577
Snord14c		0.543677	0.0597287	0.298083	0.446376	0.0196183	0.604436	0.0898716	0.322464	0.00063827	0.014828	0.753872	0.0690103	0.0668841	0.00774498	0.434741	0.132504	0.00359253	0.0163766	0.00574013	0.358842	0.00452611	0.018355
Snrnp48	0.111184	0.154437	0.0714739	0.0374297	0.415893	0.328834	0.0375648	0.156512	0.118667	0.0454893	0.00327732	0.00214326	0.276889	0.226614	0.0997187	0.142935	0.347159	0.0279363	0.549926	0.0130328	0.0259981	0.0465284	0.300629
Snx16	0.137211	0.652071	0.140705	0.314807	0.713456	0.129426	0.038603	0.858977	0.438628	0.242515	0.342986	0.524774	0.816128	0.722102	0.0959408	0.561639	0.070193	0.12199	0.0231986	0.00810225	0.435944	0.0815438	0.050253
Snx19	0.0474378	0.0139794	0.099009	0.117992	0.045773	0.0434804	0.264124	0.812576	0.175157	0.873507	0.0943155	0.242231	0.7852	0.391169	0.0862197	0.162673	0.0304242	0.44096	0.280928	0.251859	0.20685	0.511733	0.0257328
Snx3	0.222996	0.736939	0.923068	0.223563	0.01165	0.826445	0.9689	0.403662	0.724458	0.0177938	0.190416	0.0563364	0.968262	0.733603	0.00313881	0.268737	0.0180057	0.0039387	0.0983061	0.00160823	0.000694345	0.14313	0.0538972
Sox11	0.0125236	0.0988991	0.0433355	0.000173425	0.0264328	0.107127	0.39906	0.277197	0.133837	0.011337	0.148335	0.00332604	0.421564	0.0140552	0.813315	0.404567	0.854064	0.0412632	0.0258486	0.16694	0.795878	0.521116	0.387669
Sox12	0.00140679	0.0031461	0.00169312	0.0302861	0.21107	0.00320698	0.196851	0.282975	0.809991	0.145575	0.0481465	0.09554	0.0805059	0.114896	0.05879	0.0251497	0.100053	0.216368	0.263976	0.0313056	0.0608774	0.18836	0.546555
Spred1	0.00484858	0.0373626	9.58639e-05	0.00741068	0.00359851	0.0709735	0.0241436	0.710053	0.000995707	0.00162	0.0138336	0.00409481	0.436501	0.092873	0.00216745	0.00141624	0.00724641	0.00282698	0.0158894	0.00134582	0.0996236	0.0463369	0.00869061
Sptlc2	0.0193079	0.0239703	0.0281682	0.00718852	0.00233558	0.0180119	0.160039	0.000272368	0.00793567	0.701161	0.1779	2.76391e-06	0.701516	0.762562	0.00639268	0.00544463	0.162135	0.00182282	0.00399085	0.000980557	0.629159	0.117995	0.067738
Sqle	0.222303	0.0533542	0.00166221	0.44077	0.000228977	0.485658	0.000110307	0.00203687	0.000150197	0.549522	0.0287563	0.00741533	0.586128	0.16322	0.163145	0.546177	0.268103	0.00792681	0.00318283	0.0460267	0.648515	0.0108524	0.56912
Srebf1	0.0178854	0.00561388	0.00128995	0.80057	0.746856	0.00229543	0.00442993	0.019726	0.0180221	0.349848	0.0263249	0.000292075	0.905012	0.297474	0.0237451	0.00573773	0.00113898	0.154596	0.0621097	0.238198	0.11963	0.100089	0.0210692
Srsf10	0.00078981	0.402977	0.0910687	0.104253	0.0908135	0.306839	0.557747	0.666282	0.0355391	0.0025247	0.026147	0.00130783	0.0271188	0.00806177	0.0170923	0.0793835	0.175945	0.00436614	0.199956	0.00884994	0.0196972	0.041414	0.0819752
Srsf5	0.0967064	0.0098066	0.0643313	0.994122	0.527383	0.078199	0.00370469	0.780126	0.846723	0.002005	0.00077146	4.22753e-05	0.00194195	0.188134	0.0080431	0.742872	0.181372	0.0235647	0.0298071	0.00134071	0.57884	0.0848053	0.0595151
Srsf7	0.10295	0.189907	0.00281769	0.0406345	0.0151402	0.765307	0.000976328	0.102391	0.109743	0.00575116	0.571352	0.0724286	0.278313	0.0894478	0.0767001	0.136931	0.0842358	0.00102948	0.0117958	0.000562105	0.00175202	0.0111151	0.0365143
St8sia5	0.0232774	0.128972	0.0367858	0.200811	0.0491743	0.378332	0.00154705	0.233205	0.500207	0.0816649	0.72482	0.740185	0.694402	0.485375	0.0131953	0.00230908	0.0143948	0.00170847	0.13703	0.00442967	0.00878269	0.0506809	0.0521085
Stard3	0.500772	0.507666	0.916246	0.428576	0.0739254	0.551436	0.367946	0.478444	0.45447	0.800965	0.00607255	0.362108	0.868935	0.959463	0.260767	0.00514977	0.0356051	0.00177859	0.0055988	0.00362174	0.393056	0.107643	0.31668
Stip1	0.00463389	0.558446	0.120097	0.336823	0.0261369	0.64358	0.140464	0.171675	0.600129	0.0100441	0.00222202	0.174771	0.140296	0.318017	0.0439007	0.0117229	0.0117396	0.0170379	0.644432	0.00154275	0.0172663	0.210891	0.0777173
Stk40	0.00364083	0.00331417	0.000536381	0.00114751	0.0170936	0.262703	0.0180326	0.582779	0.4196	0.00210906	0.0761537	0.000343878	0.0453213	0.0319366	0.0144726	0.244032	0.0326263	0.693219	0.00845264	0.0168698	0.315393	0.311288	0.216488
Stmn4	0.061798	0.00122214	0.000929207	0.218299	0.434468	0.0866572	0.00882604	0.0728663	0.143764	0.0025657	0.00087772	0.940246	0.971684	0.906503	0.167009	0.00686395	0.00126502	0.00297622	0.310861	0.00987484	0.00913201	0.00665888	0.622482
Stx17	0.128833	0.339794	0.146254	0.674996	0.0138198	0.0987786	0.102571	0.123214	0.0949119	0.246383	0.392831	0.0282359	0.849649	0.307837	0.145689	0.447194	0.0983975	0.322088	0.0326557	0.00345976	0.630864	0.0797259	0.211927
Sugp1	0.174768	4.34948e-05	0.00735254	0.504639	0.280556	0.0676241	0.00928525	0.00360426	0.0203665	0.00346247	0.0262627	0.000161287	0.754762	0.95753	0.00130623	0.00777279	0.000974716	0.0265331	0.0116324	0.000874105	0.6795	0.205856	0.179425
Sult1a1	0.0300212	0.641932	0.0344103	0.00556054	0.00971335	0.6025	0.00392884	0.00599607	0.00906237	0.00066383	0.00054587	0.0138794	0.137903	0.028534	0.358292	0.0466228	0.611604	0.0175699	0.400657	0.00231625	0.246901	0.253729	0.534196
Synj2bp	0.832171	0.636679	0.185101	0.348988	0.617959	0.960579	0.493455	0.565407	0.574374	0.686905	0.714144	0.320017	0.382605	0.312526	0.232838	0.220386	0.360463	0.0358499	0.0720241	0.287095	0.0471054	0.238624	0.115458
Sytl2	0.000630441	0.0547035	0.0028793	0.240149	6.67033e-05	0.00616778	0.0295435	6.73719e-05	0.0304574	5.15821e-05	5.22057e-06	4.4836e-06	0.388876	0.51234	0.000994708	0.00121554	0.00443948	0.0163131	0.00436813	0.00113246	0.409736	0.0265285	0.0563737
Taf12	0.000650162	0.0964226	0.0035043	0.104576	0.18564	0.229834	0.67727	0.399066	0.584058	0.363311	0.00163982	0.0030809	0.0659708	0.0144857	0.0257831	0.177913	0.00386383	0.0145878	0.016465	0.0118711	0.00838064	0.196414	0.0828157
Tamm41	0.270443	0.0157336	0.123391	0.00800149	0.0013951	0.424555	0.831713	0.00362771	0.0303543	0.0158984	0.0012682	0.00188638	0.0277318	0.0417228	0.442217	0.0269324	0.0247823	0.101727	0.0954333	0.00364466	0.0205708	0.00765802	0.0761365
Tapbp	0.0125482	0.00379048	0.207673	0.465782	0.137514	0.857293	0.0448874	0.0974694	0.0708946	0.0768986	0.244977	0.00859451	0.218203	0.481375	0.0577074	0.20584	0.0514018	0.178662	0.517867	0.0289633	0.328692	0.129011	0.24092
Taz	0.504303	0.00532305	0.00930643	0.952706	0.253296	0.0485735	0.0556684	0.0370351	0.336971	0.0350577	0.054473	0.613707	0.572747	0.340654	0.00577329	0.0944958	0.170974	0.0108362	0.0128107	0.0114568	0.47419	0.164683	0.0429281
Tbcd	0.0187795	0.643872	0.0842927	0.0309173	0.0073711	0.167796	0.00364229	0.0654486	0.00302465	0.0179333	0.0120081	0.0105576	0.5052	0.622624	0.00666831	0.0311523	0.00675668	0.00216994	0.00414084	0.0422702	0.361244	0.0187397	0.726066
Tcea2	0.327474	0.00197366	0.00233279	0.0456947	0.0182471	0.832929	0.0461415	0.000734775	0.0129154	0.340162	0.0165801	0.0129772	0.395369	0.755648	0.000883607	0.160522	0.0385103	0.0980852	0.00192883	0.155675	0.945786	0.308493	0.10633
Tceal6	0.0202007	0.000545486	0.00138811	0.144164	0.207685	0.50536	0.00856594	0.0688134	0.564921	0.0244319	0.7166	0.0595143	0.575878	0.0777238	0.177431	0.15708	0.00749762	0.0340986	0.0135163	0.0184975	0.283935	0.57839	0.304816
Tcta	0.00432883	0.00585001	0.00120239	0.0840511	0.00764709	0.0474671	0.00213608	0.00182717	0.00462236	0.015494	0.312896	0.0105313	0.880966	0.630953	0.00840143	0.00444601	0.00951763	0.0014099	0.0656702	0.00109557	0.127195	0.0735288	0.00856718
Tfrc	0.00898096	0.133432	0.0447587	0.244384	0.0376115	0.0556313	0.0165194	0.262983	0.311531	0.0435942	0.106459	0.00182203	0.300465	0.0980932	0.00414778	0.302342	0.0519333	0.0120109	0.00479529	0.0032038	0.444363	0.0243042	0.0810114
Tgfb3	0.0278764	0.590335	0.0779674	0.567908	0.00536219	0.663049	0.216286	0.0299958	0.0593486	0.571787	0.142875	0.020587	0.824481	0.642719	0.0231122	0.0207735	0.0505855	0.00444106	0.0258808	0.0101191	0.282218	0.307058	0.325502
Thoc3	0.237584	0.0506274	0.00632398	0.14995	0.0108671	0.0694731	0.0443502	0.0295554	0.145815	0.201471	0.505889	0.0913626	0.894465	0.436669	0.024682	0.226842	0.102308	0.00849041	0.0892596	0.451769	0.84466	0.367709	0.881249
Tiparp	0.000634991	0.00104169	0.00462302	0.00478157	0.351003	0.0710655	0.0333587	0.831648	0.671272	0.000126085	0.00323448	0.00295648	0.505345	0.129182	0.783369	0.295129	0.565849	0.045557	0.0863211	0.0356014	0.0149685	0.432685	0.0697936
Tipin	0.02381	0.00784391	0.0717862	0.606685	0.000891153	0.0117867	0.610994	0.227831	0.128997	0.0100543	0.0116931	8.28127e-07	0.377504	0.432446	0.00208023	0.00124134	0.0862857	0.000932006	0.0488252	0.000673919	0.525388	0.0449959	0.0453288
Tk2	0.059763	0.00204896	0.0096928	0.124934	0.0510868	0.0966212	0.000637551	0.0152869	0.0190255	0.0531214	0.00179181	0.2521	0.679409	0.951809	0.00992221	0.297859	0.166474	0.0351282	0.00550338	0.00177591	0.336834	0.187378	0.504074
Tle2	0.52413	0.0428608	0.00125583	0.293116	0.638992	0.373888	0.0366816	0.0252369	0.000519171	0.517482	0.471991	0.100995	0.89644	0.198774	0.00204213	0.0280617	0.00862693	0.0477166	0.130412	0.414335	0.0745439	0.144534	0.00368292
Tm6sf2	0.00085833	0.0249823	0.171838	0.777598	0.108394	0.0532333	0.0996798	0.00397274	0.0997885	0.880616	0.878429	0.000582295	0.564591	0.885227	0.0161992	0.0300807	0.00501437	0.162409	0.0299826	0.0269957	0.0579665	0.166171	0.00282223
Tmed1	0.637512	0.000329576	0.0598357	0.0430237	0.868169	0.274117	0.00814666	0.880167	0.630617	0.0497439	0.014816	0.855727	0.3199	0.364708	0.0221014	0.505291	0.0456644	0.0149181	0.0904708	0.295393	0.0182821	0.0927798	0.649287
Tmem175	0.00215273	0.00243648	0.00867925	0.344243	0.687676	0.0997288	0.000624691	0.798004	0.903027	0.0010591	0.277055	0.0143201	0.793949	0.488657	0.00262142	0.0719505	0.0772992	0.11859	0.00714811	0.00344307	0.220624	0.438885	0.208927
Tmem203	0.0433823	0.060146	0.00193144	0.00123487	0.0491273	0.942886	0.745273	0.00655958	0.0222832	0.00641178	0.0306378	0.000176838	0.0370784	0.478639	0.0980567	0.122771	0.00925558	0.0270879	0.0621569	0.00144891	0.126366	0.0510094	0.614905
Tmem219	0.163971	0.0186967	0.0574753	0.414036	0.00555918	0.447021	0.901033	0.00443869	0.345677	0.127446	0.411704	0.00125494	0.895177	0.536404	0.0570899	0.013987	0.0224439	0.00580217	0.0491976	0.230489	0.142395	0.124947	0.914387
Tmem33	0.15332	0.387321	0.194298	0.188189	0.166294	0.537243	0.591745	0.407392	0.275706	0.286792	0.624905	0.0759371	0.974515	0.0182499	0.0313317	0.241338	0.0617952	0.0039573	0.709276	0.0442115	0.0174618	0.0275425	0.13961
Tmem63b	0.00242077	0.0180828	0.0122845	0.000175108	0.214408	0.0395635	0.0283236	0.220797	0.285608	0.0210078	0.0370393	0.15883	0.590597	0.442271	0.100684	0.0803921	0.985852	0.219669	0.107056	0.505943	0.598276	0.0227385	0.623732
Tnfrsf12a	0.988078	0.69372	0.0241482	0.896669	0.000439715	0.0424663	4.40713e-05	0.256539	0.0302974	0.0154315	0.0479939	0.0164286	0.363341	0.0568977	0.00539033	0.0361429	0.0464159	0.874337	0.0363489	0.00564474	0.145363	0.228631	0.123559
Tnfrsf25	0.00177549	0.000587411	0.017492	0.145997	0.00021827	0.0935328	0.00334312	0.829832	0.994354	0.0929011	0.0532921	0.000248843	0.0478314	0.0654854	0.0204002	0.340271	0.280229	0.0227224	0.107081	0.00152904	0.00128495	0.490898	0.0954749
Top1	0.434646	0.0488257	0.000363119	0.0502354	0.626449	0.0745169	0.00667644	0.0816723	0.00736763	0.215668	3.88062e-05	0.0001338	0.178491	0.0991731	0.0108654	0.00259008	0.0247761	0.0411809	0.00290262	0.00281519	0.848829	0.215484	0.0204087
Tpst2	0.462369	0.00167135	0.00223004	0.0651916	0.00767689	0.513197	0.225538	0.0487388	0.92191	0.379413	0.335851	0.00165983	0.948942	0.776816	0.346138	0.00694914	0.00624643	0.0230214	0.0323976	0.317374	0.945534	0.0252413	0.00640934
Tra2a	0.00123261	0.00268913	0.000209812	0.0124758	0.0112134	0.104222	0.000762924	0.0213702	0.0468901	0.00224323	3.94532e-05	0.00898781	0.000471642	0.00791156	0.00277304	0.578436	0.0399668	0.00118933	0.00361079	0.000693409	0.189702	0.00324997	0.00991062
Trappc12	0.208262	0.005615	0.0220766	0.279943	0.0036628	0.324684	0.00109733	0.411549	0.385521	0.391617	0.201757	0.0302132	0.674756	0.889188	0.0237585	0.253843	0.209849	0.0276818	0.00707365	0.104227	0.783678	0.00268864	0.0809345
Trib1	0.0424251	0.00366543	0.00919238	0.441662	0.43136	0.392455	0.145985	0.0568417	0.770771	0.179411	0.0251906	0.0135347	0.00502111	0.0207892	0.0446822	0.0864706	0.164415	0.00343171	0.069664	0.0754638	0.342266	0.768594	0.778015
Tril	0.00305431	0.0427783	0.00592555	0.748897	0.0082537	0.323142	0.00907708	0.0194668	0.0114915	0.232132	0.305718	0.019817	0.63618	0.641639	0.155991	0.252588	0.16806	0.139206	0.108184	0.0401362	0.236275	0.147685	0.664461
Trio	0.0164784	0.0812535	0.139891	0.173972	0.0512573	0.932084	0.637627	0.0802259	0.0363604	0.00477442	0.00397522	0.0163717	0.0367182	0.0073989	0.0177385	0.017644	0.0120523	0.00377728	0.138643	0.00239898	0.065151	0.00783228	0.80183
Trub2	0.210103	0.0536075	0.081187	0.0999644	0.0228626	0.658683	0.0773924	0.499766	0.942629	0.544221	0.0733058	0.502054	0.76973	0.376383	0.00449518	0.0312537	0.0490992	0.0151502	0.084895	0.00137963	0.963452	0.573315	0.487077
Tsc22d3	0.000579105	0.0318541	0.00633505	0.0503371	0.106637	0.147792	0.665846	0.00159203	0.981905	0.00134127	0.0066739	0.000332894	0.102724	0.0340359	0.00198996	0.0113494	0.0314946	0.0022494	0.00435279	0.00218595	0.0295219	0.00664918	0.25584
Tspan2	0.012281	0.383598	0.0141034	0.694973	0.00705743	0.177401	0.0111337	0.514246	0.562254	0.431352	0.529552	0.10816	0.893777	0.0223833	0.0220543	0.803044	0.393112	0.0572517	0.00431128	0.0164373	0.721466	0.190479	0.461045
Tubgcp2	0.00546499	0.00654975	0.0957635	0.574801	0.000332616	0.217801	0.000936919	0.0188519	0.263775	0.17944	0.00911853	0.000804649	0.0941736	0.777539	0.0037046	0.0530722	0.0556826	0.00840679	0.00176975	0.007935	0.435842	0.537087	0.00448593
Txnl4a	0.357831	0.0740119	0.000365581	0.106377	0.00986428	0.416784	0.78174	0.00071862	0.10707	0.00211317	0.00296891	0.00193685	0.720909	0.709799	0.0924588	0.244995	0.505315	0.0167522	0.0184578	0.00111116	0.381057	0.184682	0.180624
Ube2b	0.00833267	0.394993	0.7232	0.32799	0.532307	0.771633	0.529187	0.914342	0.021921	0.0419933	0.0215743	0.581568	0.292583	0.721773	0.00169497	0.373086	0.0450405	0.0049719	0.0892174	0.0961448	0.0239678	0.0286795	0.151249
Ube2f	0.452127	0.257027	0.00162577	0.188457	0.60044	0.0280405	0.203317	0.842931	0.137986	0.0676969	0.231634	0.261714	0.395778	0.248712	0.480785	0.323937	0.580869	0.283573	0.0811789	0.131026	0.116984	0.332269	0.00461148
Ubr3	0.0173534	0.0164592	0.223811	0.584741	0.0144261	0.0240909	0.523909	0.00172622	0.756633	0.28463	0.557857	0.00345365	0.33087	0.907338	0.00286688	0.128127	0.0551752	0.143784	0.00296799	0.00178833	0.225617	0.452895	0.100353
Ubr5	0.101334	0.651507	0.000216699	0.30123	0.232963	0.0161784	0.00237257	0.994832	0.151507	0.286715	0.691339	0.0134082	0.00505012	0.0588101	0.0116004	0.22682	0.0667453	0.801991	0.00524374	0.633662	0.0917264	0.278222	0.0191768
Usp19	0.0182151	0.875084	0.00422611	0.248934	0.0285031	0.29624	0.0210176	0.332514	0.365143	0.0122674	0.488608	0.743918	0.338165	0.790162	0.0113819	0.0183556	0.0283216	0.000728603	0.420563	0.0114283	0.00354469	0.00276744	0.780193
Usp2	0.00101227	0.00426268	0.000739998	0.145559	0.00700903	0.200092	0.715935	0.128102	0.639238	0.0351359	0.190314	2.41072e-05	0.538132	0.0272761	0.00515966	0.0314012	0.0152028	0.00120765	0.00961105	0.00251408	0.916631	0.165575	0.0807087
Vangl2	0.00230981	0.00626868	0.0419417	0.844442	0.195222	0.247371	0.00344637	0.147069	0.00103258	0.140085	0.00211118	0.00540627	0.968991	0.942468	0.00331942	0.0302857	0.0147931	0.0553449	0.970746	0.0214052	0.180133	0.110497	0.735617
Vip		0.175108	0.0320606	0.0944285	0.0326527	0.711564	0.256721	0.333382	0.0172834	0.0604228	0.769416	0.757809	0.00428337	0.00913912	0.00848826	0.729199	0.186259	0.00251244	0.0189741	0.0065523	0.00233166	0.0104879	0.00448734
Vps11	0.379125	0.137646	0.121963	0.00721398	0.0092791	0.615319	0.000572798	0.00248456	0.0461055	0.119305	0.226665	0.0211391	0.060939	0.0828747	0.0502092	0.00838345	0.514518	0.00437606	0.0106465	0.47577	0.271455	0.274339	0.0960391
Vps25	0.134663	0.0649914	0.0406327	0.0786639	0.276549	0.31096	0.124487	0.712976	0.557247	0.121757	0.360721	0.0439119	0.503558	0.0781769	0.224208	0.00589499	0.363838	0.00248395	0.148314	0.0109265	0.719902	0.0736785	0.396405
Wbscr22	0.419637	0.410437	0.266432	0.416135	0.311856	0.0671977	0.655194	0.692284	0.0729056	0.379529	0.470428	0.148719	0.380105	0.744566	0.238321	0.264069	0.638122	0.00317849	0.00704823	0.029181	0.0104139	0.0194507	0.0103101
Wdr6	0.0174711	0.0292535	0.000197101	0.20926	0.0180902	0.255133	0.000288559	0.307955	0.00558394	0.136444	0.0521101	0.00415104	0.251663	0.292774	0.000579794	0.00557601	0.0170678	0.0127192	0.00890572	0.00310645	0.0286892	0.165488	0.0340032
Xbp1	0.00111198	0.0132499	0.431288	0.124531	0.0113805	0.00114541	0.106689	0.448436	0.0671363	0.000626352	0.00152863	7.91133e-05	0.0940442	0.200677	0.000749925	0.00713535	0.00123075	0.000765648	0.0389043	0.000720484	0.00177912	0.0190139	0.0412981
Xpa	0.0378898	0.000400259	0.00399125	0.0770794	0.267775	0.0607067	0.754388	0.0413016	0.321487	0.0422036	0.000364815	0.000358639	0.613381	0.781034	0.00878207	0.0277331	0.0540044	0.0330562	0.0354007	0.00100223	0.635955	0.615826	0.412736
Ythdc1	0.0558842	0.00197546	0.0149499	0.146928	0.999853	0.507672	0.163598	0.198176	0.633628	7.94016e-05	0.122898	0.0474842	0.521737	0.010513	0.284548	0.518492	0.297379	0.0251817	0.024817	0.00237963	0.498974	0.187122	0.196637
Zbed6	0.197588	0.041078	0.0245992	0.149738	0.679248	0.774614	0.0528359	0.720031	0.516058	0.63024	0.617628	0.441352	0.312119	0.280249	0.139282	0.150493	0.0955124	0.0125758	0.0327486	0.0335314	0.0489889	0.267537	0.259074
Zbtb16	0.00140312	0.00364841	0.0135698	0.0129371	0.114932	0.0181169	0.0093563	0.0042424	0.171708	0.000374794	3.91991e-06	0.638884	0.0118431	0.0140774	0.0383864	0.0340202	0.299711	0.00850357	0.0195708	0.00537479	0.482207	0.288355	0.961408
Zbtb22	0.87636	0.0003609	0.0175929	0.503532	0.00711725	0.00250283	0.0956576	0.000910966	0.0240928	0.0283458	0.174932	7.85047e-06	0.00235522	0.465948	0.0210515	0.042678	0.00928693	0.00606848	0.00955362	0.0072934	0.129125	0.0049493	0.132056
Zc3h11a		0.041078	0.0245992	0.149738	0.679248	0.774614	0.0528359	0.720031	0.516058	0.63024	0.617628	0.441352	0.312119	0.280249	0.139282	0.150493	0.0955124	0.0125758	0.0327486	0.0335314	0.0489889	0.267537	0.259074
Zc3h15	0.815664	0.465291	0.237344	0.290225	0.430072	0.159179	0.402365	0.768994	0.299874	0.767585	0.30139	0.667948	0.703453	0.923084	0.0659555	0.418638	0.113341	0.0171122	0.939055	0.118504	0.0330971	0.0379466	0.0207007
Zfand1	0.00305362	0.000145484	0.00438204	0.774216	0.0165909	0.00760566	0.00191103	0.025572	0.00752624	0.30326	0.0107678	0.000458821	0.00488871	0.00593536	0.0983239	0.260929	0.183255	0.013248	0.00273097	0.00851385	0.0355057	0.232708	0.791765
Zfp239	0.0395112	0.0501473	8.4489e-05	0.105544	0.0318227	0.0204858	0.412496	0.0116154	0.313872	0.673085	0.178024	0.000368325	0.488371	0.71358	0.0225675	0.0690294	0.110284	0.0319974	0.00553457	0.00177855	0.976219	0.278621	0.0419811
Zfp362	0.0298339	0.00578082	0.0281613	0.761886	0.614876	0.0430539	0.767886	0.0144581	0.254069	0.00816006	0.352798	0.0350328	0.237126	0.189452	0.00636383	0.0217191	0.087148	0.129956	0.0188773	0.00648112	0.0136057	0.0881952	0.610393
Zfp46	0.0141538	0.00436202	0.0120554	0.41702	0.157743	0.386094	0.0461301	0.218151	0.560822	0.415243	0.420162	0.00229486	0.398685	0.117223	0.0125669	0.0290219	0.0386496	0.00376709	0.541844	0.187199	0.0909421	0.201972	0.274237
Zfp688	0.0654118	0.0326996	0.00139814	0.000590128	0.00128986	0.561282	0.00845144	0.00500339	0.571055	0.00768048	0.628516	0.0477746	0.390468	0.00732079	0.207576	0.032589	0.00274405	0.0388758	0.00982341	0.020618	0.707033	0.756757	0.917856
Zfp810	0.00109031	6.67479e-05	0.00259093	0.952381	0.0234293	0.00208692	0.098334	0.000480858	0.556446	0.0705723	0.0600273	2.16658e-05	0.17293	0.361939	0.000965088	0.0405296	0.00829243	0.00184299	0.00425158	0.00187167	0.919072	0.0607185	0.0320461
Zmym1	0.168934	8.73592e-05	0.02097	0.0326413	0.0276175	0.000117242	0.0132186	0.0703422	0.264941	0.0264867	0.861288	8.16105e-06	0.717801	0.0491925	0.0267207	0.0545014	0.0243543	0.00282445	0.00256732	0.000653559	0.151393	0.120524	0.0610349
Zmynd8	0.0116712	0.00211794	0.00435788	0.012937	0.00658496	0.0281279	0.803727	0.686481	0.330278	0.00571338	0.000490618	0.00239734	0.846523	0.00575496	0.00171432	0.0598738	0.0315947	0.016194	0.00708424	0.00158487	0.0754161	0.0147251	0.726661
Zranb1	0.0168314	0.00453926	0.274034	0.686669	0.00190796	0.00304281	0.497294	0.0297123	0.647947	0.0352818	0.611517	0.0719944	0.331824	0.914377	0.0341336	0.0586573	0.0786768	0.0192479	0.577687	0.0899458	0.0805612	0.659788	0.275943
Zwilch	0.00737278	0.0420414	0.0291212	0.63596	0.0445451	0.0014896	0.0265684	0.177897	0.242163	0.61643	0.992467	0.615078	0.121015	0.0346726	0.587247	0.257875	0.383636	0.220431	0.014559	0.00321673	0.868807	0.344971	0.242421

## Sheet: All Calc.s (SE, Enrich, Var g)
	MoEx_CerCx_Enrich	MoEx_CerCx_Hedges_g	MoEx_CerCx_Var_g	MoEx_CerCx_SEg	430AV2_ZT6_D2_Enrich	430AV2_ZT6_D2_Hedges_g	430AV2_ZT6_D2_Var_g	430AV2_ZT6_D2_SEg	430AV2_Astro_Enrich	430AV2_Astro_Hedges_g	430AV2_Astro_Var_g	430AV2_Astro_SEg	430AV2_CerCx_3h_Enrich	430AV2_CerCx_3h_Hedges_g	430AV2_CerCx_3h_Var_g	430AV2_CerCx_3h_SEg	430AV2_CerCx_6h_Enrich	430AV2_CerCx_6h_Hedges_g	430AV2_CerCx_6h_Var_g	430AV2_CerCx_6h_SEg	430AV2_CerCx_9h_Enrich	430AV2_CerCx_9h_Hedges_g	430AV2_CerCx_9h_Var_g	430AV2_CerCx_9h_SEg	430AV2_ForeNonOlig_Enrich	430AV2_ForeNonOlig_Hedges_g	430AV2_ForeNonOlig_Var_g	430AV2_ForeNonOlig_SEg	430AV2_ForeOlig_Enrich	430AV2_ForeOlig_Hedges_g	430AV2_ForeOlig_Var_g	430AV2_ForeOlig_SEg	430AV2_Hipp_Enrich	430AV2_Hipp_Hedges_g	430AV2_Hipp_Var_g	430AV2_Hipp_SEg	430AV2_HypoT_3h_Enrich	430AV2_HypoT_3h_Hedges_g	430AV2_HypoT_3h_Var_g	430AV2_HypoT_3h_SEg	430AV2_HypoT_6h_Enrich	430AV2_HypoT_6h_Hedges_g	430AV2_HypoT_6h_Var_g	430AV2_HypoT_6h_SEg	430AV2_HypoT_9h_Enrich	430AV2_HypoT_9h_Hedges_g	430AV2_HypoT_9h_Var_g	430AV2_HypoT_9h_SEg	430AV2_NonAstro_Enrich
1700094D03Rik	0.190864	1.08345	0.579488	0.761241	0.187767	2.34077	0.938265	0.968641	0.16161	0.373688	0.244582	0.494552	0.300558	1.75869	0.490761	0.700543	0.04918	0.402745	0.344221	0.586704	0.099764	0.760014	0.364992	0.604146	0.876958	1.51039	0.384482	0.620066	0.28536	0.605288	0.304694	0.551991	0.0657561	0.599911	0.22508	0.474426	-0.001446	-0.00684227	0.336113	0.579753	0.28876	1.10684	0.397366	0.63037	0.13958	0.688735	0.359829	0.599857	0.508615
2410002F23Rik	-0.271747	-1.66745	0.713365	0.844609	-0.19725	-1.48092	0.664428	0.815125	-0.324951	-0.961729	0.270758	0.520344	-0.503582	-3.02334	0.793141	0.890585	-0.575414	-1.94999	0.526233	0.72542	-0.319542	-0.559427	0.351759	0.593093	-0.591693	-1.32022	0.362053	0.601708	-0.0343633	-0.0873438	0.289746	0.538281	-0.19805	-2.05753	0.339008	0.582244	-0.167048	-0.8199	0.369723	0.608048	-0.484212	-3.23578	0.859625	0.92716	-0.18716	-1.08648	0.395133	0.628596	-0.21263
2410004B18Rik	0.116176	0.874759	0.545434	0.738535	0.121027	1.54775	0.681294	0.825406	0.337687	1.14837	0.283885	0.532809	0.189706	2.28846	0.597964	0.773282	0.207208	1.87567	0.512018	0.715555	0.310512	0.715737	0.361725	0.601436	0.358483	2.09057	0.471531	0.686681	0.253712	2.299	0.509653	0.7139	0.0607289	0.72787	0.230077	0.479663	0.468904	3.25675	0.866431	0.930823	0.35669	1.76339	0.491589	0.701134	-0.002616	-0.010129	0.336116	0.579755	0.527765
2610524H06Rik	-0.46753	-2.25655	0.906	0.95184	-0.128447	-1.12298	0.586757	0.766001	-0.195506	-0.582014	0.251218	0.501217	-0.327522	-2.46745	0.640527	0.800329	-0.382906	-2.68388	0.696271	0.834428	-0.042032	-0.0883659	0.336502	0.580088	-0.506222	-1.55638	0.390359	0.624787	-0.906967	-1.71206	0.41156	0.641529	-0.300564	-3.12157	0.501088	0.707876	-0.290288	-1.91057	0.518626	0.720157	-0.221382	-1.13111	0.400081	0.63252	-0.420072	-2.03147	0.542455	0.736515	-0.5537
4931406C07Rik	-0.234266	-2.0322	0.825818	0.908745	-0.08294	-0.846996	0.546148	0.73867	-0.145724	-0.101587	0.240544	0.490452	-0.210798	-1.27375	0.421911	0.648853	-0.125048	-0.590757	0.354679	0.595503	-0.141036	-0.645516	0.371623	0.608932	-0.146847	-0.385619	0.304263	0.551441	-0.294729	-1.34199	0.366591	0.605108	-0.151039	-1.38277	0.271376	0.520809	-0.372612	-1.30315	0.422443	0.649736	-0.209666	-1.74263	0.529008	0.718991	-0.364006	-1.76726	0.49665	0.703754	-0.193497
Abhd14b	-0.190277	-2.01014	0.818389	0.904649	-0.11329	-0.976159	0.561074	0.749049	-0.316928	-0.231797	0.241718	0.491648	-0.142442	-1.01882	0.388011	0.622905	-0.122984	-1.45967	0.442643	0.665314	-0.255828	-0.9825	0.384376	0.619981	0.126918	0.333706	0.294068	0.542281	-0.0315333	-0.0413656	0.2895	0.538052	-0.0767378	-0.801633	0.233395	0.48311	-0.248514	-2.70593	0.702214	0.837982	-0.281666	-2.16682	0.570866	0.755557	-0.17894	-0.845029	0.371815	0.609766	-0.508235
Abhd16a	-0.218638	-1.85226	0.767572	0.876112	-0.0186767	-0.233357	0.489324	0.699496	-0.194061	-0.971221	0.294887	0.540701	-0.201744	-2.63773	0.721983	0.838563	-0.144251	-1.03843	0.395695	0.628428	-0.159857	-0.935638	0.393506	0.626087	-0.127441	-0.571974	0.318572	0.563832	-0.243133	-0.845734	0.322279	0.567448	-0.0832928	-0.88868	0.244921	0.494203	-0.087775	-0.429505	0.35099	0.592318	-0.149513	-1.05597	0.450626	0.665759	-0.124935	-0.70392	0.363479	0.602745	-0.156102
Acin1	0.269698	4.60207	2.24659	1.49886	0.157643	1.34781	0.647346	0.802376	0.497646	1.18439	0.288805	0.537074	0.388042	2.11691	0.564382	0.750159	0.208869	0.952809	0.381743	0.61783	0.0883582	0.358481	0.343325	0.585928	0.752284	1.75357	0.424561	0.650011	0.748765	1.91802	0.446622	0.667267	0.176716	1.37905	0.270583	0.520145	0.0311858	0.299158	0.353077	0.594016	-0.25206	-0.771687	0.366615	0.60544	0.329491	1.14074	0.403794	0.635128	0.724916
Acvr1b	-0.107013	-1.05384	0.574214	0.757769	-0.0494833	-1.48663	0.665839	0.81599	-0.050917	-0.0668925	0.240076	0.489976	-0.14903	-2.28354	0.596838	0.772553	-0.191288	-2.09802	0.556195	0.745785	-0.098138	-0.287815	0.340253	0.583312	-0.116542	-0.601268	0.304492	0.551808	-0.144923	-0.429623	0.297119	0.545086	0.00830181	0.0830959	0.214698	0.463355	-0.120408	-0.549616	0.351215	0.592634	-0.391544	-2.13135	0.563244	0.750496	-0.246106	-1.60063	0.464212	0.681331	-0.514605
Adck3	-0.107742	-1.13544	0.589101	0.767529	-0.0366967	-0.352124	0.491999	0.701427	-0.253514	-0.737225	0.258044	0.50798	-0.10285	-1.05008	0.391245	0.625496	-0.24699	-2.72976	0.70869	0.841838	-0.304902	-2.16271	0.569978	0.754969	-0.399217	-1.21188	0.350622	0.592134	0.0999717	0.339063	0.294219	0.542419	-0.0248285	-0.472785	0.221069	0.47018	-0.027138	-0.282575	0.340104	0.583184	-0.178026	-2.66697	0.691749	0.831714	-0.020246	-0.20111	0.338133	0.581492	-0.18759
Adssl1	-0.200461	-2.93981	1.20187	1.0963	-0.0624	-0.557872	0.507602	0.712462	-0.25215	-0.450313	0.246686	0.496675	-0.276934	-2.76499	0.718369	0.847566	-0.196024	-0.959909	0.382182	0.618209	-0.005726	-0.0145317	0.336122	0.57976	-0.295742	-0.834104	0.318417	0.564285	-0.0677617	-0.287575	0.292874	0.541179	-0.21377	-2.1043	0.344732	0.587139	-0.119804	-0.521821	0.349726	0.591376	-0.182516	-0.9927	0.385384	0.620793	-0.313184	-1.19874	0.40796	0.638717	-0.28165
Agbl3	-0.171018	-0.685544	0.520831	0.721686	-0.0327017	-0.472126	0.504213	0.710056	-0.511108	-0.585945	0.25191	0.501892	-0.129227	-0.814355	0.392806	0.626739	-0.133155	-0.697332	0.364018	0.603274	-0.200238	-0.571884	0.353504	0.594541	-0.49187	-0.914961	0.340477	0.583427	-0.839364	-1.21914	0.361124	0.600474	-0.110824	-0.728662	0.240197	0.490093	-0.18526	-1.02121	0.394031	0.627467	-0.142277	-0.642337	0.382981	0.618769	-0.118795	-0.793547	0.368427	0.606903	-0.515099
Agfg1	0.016995	0.432241	0.497236	0.70515	0.0496078	0.403626	0.514951	0.717375	-0.0717841	-0.120677	0.241157	0.491077	0.110285	0.569793	0.359869	0.599477	0.187775	1.98145	0.544253	0.735148	0.521213	1.06814	0.395148	0.628359	0.260392	0.837543	0.324317	0.56914	0.211809	0.751944	0.315098	0.561185	0.0840504	0.837145	0.252212	0.499918	0.040748	0.176115	0.341433	0.5843	0.293656	1.66592	0.4921	0.697729	0.0719427	0.377922	0.347201	0.589159	0.332278
Ahsa1	0.2294	1.58253	0.690368	0.830884	0.234577	2.72399	1.10001	1.04881	0.273722	2.22831	0.405438	0.63674	0.070452	0.541993	0.350799	0.592283	0.066988	0.495618	0.348393	0.590248	0.20474	0.457483	0.346576	0.588707	0.237935	1.47295	0.379827	0.616301	0.616865	2.18145	0.487709	0.698362	0.0944892	1.1167	0.251171	0.50117	0.152934	0.517351	0.349494	0.59118	0.042356	0.172162	0.337593	0.581028	0.166902	0.718577	0.361929	0.601605	0.200465
Ahsa2	0.135116	0.34592	0.491638	0.701169	0.26836	2.2097	0.888563	0.942636	0.617305	1.17255	0.285756	0.534562	0.240514	1.78969	0.496261	0.704458	0.194248	1.32271	0.42359	0.650838	0.250622	0.69658	0.360372	0.60031	0.756358	1.76994	0.419957	0.648041	1.67159	2.88153	0.635395	0.797117	0.182866	1.92823	0.323849	0.569077	0.395208	1.38135	0.431518	0.6569	0.351666	1.84045	0.505473	0.710967	0.346888	3.9967	1.13479	1.06527	0.61238
Alad	0.00672083	0.0433051	0.481823	0.694135	0.0631733	0.794664	0.534291	0.730952	-0.0823459	-0.166658	0.240853	0.490767	-0.261734	-2.30415	0.601567	0.775608	-0.053112	-0.398765	0.344062	0.586568	-0.33798	-2.85019	0.742289	0.861562	-0.376342	-0.686234	0.30905	0.555923	-0.715123	-2.82657	0.622324	0.788875	-0.155952	-1.61216	0.290938	0.539387	0.04389	0.240535	0.339004	0.58224	-0.25878	-1.20431	0.408629	0.639241	-0.443974	-2.58309	0.669729	0.81837	-0.20188
Alg1	-0.113183	-1.44564	0.655822	0.809829	-0.0507	-0.488692	0.501568	0.708215	-0.217025	-0.370222	0.244496	0.494465	-0.274022	-3.17797	0.841087	0.917108	-0.224342	-1.87771	0.5124	0.715821	-0.044272	-0.0814438	0.336443	0.580037	-0.172147	-0.434367	0.29729	0.545243	-0.650158	-1.22087	0.351534	0.592903	-0.118978	-1.34569	0.267755	0.517451	-0.208002	-0.599454	0.354078	0.595045	-0.48466	-2.06841	0.550027	0.741638	-0.166044	-1.56371	0.458371	0.677031	-0.255045
Alg2	-0.157582	-1.48897	0.666418	0.816345	-0.03957	-0.783289	0.532795	0.729928	-0.150464	-0.321504	0.243372	0.493328	-0.151194	-1.12106	0.398949	0.631624	-0.226414	-3.05156	0.801711	0.895383	-0.012124	-0.0353489	0.336174	0.579805	0.00501167	0.0325827	0.289473	0.538027	-0.113078	-0.497747	0.299751	0.547496	-0.154326	-1.66024	0.295565	0.543658	-0.25879	-1.09382	0.395933	0.629232	-0.455332	-2.65569	0.688745	0.829907	-0.068826	-0.437401	0.345677	0.587943	-0.14873
Alg5	-0.27372	-1.62095	0.700624	0.837033	0.06862	1.14362	0.590655	0.768541	-0.123115	-0.225208	0.241618	0.491546	-0.34172	-2.30261	0.601212	0.775378	-0.291888	-2.77066	0.71994	0.848493	-0.179972	-0.461102	0.346742	0.588848	-0.757287	-2.36731	0.522936	0.723143	-0.48172	-1.48998	0.38193	0.618005	-0.141331	-1.52873	0.28323	0.532194	-0.063628	-0.242221	0.339045	0.582275	-0.352976	-1.74806	0.488896	0.699211	-0.278884	-1.74845	0.488966	0.699261	-0.43917
Amd1	0.121815	1.97174	0.805647	0.897578	0.0312167	0.55968	0.50777	0.71258	0.353232	2.01503	0.375271	0.612594	0.113404	0.759714	0.364969	0.604127	0.150966	1.36586	0.429389	0.655278	0.51562	1.18266	0.406046	0.637217	0.336747	2.25442	0.501195	0.707951	0.0872833	0.721336	0.311109	0.557771	0.154206	2.32907	0.37404	0.611589	-0.013644	-0.0680575	0.336343	0.579951	0.317506	2.89578	0.755387	0.86913	0.188878	1.95829	0.527856	0.726537	0.245815
Amd2	0.0991194	1.69308	0.720544	0.848849	0.0312167	0.55968	0.50777	0.71258	0.353232	2.01503	0.375271	0.612594	0.113404	0.759714	0.364969	0.604127	0.150966	1.36586	0.429389	0.655278	0.51562	1.18266	0.406046	0.637217	0.336747	2.25442	0.501195	0.707951	0.0872833	0.721336	0.311109	0.557771	0.154206	2.32907	0.37404	0.611589	-0.013644	-0.0680575	0.336343	0.579951	0.317506	2.89578	0.755387	0.86913	0.188878	1.95829	0.527856	0.726537	0.245815
Amn	-0.0983861	-1.23659	0.609095	0.780446	-0.0904667	-0.397782	0.494853	0.703458	0.226216	0.544509	0.24981	0.49981	-0.351614	-1.87437	0.511773	0.715383	-0.417086	-2.97732	0.779334	0.882799	-0.407902	-1.16108	0.403516	0.635229	-0.12149	-0.274852	0.292576	0.540903	-0.177735	-0.865765	0.32066	0.566268	-0.310423	-1.38594	0.270989	0.520566	0.284372	0.941185	0.380403	0.616768	-0.263026	-0.708996	0.361245	0.601037	-0.572116	-1.46325	0.443166	0.665707	0.066605
Amy1	-0.191273	-1.56242	0.685096	0.827705	-0.239193	-2.38587	0.956031	0.977768	0.554171	0.715155	0.256975	0.506927	-0.320974	-0.937086	0.380018	0.616456	-0.371156	-1.3831	0.43176	0.657084	-0.210342	-0.390699	0.343743	0.586296	0.146382	0.225087	0.291539	0.539944	-0.215983	-0.25655	0.292171	0.540528	-0.218362	-0.667852	0.227613	0.477088	-0.56343	-1.54274	0.455113	0.674621	-0.279186	-1.03896	0.390083	0.624566	-0.264562	-0.626926	0.355763	0.596459	0.074675
Angel1	-0.242035	-1.34211	0.631772	0.794841	-0.106323	-1.44503	0.655676	0.809738	-0.334256	-0.658449	0.254379	0.50436	-0.103522	-0.876356	0.374511	0.611973	-0.251096	-2.87748	0.750107	0.866087	-0.364528	-1.54173	0.454958	0.674506	-0.101712	-0.188261	0.290905	0.539356	-0.338243	-1.06344	0.336549	0.580129	-0.181031	-1.27304	0.26216	0.512015	-0.052654	-0.25066	0.339253	0.582454	-0.129256	-2.09253	0.555046	0.745014	-0.068426	-0.328527	0.341508	0.584387	-0.427105
Anln	0.317821	3.2261	1.34898	1.16145	0.0847067	0.679841	0.549171	0.739682	0.0355873	0.209357	0.243156	0.493097	-0.082665	-0.707025	0.383943	0.618426	0.143876	1.00541	0.413569	0.64051	0.170597	0.251306	0.408242	0.63852	0.1971	0.476408	0.306758	0.553638	0.199726	1.18116	0.391433	0.620327	0.115349	1.02502	0.271957	0.51856	0.079471	0.706835	0.380107	0.615511	0.363552	2.47963	0.644426	0.802498	0.154454	0.631635	0.365786	0.604363	0.156693
Ano10	-0.296894	-3.17806	1.32334	1.15036	-0.0761533	-0.855748	0.542692	0.736676	0.180856	0.349668	0.244002	0.493966	-0.109594	-1.06167	0.392468	0.626473	-0.142058	-1.13909	0.400987	0.633236	-0.180434	-1.21972	0.410497	0.640701	-0.33986	-0.836686	0.318597	0.564444	-0.15399	-0.551049	0.302081	0.549619	0.0152678	0.156841	0.215218	0.463916	-0.044534	-0.334409	0.341703	0.584553	-0.333724	-3.20671	0.85026	0.922095	-0.090956	-0.634388	0.356233	0.596853	-0.440475
Apmap	-0.205197	-1.27234	0.61657	0.78522	-0.00565333	-0.0492111	0.481868	0.694167	-0.159976	-0.314066	0.243215	0.493168	-0.25442	-2.03072	0.542303	0.736412	-0.188014	-2.04151	0.5445	0.737902	-0.014358	-0.0409068	0.336195	0.579823	-0.0775983	-0.337582	0.294177	0.542381	-0.208602	-0.936507	0.325972	0.570939	-0.134113	-2.26667	0.365607	0.604654	-0.263186	-0.926867	0.379065	0.615683	-0.29789	-2.06416	0.549149	0.741046	-0.172268	-1.51811	0.451344	0.671821	-0.11223
Arc	1.43851	14.6429	18.3496	4.28364	0.534597	2.3673	0.948676	0.974	2.29376	2.42538	0.436009	0.660309	1.44379	1.7701	0.492773	0.701978	0.786514	0.97837	0.383972	0.619654	0.871298	1.22262	0.410852	0.640977	2.44091	7.34171	2.53529	1.59226	0.38951	1.47111	0.379603	0.616119	0.662597	2.41064	0.385411	0.620815	0.027532	0.0470018	0.336222	0.579846	0.271924	0.984702	0.384593	0.620156	0.11602	0.396117	0.343957	0.586478	1.79225
Arfgap1	-0.0756233	-0.559094	0.507715	0.712542	-0.0887167	-0.560703	0.507866	0.712647	-0.0897548	-0.127107	0.240465	0.490373	-0.296094	-2.81764	0.733065	0.856192	-0.239062	-1.43736	0.439412	0.662881	-0.003294	-0.00651322	0.336113	0.579753	-0.038065	-0.171708	0.290657	0.539126	-0.037775	-0.182488	0.290816	0.539274	-0.208541	-2.36279	0.378694	0.615381	-0.172102	-0.751651	0.36436	0.603622	-0.270274	-1.71814	0.483711	0.695493	-0.233054	-4.49307	1.3455	1.15996	-0.708295
Arntl	0.141479	1.75299	0.737747	0.858922	0.175013	1.27203	0.616505	0.785178	0.282771	1.293	0.295655	0.543741	0.19041	1.47035	0.444208	0.666489	0.232408	2.14885	0.566989	0.752987	0.36672	2.68072	0.695425	0.833921	0.606162	1.79343	0.423444	0.650726	0.027745	0.0626321	0.289592	0.538137	-0.097739	-0.949913	0.241034	0.490952	0.060826	0.56797	0.352241	0.593499	0.26422	1.8237	0.502405	0.708805	-0.111416	-0.612754	0.354884	0.595722	0.614835
Aspa	-0.280722	-1.30933	0.624528	0.790271	-0.04478	-0.410712	0.495724	0.704076	-0.267407	-0.608483	0.252269	0.502263	-0.410714	-2.08435	0.553336	0.743866	-0.390434	-2.81967	0.733638	0.856526	-0.263448	-0.780811	0.366594	0.60547	-0.436607	-1.61248	0.397765	0.630686	-0.464	-6.69257	2.1557	1.46823	-0.322459	-2.66122	0.422792	0.650225	-0.331606	-0.888572	0.375589	0.612853	0.192206	0.567323	0.352204	0.593468	-0.615608	-3.65312	1.00338	1.00169	-0.562375
Atf4	0.14736	0.864079	0.543886	0.737486	0.192027	3.04504	1.25436	1.11998	0.276613	0.808812	0.261733	0.511598	0.150934	1.64112	0.470775	0.68613	0.10576	0.779929	0.366526	0.605414	0.112122	0.433415	0.345504	0.587795	0.279785	1.28996	0.358762	0.598967	0.169923	0.759405	0.313457	0.559873	0.106751	1.58375	0.288267	0.536905	0.03769	0.173814	0.337622	0.581052	-0.231928	-1.10097	0.396717	0.629855	0.181616	0.920612	0.378487	0.615213	0.13065
Atp11b	-0.411039	-4.92646	2.50417	1.58246	-0.205457	-2.1713	0.874546	0.935172	0.0705475	0.110679	0.240335	0.49024	-0.143486	-1.07516	0.393909	0.627622	-0.395414	-2.64375	0.685582	0.827999	-0.015424	-0.0362973	0.336177	0.579808	0.037915	0.0953612	0.289807	0.538338	0.110662	0.276455	0.292613	0.540937	-0.104035	-0.607723	0.225357	0.474718	-0.2248	-1.24657	0.413808	0.643279	-0.208576	-1.21998	0.410529	0.640726	-0.03414	-0.168237	0.337526	0.58097	0.56597
Atraid	-0.174513	-3.14341	1.30509	1.1424	0.0524733	0.938836	0.555118	0.745062	0.048487	0.0372913	0.239973	0.489871	-0.20115	-1.74121	0.487701	0.698356	-0.327712	-2.54887	0.660949	0.812987	-0.134846	-0.300916	0.340639	0.583643	-0.163232	-0.673669	0.308338	0.555282	-0.232382	-0.601612	0.304509	0.551823	-0.0857988	-1.08684	0.249237	0.499236	-0.004044	-0.0211978	0.336134	0.57977	-0.16263	-0.657249	0.35771	0.598089	-0.260842	-0.908691	0.377397	0.614327	-0.005015
Atxn10	-0.0609229	-0.615435	0.51323	0.716401	-0.0389233	-0.79099	0.533805	0.73062	-0.0591002	-0.376421	0.24465	0.494621	-0.183102	-1.61392	0.466348	0.682897	-0.221056	-1.23035	0.4118	0.641716	-0.002354	-0.00625252	0.336113	0.579753	-0.0459333	-0.347537	0.294461	0.542643	-0.141698	-0.64773	0.30691	0.553994	-0.0654762	-0.571269	0.224093	0.473385	-0.184974	-0.536431	0.350499	0.59203	-0.563194	-2.61223	0.677299	0.822982	-0.13132	-1.04282	0.390485	0.624888	-0.02419
B3gnt9	-0.169382	-0.987354	0.562906	0.75027	-0.244467	-2.2141	0.890187	0.943497	-0.478349	-0.507833	0.248523	0.498521	-0.137674	-1.4147	0.43618	0.660439	-0.230084	-1.69775	0.480229	0.692985	-0.308038	-2.16766	0.571048	0.755677	-0.351548	-0.350796	0.294556	0.54273	-0.399818	-0.56378	0.302672	0.550156	-0.125806	-0.819659	0.234254	0.483998	-0.38474	-1.98934	0.533985	0.730743	0.04653	0.365662	0.342797	0.585488	-0.245466	-1.74805	0.488895	0.69921	0.180625
B930041F14Rik	-0.341398	-2.48978	0.998249	0.999124	-0.0955667	-0.970011	0.560077	0.748383	-0.644285	-1.46878	0.311837	0.558424	-0.454254	-3.81241	1.06283	1.03094	-0.175488	-1.44168	0.440033	0.66335	-0.190574	-2.20617	0.579471	0.76123	-0.6019	-1.45496	0.377633	0.614518	-0.438897	-1.71089	0.411393	0.641399	-0.120331	-1.74678	0.304237	0.551577	-0.044968	-0.501989	0.348711	0.590517	-0.093002	-0.525973	0.349943	0.59156	-0.21104	-1.07213	0.393584	0.627363	-0.226725
Baiap2	0.364197	4.49799	2.16766	1.4723	0.160019	1.62817	0.746737	0.855379	0.483261	0.648803	0.257152	0.506788	0.00684	0.0384337	0.349644	0.590718	0.100774	0.491367	0.351285	0.592614	0.0596109	0.196909	0.341828	0.584613	0.348419	1.77234	0.435909	0.65733	0.34499	1.0941	0.35362	0.592713	0.0451171	0.308759	0.217756	0.466639	-0.105168	-0.135748	0.338033	0.581402	-0.265921	-0.40381	0.360597	0.600091	0.0905059	0.227208	0.341229	0.584125	0.479916
Banp	0.738443	10.1785	9.11518	3.01914	0.275843	2.69924	1.08882	1.04347	0.366751	0.745482	0.258452	0.508381	0.224066	1.2597	0.415453	0.644557	0.34322	4.20778	1.22138	1.10516	0.137152	1.09112	0.395638	0.628998	0.205837	0.625946	0.305754	0.55295	0.379892	1.60267	0.396452	0.629644	0.246255	1.84647	0.314773	0.561046	0.314406	0.972415	0.383391	0.619185	0.056376	0.219916	0.338529	0.581833	0.196616	1.07888	0.39431	0.627941	0.26265
BC004004	-0.123282	-3.16354	1.31567	1.14702	0.0239288	0.179851	0.48438	0.695974	-0.0961991	-0.136927	0.240563	0.490472	-0.250881	-2.59922	0.717683	0.834254	-0.179418	-1.09932	0.469923	0.677618	-0.0989596	-0.306183	0.344669	0.587036	-0.28023	-0.722972	0.314009	0.560199	-0.343834	-1.12376	0.350999	0.591267	-0.137945	-1.4875	0.284267	0.53213	-0.16008	-0.929775	0.388125	0.622171	-0.0946502	-0.93236	0.447108	0.662971	-0.356519	-2.10883	0.558491	0.747317	-0.128245
BC007180	-0.161107	-0.666663	0.518703	0.720211	-0.210833	-2.60114	1.04549	1.02249	-0.166787	-0.114789	0.240366	0.490271	-0.175464	-1.12261	0.399124	0.631763	0.01657	0.0907069	0.336522	0.580106	-0.025208	-0.0829695	0.336455	0.580048	-0.60221	-1.68397	0.407585	0.638424	-0.429442	-1.0434	0.33479	0.57861	-0.0187365	-0.175923	0.215405	0.464117	-0.30997	-1.36046	0.428653	0.654716	-0.171054	-0.808478	0.368793	0.607283	-0.053478	-0.594437	0.353779	0.594793	-0.4695
BC023829	0.354666	2.06409	0.836705	0.914716	0.0864533	0.887368	0.547285	0.739787	0.106875	0.372307	0.244547	0.494517	0.032522	0.632848	0.356136	0.596771	0.157594	1.80235	0.498534	0.706069	0.317496	1.09069	0.395591	0.628961	0.32338	1.20376	0.349805	0.591443	0.213843	0.331334	0.294003	0.54222	0.11818	1.21897	0.258197	0.508131	-0.024782	-0.184521	0.337814	0.581217	0.094824	0.78942	0.36727	0.606028	0.00365	0.0499297	0.336236	0.579858	0.49756
Bcap29	-0.295167	-1.25931	0.613822	0.783468	-0.0532767	-1.06723	0.576582	0.75933	-0.219945	-0.688897	0.255746	0.505714	-0.158278	-1.32579	0.423996	0.65115	-0.246262	-2.18763	0.575397	0.758549	0.137318	0.304237	0.340739	0.583729	-0.178182	-0.750872	0.31292	0.559393	-0.652665	-1.65184	0.403119	0.634916	-0.113282	-1.45584	0.276832	0.526148	-0.240818	-0.901353	0.376733	0.613786	0.016366	0.08391	0.336463	0.580054	-0.30907	-1.81725	0.501231	0.707976	-0.04902
Bckdk	-0.227812	-1.31516	0.625804	0.791077	-0.129213	-1.1205	0.586293	0.765698	0.0771721	0.0950794	0.240228	0.490131	-0.28076	-3.26256	0.868327	0.931841	-0.279414	-3.63655	0.997337	0.998668	-0.137736	-0.398121	0.344036	0.586546	-0.285868	-1.18371	0.34781	0.589754	-0.20469	-0.929156	0.3254	0.570439	-0.104421	-1.44665	0.276047	0.525402	-0.140266	-0.916098	0.378073	0.614876	-0.36315	-2.06291	0.548891	0.740872	-0.18356	-1.37869	0.431151	0.656621	0.087515
Bcl6	0.39997	9.12457	7.41982	2.72393	0.149116	1.2977	0.622167	0.788752	0.651167	0.736136	0.259547	0.509339	0.190597	0.928743	0.404555	0.633285	0.334748	1.28959	0.433374	0.655955	0.203263	0.528427	0.414475	0.640409	0.367455	1.63256	0.451574	0.660255	0.775487	3.15377	0.707	0.83975	0.079125	0.405812	0.220759	0.469809	0.217252	0.83519	0.370995	0.609093	0.127624	0.377132	0.371617	0.608736	0.201768	1.25427	0.415178	0.644282	0.61569
Bdh1	-0.108321	-1.68852	0.719258	0.848091	-0.0401758	-0.532674	0.510586	0.71434	-0.171424	-0.180143	0.241446	0.49137	-0.179279	-2.4368	0.943447	0.936785	-0.300423	-2.43348	0.78335	0.858607	-0.131313	-0.32163	0.348757	0.590512	-0.108933	-0.489538	0.30517	0.55231	-0.0955796	-0.1457	0.290966	0.53941	-0.196363	-2.14206	0.380091	0.608905	-0.264334	-0.92825	0.384218	0.619467	-0.440525	-1.72382	0.484708	0.696206	-0.168911	-2.06899	0.634826	0.782172	0.187604
Bdnf	0.529618	2.20162	0.885593	0.941059	0.470893	4.62012	2.84404	1.55371	0.460281	0.456109	0.246893	0.496883	0.392091	1.45903	0.442946	0.66547	0.449691	2.07278	0.575381	0.752398	0.570316	1.66802	0.475752	0.689636	0.749961	2.90347	0.731298	0.827539	0.784872	1.77831	0.457851	0.668615	-0.0508013	-0.436358	0.225692	0.474924	0.27364	0.98972	0.428378	0.650669	0.118045	0.523665	0.356887	0.597173	0.204245	1.3304	0.495595	0.694678	0.882812
Bicd2	0.126284	1.75645	0.738759	0.859511	0.0112101	0.168184	0.488947	0.699224	0.117299	0.108205	0.240855	0.490769	0.143485	0.853662	0.387666	0.621356	0.220356	1.20713	0.448727	0.663947	0.167074	0.511023	0.353796	0.594675	0.293311	0.536487	0.308008	0.55496	0.177323	0.335644	0.294265	0.54246	-0.00599584	-0.037431	0.215544	0.464266	0.521166	1.04098	0.393407	0.627001	0.134141	0.280996	0.347737	0.589631	0.229973	0.762438	0.36795	0.60642	0.245814
Bloc1s5	-0.439597	-3.14459	1.3057	1.14267	0.0193167	0.264625	0.487502	0.698214	-0.349188	-0.45816	0.246924	0.496914	-0.286442	-3.28429	0.87544	0.935649	-0.28206	-1.13925	0.401006	0.63325	-0.302098	-0.843937	0.371723	0.609691	-0.196485	-0.599056	0.304381	0.551708	-0.347287	-1.31791	0.361799	0.601497	-0.323353	-3.02732	0.484043	0.695732	-0.04729	-0.18627	0.337846	0.581245	-0.110704	-0.636586	0.356373	0.59697	-0.314264	-3.62158	0.991902	0.995943	-0.495755
Brix1	0.00303389	0.0258856	0.481723	0.694062	0.195212	1.14851	0.675237	0.813224	0.308552	0.520225	0.250844	0.500776	0.198708	1.13169	0.466214	0.675985	0.302228	3.56051	1.63437	1.14622	0.235564	0.942132	0.39874	0.62984	0.606434	0.779736	0.3503	0.58967	0.438165	0.981703	0.440942	0.656168	0.12416	0.40141	0.26584	0.514788	0.12518	0.764332	0.459629	0.673465	0.193467	1.1455	0.414914	0.642508	0.089699	0.912282	0.54857	0.731634	0.363772
Btf3l4	-0.233826	-3.11228	1.28886	1.13528	-0.0483975	-0.44821	0.51282	0.715743	-0.198941	-0.628306	0.254442	0.50434	-0.184701	-1.16506	0.420572	0.646007	-0.25085	-1.98855	0.559719	0.740428	0.038445	0.0841726	0.34267	0.585336	-0.2391	-1.11181	0.347808	0.589026	-0.121018	-0.633275	0.316739	0.562633	-0.200708	-1.92904	0.329215	0.572167	-0.313123	-1.63481	0.477874	0.689476	-0.189698	-1.23996	0.413585	0.64302	-0.175327	-0.939293	0.406132	0.633219	-0.169416
C030006K11Rik	-0.00104389	-0.01109	0.481677	0.694029	-0.152293	-0.844469	0.541094	0.735591	-0.368237	-0.268424	0.242329	0.492269	-0.154474	-1.1043	0.397085	0.630147	-0.162062	-0.927768	0.379149	0.615751	-0.370034	-2.58927	0.671328	0.819346	-0.336078	-1.1609	0.345582	0.587862	-0.474593	-1.33078	0.363219	0.602677	-0.185573	-1.53583	0.28387	0.532794	-0.126086	-0.42035	0.344946	0.587321	-0.06377	-0.277194	0.339953	0.583055	-0.315162	-1.5515	0.456468	0.675625	-0.53658
C1galt1c1	0.00672889	0.0294531	0.481739	0.694074	0.09389	2.13874	0.862852	0.928898	0.27053	0.782871	0.260356	0.510251	0.02108	0.151549	0.337259	0.58074	0.196588	1.22661	0.41134	0.641358	0.413852	0.928896	0.379254	0.615836	0.08383	0.20005	0.291096	0.539533	0.288377	1.24099	0.353597	0.594641	-0.0203585	-0.17152	0.21536	0.464069	-0.083852	-0.352443	0.342322	0.585083	0.493366	1.90175	0.516943	0.718987	0.02558	0.114975	0.336772	0.580321	0.520485
Cacybp	-0.0659583	-0.333437	0.490932	0.700665	0.216293	2.55373	1.02513	1.01249	-0.135452	-0.382976	0.244816	0.494789	0.138908	0.969716	0.383129	0.618974	0.188294	1.8216	0.502022	0.708535	0.212844	0.600697	0.354153	0.595108	0.131425	0.934056	0.325781	0.570772	0.717047	2.27736	0.505528	0.711005	0.00342236	0.0275573	0.214517	0.46316	0.270124	1.21564	0.41	0.640313	0.15375	0.852026	0.372408	0.610253	0.027308	0.127869	0.336929	0.580456	0.072685
Calr	0.341186	4.09212	1.87712	1.37008	0.170003	1.99859	0.814529	0.902512	0.1662	0.30818	0.243093	0.493044	0.101694	0.555957	0.351566	0.59293	0.176224	0.910616	0.377572	0.614469	0.501602	1.21168	0.409519	0.639937	0.45802	1.24981	0.354512	0.595409	0.617542	1.68353	0.407523	0.638376	0.222096	1.73378	0.302906	0.550369	0.016418	0.104996	0.336662	0.580226	0.17986	0.928303	0.379198	0.615791	0.140678	0.719968	0.362029	0.601688	0.36294
Camk1g	0.562605	7.64009	5.34591	2.31212	0.193503	1.48597	0.665675	0.815889	0.881048	0.794366	0.260961	0.510843	0.283174	2.36492	0.615753	0.784699	0.31583	1.34545	0.426622	0.653163	0.264888	1.50938	0.450023	0.670838	1.01543	2.69673	0.592442	0.769703	1.05448	2.0813	0.469921	0.685508	0.00183306	0.0230529	0.21451	0.463152	-0.0131	-0.0731215	0.336378	0.579981	-0.33326	-1.49694	0.448153	0.669442	0.08424	0.718476	0.361922	0.601599	1.53919
Camk2g	-0.127485	-3.52813	1.51897	1.23247	-0.146395	-1.58324	0.71054	0.839413	-0.190031	-0.532842	0.249439	0.499437	-0.187779	-1.30087	0.422934	0.649993	-0.33869	-1.73267	0.489886	0.699114	-0.182512	-0.596543	0.356965	0.597338	-0.208183	-1.30872	0.3608	0.600665	-0.370979	-1.05288	0.3357	0.579386	-0.144767	-1.40887	0.27604	0.524756	-0.158239	-0.689318	0.381096	0.616253	-0.422105	-1.76791	0.492594	0.701804	-0.142323	-1.1315	0.417341	0.643959	-0.099285
Ccdc117	0.186807	6.21213	3.69755	1.9229	0.244458	0.965988	0.559466	0.747971	0.0240444	0.0520286	0.240135	0.490035	0.444619	2.09791	0.558758	0.746818	0.072691	0.473239	0.357578	0.597709	0.384801	2.15327	0.614131	0.772119	0.485979	1.62425	0.451276	0.662006	0.957482	3.33677	0.859464	0.89317	0.266646	1.80147	0.310225	0.556901	0.452586	1.61372	0.472879	0.686342	-0.037833	0.438121	0.43244	0.65613	0.204476	0.495069	0.359591	0.599339	0.46059
Ccs	-0.128768	-1.3775	0.639792	0.79987	0.0615633	0.58016	0.509715	0.713944	-0.112366	-0.122572	0.240428	0.490334	-0.165058	-0.904944	0.377057	0.61405	-0.185212	-1.52483	0.452366	0.672582	-0.323246	-1.44685	0.440781	0.663913	-0.156442	-0.47013	0.298638	0.546477	-0.0911583	-0.36002	0.294829	0.542982	-0.0154978	-0.183797	0.215488	0.464207	-0.143686	-0.671818	0.358678	0.598897	-0.276674	-0.955913	0.3818	0.617899	-0.148518	-0.503567	0.34879	0.590585	-0.257545
Cd34	-0.300437	-3.05727	1.26058	1.12275	-0.0808867	-0.60857	0.51253	0.715912	-0.459917	-0.263279	0.242237	0.492176	-0.258536	-1.48987	0.447097	0.668653	-0.34823	-1.48857	0.446904	0.668509	-0.118066	-0.301504	0.340656	0.583658	-0.50995	-1.00564	0.331566	0.575818	-0.993892	-1.09427	0.339321	0.582513	-0.20444	-1.81617	0.311508	0.558129	-0.165624	-0.484919	0.347868	0.589804	-0.268444	-1.37454	0.430579	0.656185	-0.31359	-1.57364	0.459929	0.678181	0.046305
Cdc37l1	0.135445	1.27863	0.617908	0.786072	0.078985	0.773307	0.537057	0.732489	0.317785	1.46636	0.324439	0.567078	0.116173	0.782494	0.400358	0.630689	-0.056881	0.296786	0.380155	0.616194	0.241326	0.619576	0.356143	0.596739	0.307742	1.03995	0.422388	0.642489	0.455118	3.39758	0.796479	0.88341	0.0906514	0.828402	0.250039	0.498791	0.049136	0.315602	0.350932	0.592278	-0.219186	0.524342	0.503859	0.706839	0.310765	1.13197	0.401137	0.633233	0.340212
Cdk2ap2	0.321384	2.09556	0.847615	0.92066	0.183137	2.56544	1.03012	1.01495	0.177081	0.16036	0.240784	0.490698	0.180512	1.79947	0.498016	0.705702	0.13758	0.825714	0.370201	0.608442	-0.2678	-1.11169	0.397904	0.630796	0.707892	1.23742	0.353228	0.59433	0.130118	0.321363	0.293731	0.54197	0.219031	2.41068	0.385417	0.62082	0.339512	1.10841	0.39754	0.630508	-0.0459	-0.227605	0.338701	0.581981	0.141154	0.604027	0.354354	0.595276	0.21948
Cdk5rap3	-0.45406	-1.06393	0.575996	0.758944	-0.128257	-1.64758	0.707878	0.841355	-0.206102	-0.260104	0.242182	0.49212	-0.265154	-3.81381	1.06337	1.0312	-0.153228	-1.11562	0.398341	0.631143	-0.256432	-2.38383	0.620244	0.787556	-0.252028	-0.566531	0.302802	0.550274	-0.48022	-1.50738	0.384103	0.61976	-0.122299	-1.23235	0.259162	0.509079	-0.01575	-0.0814515	0.336443	0.580037	-0.32093	-1.96695	0.529556	0.727706	-0.24428	-1.38022	0.431361	0.656781	-0.245595
Cdkn1a	1.11606	4.78011	2.38579	1.5446	0.363733	2.84873	1.52087	1.13698	2.39448	2.5274	0.453539	0.673208	0.426619	2.1286	0.647503	0.779833	0.424643	1.90123	0.573546	0.741833	0.293621	1.59626	0.583604	0.735775	1.85164	5.52654	1.60505	1.25346	4.54201	3.81514	0.896129	0.946559	0.15223	0.946946	0.245546	0.494879	0.141113	0.795787	0.391081	0.622931	0.186499	1.15119	0.726745	0.802021	0.328677	2.26767	0.648395	0.788399	1.48351
Cebpd	0.531852	2.359	0.945405	0.972319	-0.0704133	-0.196592	0.484887	0.696339	0.614832	0.500828	0.248288	0.498285	0.083624	0.302685	0.340692	0.583688	0.193406	0.9654	0.382711	0.618636	0.054936	0.416799	0.344797	0.587194	0.006695	0.0108767	0.289433	0.53799	0.957292	2.73552	0.601222	0.775385	-0.0317879	-0.186631	0.215519	0.46424	0.626638	2.08687	0.553863	0.74422	0.936992	2.26292	0.592151	0.769514	0.30704	1.0817	0.394615	0.628184	0.309135
Cetn3	-0.184606	-0.891959	0.547966	0.740247	-0.0224867	-0.127105	0.483013	0.694991	-0.159409	-0.435343	0.246244	0.49623	-0.316718	-1.52819	0.452879	0.672963	-0.4799	-3.33228	0.891315	0.944095	-0.157614	-0.319819	0.341225	0.584145	-0.283418	-6.03134	1.80514	1.34356	-0.1767	-1.54461	0.388837	0.623568	-0.225476	-1.256	0.260893	0.510777	-0.281872	-0.661876	0.358015	0.598344	0.084756	0.207475	0.338263	0.581604	-0.49627	-2.11407	0.559575	0.748047	-0.163405
Cfp	0.411039	4.73774	2.35218	1.53368	0.06398	0.296447	0.48899	0.699278	-0.0301048	-0.0766252	0.240123	0.490023	0.442486	3.40188	0.91475	0.956426	0.259158	1.08161	0.394605	0.628176	0.041424	0.266426	0.33966	0.582804	0.311165	0.853078	0.319751	0.565465	-0.08678	-0.227282	0.291581	0.539982	0.216519	1.35828	0.268757	0.518418	0.273572	1.07723	0.394132	0.6278	0.139202	1.5496	0.456174	0.675406	0.178496	1.65508	0.473076	0.687805	-0.29091
Chid1	-0.184158	-1.78624	0.747556	0.864613	-0.169033	-1.09736	0.603265	0.774502	-0.213745	-0.56752	0.251482	0.501444	-0.386195	-3.1114	0.847943	0.912111	-0.341025	-2.23003	0.619431	0.778157	-0.242889	-0.841022	0.372104	0.609954	-0.384859	-0.891125	0.322755	0.568094	-0.0952934	-0.29565	0.293081	0.54137	-0.157821	-1.52181	0.29205	0.538422	-0.14613	-0.462487	0.353229	0.59418	-0.583073	-3.12415	0.83312	0.909863	-0.284954	-2.4878	0.678294	0.814438	-0.265052
Chmp6	0.0467647	0.27017	0.487749	0.698391	-0.0763833	-0.824353	0.538297	0.733687	-0.272584	-0.376074	0.244641	0.494612	-0.246988	-3.2294	0.857564	0.926047	-0.1611	-2.26664	0.592995	0.770061	-0.147474	-0.876668	0.374538	0.611995	-0.0905117	-0.302443	0.29324	0.541516	-0.103157	-0.7437	0.312474	0.558994	-0.0256422	-0.448077	0.2204	0.469467	-0.005364	-0.0228882	0.336137	0.579773	-0.088996	-0.663658	0.358133	0.598442	-0.276142	-1.17742	0.405427	0.636731	-0.253205
Chordc1	0.369503	5.30989	2.83124	1.68263	0.350577	2.56413	1.02956	1.01467	0.403591	0.805901	0.261576	0.511445	0.518772	3.06525	0.805898	0.897718	0.564602	2.83786	0.738783	0.859525	0.896976	1.49342	0.447626	0.669049	0.669695	3.31904	0.74843	0.865118	1.07752	4.25589	1.04412	1.02182	0.246089	1.87628	0.318036	0.563947	0.475376	1.65275	0.47269	0.687524	0.732558	3.13953	0.828945	0.910464	0.619044	4.13664	1.1917	1.09165	0.415715
Chpf2	-0.0412567	-0.205913	0.4852	0.696563	-0.116647	-0.555372	0.50737	0.712299	-0.138034	-0.377281	0.244672	0.494643	-0.477354	-3.67971	1.01312	1.00654	-0.447582	-6.1485	2.22632	1.49208	-0.289196	-1.06816	0.39316	0.627025	-0.424975	-1.35628	0.366074	0.605041	-0.154283	-0.430017	0.297133	0.545099	-0.464577	-2.98696	0.476905	0.690583	-0.383014	-2.71623	0.705006	0.839647	-0.58836	-4.733	1.45618	1.20672	-0.49601	-2.78235	0.723184	0.850402	0.153585
Cirbp	-0.754249	-3.86746	1.72811	1.31457	-0.494783	-2.64266	1.06364	1.03133	-0.884305	-2.85529	0.511684	0.715321	-1.0057	-2.59168	0.671952	0.819727	-1.15401	-4.99994	1.58608	1.2594	-1.09172	-2.44788	0.635717	0.797318	-0.953095	-6.45605	2.02612	1.42342	-1.47899	-3.88712	0.919	0.958645	-0.67959	-3.16503	0.509124	0.71353	-0.57871	-1.10977	0.397691	0.630627	-1.50023	-4.07636	1.16695	1.08025	-0.91751	-3.38565	0.909243	0.953542	-0.588245
Clk1	0.113172	0.765925	0.530553	0.728391	0.10364	1.2056	0.602788	0.776394	0.355066	0.780558	0.260236	0.510133	0.241676	1.19311	0.407287	0.63819	0.059718	0.395522	0.343933	0.586458	0.320258	0.746215	0.363953	0.603285	0.50406	1.89944	0.439756	0.663141	0.50711	2.01505	0.458612	0.677209	0.186524	1.28573	0.263115	0.512947	0.132996	0.399697	0.344099	0.5866	0.318928	1.41869	0.436746	0.660867	0.22132	0.989049	0.385022	0.620501	0.512475
Cln6	-0.431954	-2.05477	0.833506	0.912966	-0.0626033	-0.545166	0.506434	0.711642	-0.462525	-1.08142	0.278909	0.528118	-0.24834	-1.89602	0.515856	0.718231	-0.256174	-1.9308	0.522511	0.722849	-0.153662	-0.70381	0.360879	0.600732	-0.24217	-0.59703	0.30428	0.551616	-0.536888	-2.35294	0.520109	0.721186	-0.149895	-1.63543	0.29316	0.541443	-0.122692	-1.03303	0.389469	0.624075	-0.010354	-0.0884425	0.336502	0.580088	-0.19888	-1.89172	0.515041	0.717663	-0.5944
Cndp2	-0.117133	-1.70772	0.724693	0.851289	-0.0813167	-1.58213	0.696459	0.833426	-0.0719262	-0.214991	0.2449	0.494852	-0.258968	-3.60062	0.990839	0.99326	-0.118477	-1.68297	0.565218	0.73646	-0.058368	-0.13796	0.337193	0.580683	-0.341315	-1.0228	0.33392	0.577756	-0.27397	-1.15913	0.348826	0.59015	-0.143561	-1.54106	0.284392	0.533273	-0.049162	-0.368367	0.34877	0.590471	-0.075345	-0.86928	0.444448	0.662093	-0.193806	-1.07599	0.394057	0.627733	-0.167237
Cntln	-0.389098	-2.86854	1.16738	1.08045	-0.174773	-0.832626	0.539439	0.734465	-0.704489	-0.846917	0.263836	0.513649	-0.283678	-2.60478	0.675356	0.821801	-0.234226	-1.25701	0.415115	0.644294	0.069948	0.463112	0.346835	0.588927	-0.313608	-0.749838	0.312856	0.559335	-0.422828	-1.12293	0.341969	0.584781	-0.0954575	-1.03496	0.245999	0.495982	-0.207834	-1.86597	0.510204	0.714285	0.049014	0.333101	0.341659	0.584516	-0.16738	-1.52535	0.452445	0.672641	-0.781495
Creld2	0.652848	3.39839	1.44409	1.2017	0.436043	3.13325	1.29977	1.14007	0.780108	1.98855	0.371739	0.609704	0.806318	4.50643	1.35151	1.16254	0.767256	4.38232	1.29635	1.13857	0.18911	1.05987	0.392278	0.626321	1.05152	1.98506	0.453615	0.673509	0.632353	2.1445	0.481048	0.693576	0.356067	3.16834	0.50974	0.713961	0.94085	4.03536	1.15032	1.07253	0.927174	3.26655	0.869629	0.932539	0.15797	0.841761	0.371539	0.60954	1.16111
Crem	0.37679	3.5936	1.55783	1.24813	0.421201	3.9308	2.10648	1.37392	1.37247	2.50785	0.456572	0.673663	0.413474	1.94001	0.575089	0.746346	0.568064	3.05945	0.829073	0.904981	0.403977	1.37814	0.447327	0.66631	0.715813	1.88707	0.459895	0.672555	0.210229	0.510368	0.334945	0.577444	0.340902	2.81516	0.474483	0.680331	0.260175	1.39719	0.442151	0.664907	0.375072	2.25268	0.620867	0.779709	0.0384814	0.303231	0.37805	0.614252	0.286811
Crmp1	-0.137848	-1.57038	0.687175	0.82896	-0.146317	-1.34253	0.631867	0.7949	-0.148071	-0.106658	0.240306	0.49021	-0.111906	-0.941835	0.380464	0.616817	-0.310978	-2.48526	0.644937	0.803079	-0.102344	-0.21929	0.338516	0.581821	-0.236252	-2.23966	0.498431	0.705997	-0.448272	-1.33123	0.363269	0.602718	-0.138695	-0.916947	0.239224	0.489105	-0.296202	-1.08706	0.395196	0.628646	-0.625464	-3.2192	0.854275	0.92427	-0.047508	-0.327042	0.341459	0.584345	-0.1516
Cryab	0.189565	1.74888	0.736547	0.858223	0.451827	5.48454	3.1222	1.73515	-0.0673953	-0.232629	0.242392	0.492328	0.181989	0.554551	0.352116	0.59337	0.438377	1.59548	0.479635	0.689409	0.227613	0.461257	0.351582	0.59282	0.366403	1.97198	0.451484	0.671919	0.177651	2.07477	0.476683	0.688254	0.104688	0.654381	0.229693	0.479114	0.454486	0.931768	0.379521	0.616053	0.681098	1.61183	0.506217	0.704046	0.053883	0.0698545	0.33801	0.581385	0.253452
Cryl1	-0.07708	-0.60086	0.511753	0.715369	-0.00273	-0.0275123	0.48173	0.694068	0.0298802	0.0711852	0.240096	0.489996	-0.20435	-1.19543	0.407564	0.638407	-0.118382	-0.486989	0.347969	0.589889	-0.371864	-2.34511	0.611088	0.781721	0.07426	0.138789	0.290231	0.538731	-0.202525	-0.410401	0.296446	0.544469	-0.0881687	-0.672555	0.227798	0.477282	-0.139432	-0.891616	0.37586	0.613074	-0.125558	-0.913612	0.377845	0.614691	-0.194504	-1.11824	0.398634	0.631375	-0.505455
Cspg5	-0.181204	-4.02537	1.83197	1.3535	-0.144263	-1.99018	0.811734	0.900963	-0.243753	-0.182169	0.241033	0.490951	-0.267214	-1.47051	0.444231	0.666507	-0.273546	-1.26368	0.415955	0.644946	-0.220502	-0.541501	0.350772	0.59226	-0.367355	-1.35908	0.366391	0.605302	-0.210462	-0.598243	0.304341	0.551671	-0.116864	-0.893292	0.237964	0.487816	-0.266284	-0.926366	0.379019	0.615645	-0.702012	-3.57447	0.974953	0.987397	-0.211436	-1.06481	0.392802	0.626739	-0.36758
Ctdsp1	-0.224965	-4.12959	1.90279	1.37942	-0.189343	-1.83091	0.761021	0.872365	-0.541406	-0.285976	0.242653	0.492598	-0.013546	-0.125277	0.336896	0.580427	-0.05953	-0.938968	0.380194	0.616599	-0.141164	-1.13189	0.40017	0.63259	0.310375	0.508001	0.300181	0.547888	-0.167278	-0.363578	0.294936	0.54308	-0.0173619	-0.192015	0.215579	0.464305	-0.188338	-1.51118	0.450294	0.671039	-0.160884	-0.977442	0.383881	0.619581	-0.045376	-0.395062	0.343915	0.586443	-1.26175
Ctgf	0.176421	2.46472	0.987903	0.993933	0.19784	2.36899	0.949342	0.974342	0.310905	0.351684	0.24405	0.494014	0.119454	0.815493	0.369363	0.607752	0.53045	2.88795	0.753125	0.867828	0.641324	1.44531	0.440557	0.663745	0.323538	1.43362	0.375064	0.612425	0.437573	1.06701	0.336867	0.580402	0.0554669	0.152537	0.215179	0.463874	0.84127	1.70889	0.482126	0.694353	1.20894	2.97007	0.777178	0.881577	0.271984	0.521004	0.349683	0.59134	-0.195765
Ctla2a	0.0474783	0.183871	0.484484	0.696049	-0.00303	-0.00641487	0.48167	0.694025	0.441308	0.737069	0.258036	0.507972	0.17413	0.988698	0.384987	0.620473	0.489254	2.91402	0.760687	0.872174	0.402454	1.65963	0.47383	0.688353	0.934277	1.02878	0.333528	0.577519	-0.377758	-0.669263	0.308091	0.55506	0.149932	0.73391	0.230336	0.479934	0.164204	0.677655	0.359072	0.599226	0.526672	1.7017	0.480901	0.69347	0.14334	0.542266	0.350814	0.592295	0.78314
Ctla2b	0.101994	0.534055	0.505435	0.710939	0.0917367	0.230343	0.486088	0.6972	0.0491373	0.0802759	0.240142	0.490043	0.245006	2.82598	0.73542	0.857566	0.313118	2.92226	0.763092	0.873551	0.122492	1.15658	0.402994	0.634818	0.988522	1.23265	0.352738	0.593917	0.241705	0.515584	0.300505	0.548183	0.0812563	0.783982	0.232572	0.482257	0.071498	0.721572	0.362144	0.601784	0.187808	1.28866	0.419143	0.647413	0.101498	0.584763	0.353209	0.594313	-0.391645
Ctsl	-0.0652042	-0.940773	0.555421	0.745266	-0.03357	-0.690102	0.521353	0.722048	-0.181963	-0.255789	0.242108	0.492045	-0.145852	-1.20052	0.408173	0.638884	-0.226024	-1.84829	0.50692	0.711983	-0.025238	-0.0636472	0.336314	0.579926	-0.0565517	-0.25265	0.292088	0.540452	-0.504725	-1.76092	0.418629	0.647016	-0.0627633	-0.643229	0.226663	0.476092	-0.202674	-0.823658	0.370032	0.608302	-0.107986	-0.800868	0.368181	0.606779	-0.166144	-0.81843	0.369602	0.607949	0.00461
Cul7	-0.243437	-0.996368	0.564396	0.751263	-0.0581167	-0.812697	0.536706	0.732602	-0.0462177	-0.0974359	0.240243	0.490146	-0.162556	-1.50017	0.448637	0.669803	-0.128442	-1.27268	0.417097	0.645831	-0.265426	-1.41521	0.436252	0.660494	-0.034535	-0.0612012	0.289584	0.538131	-0.41211	-0.83216	0.318282	0.564165	-0.0394525	-0.379092	0.218721	0.467676	-0.23239	-0.69177	0.360038	0.600032	-0.530984	-1.91694	0.519843	0.721002	-0.14469	-0.804551	0.368476	0.607022	0.120065
Cwc27	0.09444	0.325862	0.490515	0.700368	-0.155263	-1.5934	0.693243	0.832612	-0.319462	-0.350786	0.244029	0.493992	-0.145662	-3.0378	0.797523	0.893041	-0.13729	-0.778193	0.36639	0.605302	-0.242614	-1.41145	0.435721	0.660092	-0.122028	-0.532223	0.301231	0.548845	-0.28622	-1.71912	0.412568	0.642315	-0.210679	-1.5424	0.284465	0.533353	-0.18609	-2.17978	0.573683	0.757419	-0.260134	-2.59369	0.672473	0.820045	-0.244144	-1.76021	0.491027	0.700733	-0.16642
Cyp2j6	-0.180519	-2.88145	1.17356	1.08331	-0.0557267	-0.479405	0.500819	0.707686	-0.532961	-0.387266	0.244926	0.4949	-0.162582	-1.13855	0.400926	0.633187	-0.072976	-0.603293	0.354309	0.595239	-0.125948	-1.02143	0.388278	0.623119	-0.22896	-0.683122	0.308872	0.555763	0.000511667	0.00208505	0.289429	0.537986	-0.164199	-1.44968	0.276306	0.525648	-0.171018	-0.556069	0.351572	0.592935	-0.202362	-1.2944	0.419885	0.647985	0.064606	0.212554	0.33837	0.581696	-0.880535
Cys1	0.249893	0.637385	0.515522	0.717998	0.0617264	0.430943	0.520142	0.720656	0.418187	0.622396	0.255327	0.505167	0.303904	2.13918	0.681428	0.79817	0.146643	1.40542	0.6759	0.794678	-0.137704	-0.142445	0.346643	0.588749	0.386411	0.897956	0.350202	0.589307	0.00732067	0.204852	0.293564	0.541804	0.23006	3.19837	0.714493	0.781846	0.334799	1.68167	0.506136	0.705447	0.180307	1.24889	0.481972	0.685217	-0.0802712	-0.37321	0.343078	0.585729	0.372458
Dbp	-0.510557	-5.6509	3.14272	1.77277	-0.220377	-1.66884	0.713753	0.844839	-0.97467	-1.22975	0.290336	0.538829	-0.41937	-2.83532	0.738064	0.859107	-0.894262	-5.1593	1.66703	1.29114	-0.590088	-1.98487	0.533096	0.730134	-0.77647	-2.20812	0.492586	0.701845	-0.347797	-0.929128	0.325398	0.570437	-0.419242	-4.50657	0.811824	0.901013	-0.403046	-1.68038	0.477295	0.690866	-0.576596	-2.27399	0.594662	0.771143	-0.490974	-2.18401	0.574607	0.758028	-0.653735
Dctn6	-0.0651167	-0.74912	0.528432	0.726933	0.004928	0.074785	0.484731	0.696225	-0.029102	-0.239646	0.242387	0.492324	-0.215788	-3.08718	0.851409	0.910689	-0.224635	-2.28373	0.734544	0.827027	-0.0550843	-0.126721	0.339049	0.582275	-0.115671	-0.972272	0.342157	0.583676	-0.16181	-0.917467	0.330059	0.574007	-0.107702	-1.05808	0.247575	0.497548	-0.104808	-0.584018	0.35602	0.596563	-0.184927	-0.774382	0.372567	0.60997	-0.242039	-1.32725	0.445605	0.664225	-0.042012
Dcx	-0.600104	-14.6979	18.4841	4.29932	-0.0998774	-1.15797	0.749804	0.828741	-0.207266	-0.11461	0.242009	0.491934	-0.119582	-0.823881	0.483143	0.688006	-0.22177	-1.00956	0.404784	0.634248	-0.0692591	-0.480246	0.355435	0.595914	-0.360561	-0.76941	0.316451	0.562395	-0.126965	-0.218615	0.293367	0.541594	-0.0343758	-0.110931	0.225044	0.474165	-0.0300533	-0.145667	0.344778	0.5871	-0.202336	-0.862248	0.390913	0.624634	-0.0851845	-0.379735	0.344006	0.586502	-0.449929
Ddb2	-0.303713	-1.93259	0.79291	0.890455	-0.125877	-0.992105	0.563689	0.750793	-0.147318	-0.335466	0.243678	0.493638	-0.301468	-2.4632	0.639479	0.799674	-0.288354	-1.55265	0.456647	0.675757	-0.105404	-0.866005	0.373609	0.611236	-0.262572	-0.91619	0.324404	0.569564	-0.115468	-0.405507	0.29628	0.544316	-0.10346	-0.750324	0.231053	0.48068	-0.06381	-0.496341	0.348429	0.590279	-0.08918	-0.688926	0.359842	0.599868	-0.123846	-0.7176	0.361859	0.601547	-0.446485
Ddx25	-0.0380831	-1.2262	0.606964	0.779079	-0.103543	-1.41834	0.649307	0.805796	-0.118503	-0.129879	0.240489	0.490397	-0.159954	-2.14553	0.566276	0.752513	-0.096916	-1.47443	0.444808	0.666939	-0.103584	-0.507368	0.348982	0.590747	-0.16598	-0.887451	0.322244	0.567665	-0.196282	-0.388427	0.295715	0.543797	-0.118082	-1.08634	0.249204	0.499204	-0.119606	-0.593309	0.353712	0.594737	-0.234472	-2.21985	0.582497	0.763215	-0.221672	-1.54516	0.455488	0.674898	-0.131925
Ddx49	-0.0914821	-0.775475	0.53178	0.729233	-0.09438	-0.894378	0.548326	0.74049	-0.167361	-0.381563	0.24478	0.494752	-0.33772	-1.96427	0.529028	0.727343	-0.491508	-2.53221	0.656715	0.81038	-0.13786	-0.300172	0.340616	0.583623	-0.372872	-0.879429	0.321653	0.567145	-0.417737	-1.84333	0.431006	0.65651	-0.198073	-2.01462	0.333868	0.577813	-0.098446	-0.414804	0.344714	0.587124	-0.411036	-1.96511	0.529193	0.727457	-0.404282	-1.19827	0.407904	0.638674	-0.55336
Deaf1	-0.18738	-8.18597	6.06584	2.46289	-0.16005	-1.41513	0.648549	0.805326	-0.330222	-1.05114	0.276757	0.526077	-0.045424	-0.308407	0.340867	0.583838	-0.395636	-3.29542	0.879102	0.937605	-0.394074	-1.67209	0.475906	0.689859	-0.111078	-0.307696	0.293373	0.541639	0.466882	0.96251	0.328029	0.572739	-0.124836	-1.72244	0.301753	0.549321	-0.108492	-0.497331	0.348478	0.59032	-0.359766	-2.3454	0.611156	0.781764	-0.178416	-0.939626	0.380256	0.616649	-0.380665
Denr	-0.1517	-1.37721	0.639725	0.799828	-0.054444	-0.135777	0.551408	0.741866	-0.202276	-0.322362	0.243424	0.49338	-0.123355	-1.07429	0.398418	0.630726	-0.168102	-1.91074	0.5365	0.728622	-0.0654844	-0.251362	0.341257	0.584151	-0.203729	-1.08415	0.338931	0.582115	-0.130514	-0.986088	0.346002	0.586966	-0.188428	-1.98831	0.35376	0.587463	-0.235774	-1.1058	0.399114	0.631515	-0.286746	-1.3136	0.425737	0.651998	-0.252258	-1.02742	0.39632	0.628645	-0.16687
Derl2	0.365071	2.59001	1.04068	1.02014	0.245899	2.00929	0.880454	0.927855	0.012741	0.0665615	0.243218	0.493171	0.0907053	0.770448	0.3702	0.608074	0.1437	0.730304	0.369131	0.607297	0.0851173	0.331018	0.341684	0.584536	0.149691	0.611955	0.311521	0.557964	-0.0309028	-0.157715	0.290532	0.53901	0.0854837	1.01757	0.262937	0.511637	0.130273	0.40352	0.36577	0.604717	0.120045	0.564236	0.352422	0.593638	0.022908	0.0702205	0.339166	0.582371	0.293367
Dgat2	-0.108618	-0.999764	0.564961	0.751639	-0.084805	-1.19317	0.624792	0.787469	-0.137183	-0.213703	0.241464	0.49139	-0.296561	-1.66628	0.475056	0.689218	-0.276867	-1.66811	0.494998	0.699558	-0.139261	-0.468535	0.359513	0.599278	0.0114775	0.111912	0.314947	0.561164	-0.834747	-2.63839	0.590962	0.765029	0.0100499	0.0928993	0.21505	0.463734	-0.339789	-1.19291	0.41615	0.643914	-0.59094	-2.5399	0.659711	0.811911	0.009499	-0.0276031	0.350679	0.59218	0.08953
Dhcr7	-0.206807	-1.72431	0.729438	0.854071	0.139737	1.8185	0.757244	0.870198	-0.11181	-0.110294	0.240332	0.490237	-0.172976	-1.46813	0.443882	0.666244	-0.394212	-2.48532	0.644952	0.803089	-0.334278	-0.865267	0.373545	0.611184	-0.230422	-0.54173	0.301656	0.549232	-0.529837	-3.40835	0.773464	0.879468	-0.145997	-1.12032	0.25141	0.501408	-0.19631	-0.885689	0.375333	0.612645	-0.320634	-2.40498	0.625307	0.790763	-0.29693	-2.16308	0.570057	0.755021	0.134255
Dio2	0.6305	3.98002	1.80171	1.34228	0.162148	1.06789	0.622909	0.784974	0.689239	0.350141	0.244024	0.493988	0.52951	1.95394	0.53216	0.728313	0.632475	2.65208	0.887418	0.880143	0.552034	1.44096	0.459154	0.674621	1.06492	2.43244	0.610135	0.761235	0.191123	0.319975	0.297366	0.545275	0.2819	2.66117	0.453501	0.66413	0.123603	0.479501	0.353977	0.594859	0.410358	2.05398	0.747195	0.81227	0.324423	1.61172	0.518116	0.713653	1.11426
Dleu2	0.10168	0.401697	0.495113	0.703643	0.418657	7.01513	4.58267	2.14072	0.603332	0.774975	0.259946	0.509849	0.204204	0.993408	0.385454	0.620849	0.51822	2.56735	0.665675	0.815889	0.097368	0.245702	0.33913	0.582348	1.31058	2.45115	0.539768	0.734689	-0.0973333	-0.156458	0.290448	0.538933	0.181827	1.31464	0.265326	0.515098	0.323388	1.98444	0.533012	0.730076	0.462386	1.61949	0.467248	0.683556	0.094746	0.484653	0.347856	0.589793	1.10336
Dnaja1	0.248882	1.88577	0.778011	0.882049	0.102393	1.37334	0.652358	0.805706	0.119735	0.222056	0.241778	0.491708	0.0537806	0.258775	0.342021	0.584806	0.151745	0.923263	0.389457	0.623165	0.347295	0.945806	0.382983	0.618649	0.153706	1.72851	0.431205	0.652915	0.568189	2.29698	0.509562	0.713747	0.0430273	0.511996	0.223023	0.472224	0.0955416	0.365372	0.342954	0.58562	0.0841805	0.659065	0.360615	0.600367	0.17279	1.00835	0.387344	0.622328	0.206994
Dnaja4	0.245495	1.55496	0.683158	0.826534	0.133981	2.53297	1.22449	1.05327	0.250507	0.659568	0.259194	0.508844	0.0564416	0.644126	0.389502	0.622588	-0.0263176	0.185534	0.35916	0.598819	0.117053	0.514483	0.357714	0.597798	0.423492	1.49989	0.387572	0.621582	0.845122	1.78196	0.422799	0.64998	0.156971	2.23104	0.368701	0.604516	0.161295	0.582379	0.35459	0.595407	-0.0654944	0.267932	0.447504	0.662263	0.246668	1.23311	0.413501	0.642851	0.453197
Dnajb1	0.319377	2.22942	0.89586	0.946499	0.394188	2.02395	0.832364	0.91023	0.102196	0.161139	0.240997	0.490914	0.502668	1.70244	0.490013	0.698098	0.057423	0.317905	0.346853	0.588872	0.180879	0.397043	0.347554	0.589468	0.413057	1.88008	0.441453	0.663222	0.927797	3.93561	1.07496	0.991432	0.0440053	0.497262	0.230365	0.47968	0.708561	1.72596	0.485058	0.696461	-0.162994	-0.349499	0.397731	0.629982	0.161224	0.46544	0.34907	0.590765	0.31366
Dnajb11	0.19758	0.98701	0.562849	0.750233	0.37517	3.24597	1.35969	1.16606	0.207262	0.844807	0.263717	0.513534	0.309552	2.54044	0.658802	0.811666	0.261018	1.90141	0.516878	0.718943	0.228218	0.755925	0.364682	0.603889	0.293043	1.94802	0.447545	0.668988	0.231525	1.76306	0.418945	0.647259	0.139492	1.42852	0.274514	0.523941	0.257356	2.32049	0.605345	0.778039	0.277438	2.21073	0.580478	0.761891	0.139978	1.29372	0.419797	0.647918	0.31557
Dnajb5	0.473041	7.74642	5.48225	2.34142	0.261813	2.92237	1.4485	1.1445	0.694181	1.3474	0.300502	0.54817	0.515252	3.92098	1.19619	1.06502	0.380738	1.38895	0.476278	0.683561	0.286108	0.979813	0.388138	0.622607	0.875416	3.19696	0.744746	0.852936	0.0980683	0.349891	0.333709	0.577156	0.0946367	0.878455	0.238168	0.487929	-0.019029	-0.0747701	0.336399	0.579999	-0.14456	-0.596333	0.360527	0.600166	0.292457	1.37891	0.441166	0.662573	0.733542
Dnajc3	0.319631	3.01798	1.24068	1.11386	0.246638	1.44208	0.659159	0.811261	0.209441	0.44028	0.246489	0.496473	0.231516	1.22654	0.434889	0.656592	0.288952	1.56047	0.492231	0.697171	0.359819	0.765197	0.368242	0.606604	0.410961	0.930538	0.33817	0.580123	0.246579	0.930028	0.335942	0.578287	0.166343	1.10207	0.251656	0.501431	0.298583	1.84399	0.667043	0.782417	0.171941	1.30019	0.560144	0.741004	0.0251693	-0.0795911	0.342182	0.584943	0.421295
Dnajc30	-0.155768	-1.20964	0.603602	0.776918	0.0152667	0.303598	0.489348	0.699534	-0.149576	-0.338127	0.243738	0.493698	-0.138728	-1.85819	0.508755	0.713271	-0.286238	-6.03483	2.15707	1.4687	-0.097664	-0.405423	0.34433	0.586796	-0.176868	-0.695346	0.309574	0.556394	-0.470973	-1.87018	0.43516	0.659667	-0.101972	-1.63298	0.292925	0.541225	-0.163458	-0.668301	0.358442	0.598701	-0.28326	-2.05767	0.547812	0.740143	-0.1965	-1.33444	0.425148	0.652034	-0.021465
Dnase1l2	0.598838	2.62647	1.05653	1.02788	0.149189	1.1528	0.592543	0.769752	0.0814617	0.395829	0.254372	0.504107	0.25266	1.76754	0.495251	0.703096	0.128495	1.75734	0.620861	0.769476	-0.0329431	-0.103106	0.341201	0.584113	0.170726	0.78285	0.316694	0.562638	0.130517	0.515268	0.31447	0.560225	0.168867	1.236	0.261131	0.510712	0.248929	2.10806	0.608651	0.768771	0.149694	1.06787	0.396435	0.62927	0.124111	0.908294	0.392307	0.624928	-0.0128972
Dock7	-0.299057	-5.66084	3.15209	1.77541	-0.0500267	-0.870291	0.544784	0.738095	-0.147183	-0.366121	0.244395	0.494363	-0.201882	-2.79208	0.725895	0.851995	-0.250642	-2.19587	0.577203	0.759739	0.014162	0.0525723	0.336249	0.57987	-0.350087	-1.02723	0.333395	0.577404	-0.22569	-0.46404	0.298401	0.546261	-0.192315	-1.75063	0.304632	0.551935	-0.228902	-1.64399	0.471246	0.686473	-0.120822	-0.984514	0.384575	0.620141	-0.190918	-1.73084	0.485901	0.697066	-0.09396
Dusp1	0.618891	11.9999	12.4814	3.53291	0.31548	5.05215	2.60869	1.61514	0.91139	2.99633	0.539193	0.734298	0.518158	1.05888	0.392172	0.626236	0.101646	0.222589	0.338588	0.581883	0.395258	0.869319	0.373897	0.611471	1.05925	3.3895	0.768124	0.876427	0.661678	2.18178	0.487769	0.698404	0.269428	1.95805	0.327258	0.572064	0.10386	0.208045	0.338275	0.581614	0.624264	2.27576	0.595065	0.771404	0.340316	1.47347	0.444667	0.666834	1.04713
Dusp14	0.145454	1.93318	0.7931	0.890562	0.321963	3.08577	1.27517	1.12923	0.547406	0.58047	0.251158	0.501157	0.22095	1.15941	0.403323	0.635077	0.094636	0.265884	0.339646	0.582791	0.231172	0.539193	0.350648	0.592155	0.551438	1.07845	0.337889	0.581283	0.300543	0.324486	0.293816	0.542048	0.0425789	0.476249	0.221165	0.470282	-0.0359	-0.0656134	0.336326	0.579937	-0.164492	-0.444448	0.345988	0.588207	0.144844	0.410112	0.344521	0.586959	0.49399
Dusp16	-0.106142	-0.63593	0.515367	0.717891	-0.178587	-1.16987	0.595717	0.771827	-0.323137	-0.839053	0.263394	0.513219	-0.3443	-3.13509	0.827552	0.909699	-0.191316	-0.920616	0.378488	0.615214	-0.077048	-0.335696	0.341746	0.58459	-0.228887	-0.630232	0.305978	0.553153	-0.593285	-2.88745	0.63682	0.79801	-0.109863	-0.901997	0.238424	0.488287	-0.376816	-1.40132	0.434296	0.659012	-0.161624	-1.10322	0.396966	0.630053	-0.121456	-0.530254	0.35017	0.591751	-0.042055
Dusp6	0.621667	3.38162	1.43461	1.19775	0.27108	1.15908	0.593622	0.770469	0.620656	1.86557	0.355939	0.596606	0.03783	0.12674	0.336914	0.580443	0.331878	0.721997	0.362175	0.60181	0.785206	1.57442	0.460051	0.678271	1.00235	4.8868	1.28446	1.13334	0.792573	1.94704	0.447385	0.668869	0.236217	1.62217	0.29189	0.540268	0.410464	2.15921	0.569221	0.754467	0.450846	2.28815	0.597893	0.773235	0.514898	3.83134	1.07007	1.03444	1.02754
Dynll1	0.225148	1.92776	0.791355	0.889581	0.102389	1.60496	0.836827	0.882975	0.204516	1.34202	0.300045	0.547748	0.0236599	0.14834	0.338342	0.581666	0.002082	0.180732	0.348473	0.590289	0.175766	0.597618	0.354706	0.595542	0.124404	2.26007	0.50511	0.709872	0.294518	3.04735	0.676509	0.82245	0.0276323	0.404312	0.224059	0.473132	0.338137	0.790829	0.368126	0.606676	0.588518	1.96887	0.530288	0.728121	0.136062	0.577932	0.352918	0.594064	0.118388
E2f6	0.0873833	0.291649	0.488755	0.69911	0.181457	1.36252	0.636373	0.79773	0.0850964	0.186482	0.241086	0.491005	0.151246	1.51433	0.450771	0.671395	0.165022	1.47301	0.444598	0.666782	0.153612	0.839577	0.371356	0.60939	0.505578	1.28743	0.358489	0.59874	0.0963533	0.304914	0.293302	0.541574	0.0609117	0.581178	0.224429	0.473739	0.180984	1.8938	0.515435	0.717938	0.1176	0.820746	0.369792	0.608105	0.008318	0.0656015	0.336326	0.579936	0.51189
Ebag9	-0.297886	-0.853638	0.542392	0.736472	0.0340667	0.316801	0.49003	0.700022	-0.332561	-0.471446	0.247336	0.497328	-0.25023	-2.56636	0.665422	0.815734	-0.176674	-1.46034	0.44274	0.665387	0.096694	0.205361	0.33822	0.581567	-0.174815	-1.17179	0.346641	0.588762	-0.022235	-0.0873393	0.289746	0.538281	-0.111194	-1.06538	0.247878	0.497873	-0.257704	-1.35577	0.428017	0.65423	-0.046266	-0.307746	0.340846	0.583821	-0.27668	-2.42037	0.629021	0.793109	-0.158585
Efnb3	-0.0919848	-0.802882	0.535385	0.7317	0.0247267	0.125158	0.482972	0.694962	-0.46997	-1.09262	0.279721	0.528886	-0.242598	-1.77556	0.493741	0.702667	-0.301944	-2.13444	0.563903	0.750935	-0.193436	-0.638925	0.356522	0.597095	-0.104352	-0.469125	0.298598	0.546441	-0.174332	-0.894062	0.322735	0.568097	-0.00128708	-0.011256	0.214498	0.46314	-0.429764	-1.8644	0.509911	0.714081	-0.38224	-3.0331	0.796097	0.892243	0.024026	0.0728695	0.336377	0.57998	-0.64766
Egr1	0.464654	9.1562	7.468	2.73276	0.175897	1.52299	0.674959	0.821559	0.8679	0.637152	0.253459	0.503447	0.232816	1.06231	0.392537	0.626527	0.373572	1.21756	0.410233	0.640495	0.465182	1.94462	0.525189	0.724699	0.950638	4.7128	1.21487	1.10221	1.16479	3.91736	0.928833	0.96376	0.0997703	0.550223	0.223399	0.472651	-0.007572	-0.013051	0.33612	0.579758	0.394136	1.70547	0.481543	0.693933	0.128066	0.43551	0.345595	0.587873	0.98247
Egr2	1.26541	5.58647	3.08239	1.75567	0.91287	4.86748	2.9122	1.60014	2.58922	2.1717	0.398042	0.630621	0.963841	1.77228	0.507601	0.70929	0.881078	1.39902	0.434135	0.658862	0.473335	1.41644	0.447915	0.667328	3.79463	6.00808	1.87485	1.34429	2.85264	3.81623	0.896374	0.946724	0.168173	1.05751	0.261968	0.510024	0.047269	0.119401	0.33686	0.580396	0.443257	2.25852	0.623357	0.780955	0.156555	1.03187	0.402312	0.632921	2.76566
Egr4	0.357275	2.01077	0.818599	0.904764	0.294327	1.33329	0.629805	0.793603	0.226033	0.739283	0.258145	0.50808	0.05289	0.232534	0.338815	0.582078	0.27299	1.01166	0.387284	0.622321	-0.092332	-0.191267	0.33794	0.581326	0.0197383	0.165356	0.290568	0.539043	0.222167	1.14202	0.34377	0.586319	0.0616388	0.5565	0.223603	0.472867	0.21527	0.65555	0.357598	0.597995	0.225634	0.842371	0.371591	0.609582	-0.119192	-0.413303	0.344652	0.587071	0.196545
Eif2d	-0.0389556	-0.687367	0.521039	0.721831	-0.0280547	-0.24965	0.492011	0.701379	-0.186304	-0.439676	0.24726	0.497226	-0.171638	-1.33341	0.425018	0.651933	-0.158235	-1.49499	0.511244	0.707441	-0.250148	-1.39547	0.497835	0.693832	-0.295278	-0.654878	0.307626	0.554622	-0.444237	-1.04567	0.339898	0.582376	-0.224447	-2.70622	0.430509	0.655895	-0.106376	-0.655062	0.366026	0.604685	-0.0719896	-0.654332	0.412334	0.6411	-0.257428	-1.50993	0.451061	0.671436	-0.359989
Eif3j1	0.0728233	0.877473	0.54583	0.738803	0.00474333	0.0545776	0.481915	0.694201	0.0663654	0.117629	0.240388	0.490294	0.167272	1.4221	0.437229	0.661233	0.223918	4.20805	1.2215	1.10521	0.266998	0.959652	0.382158	0.618189	0.329242	1.13458	0.343065	0.585717	0.273237	2.25317	0.500961	0.707786	0.0475089	0.378488	0.218708	0.467662	0.347418	2.13088	0.563144	0.75043	0.400648	2.02064	0.540261	0.735024	0.078164	0.857214	0.372852	0.610616	0.072
Eif3j2	0.0507667	0.384174	0.493966	0.702827	0.00474333	0.0545776	0.481915	0.694201	0.0663654	0.117629	0.240388	0.490294	0.167272	1.4221	0.437229	0.661233	0.223918	4.20805	1.2215	1.10521	0.266998	0.959652	0.382158	0.618189	0.329242	1.13458	0.343065	0.585717	0.273237	2.25317	0.500961	0.707786	0.0475089	0.378488	0.218708	0.467662	0.347418	2.13088	0.563144	0.75043	0.400648	2.02064	0.540261	0.735024	0.078164	0.857214	0.372852	0.610616	0.072
Eif4b	-0.0634652	-1.23277	0.60831	0.779942	-0.121714	-1.7435	0.777295	0.872427	-0.0985173	-0.202192	0.241766	0.491694	-0.202595	-1.11494	0.406802	0.636598	-0.233809	-1.55097	0.537695	0.717651	-0.0910773	-0.366808	0.349487	0.59098	-0.173498	-1.25265	0.365576	0.603215	0.128957	0.855171	0.329164	0.57317	-0.0685571	-0.905133	0.240529	0.490268	-0.140348	-0.503011	0.367636	0.606145	-0.570208	-3.41335	0.928651	0.96031	0.0135447	-0.108442	0.362145	0.601615	-0.139175
Enc1	0.372169	3.03429	1.24891	1.11755	0.0923567	0.720781	0.532318	0.729183	0.609751	0.618827	0.253101	0.503073	-0.0308793	-0.170853	0.337749	0.581161	0.116157	0.714349	0.376666	0.612469	0.313861	1.13554	0.403248	0.634722	0.175818	1.74271	0.419227	0.646729	0.165856	0.442133	0.299226	0.546962	-0.055645	-0.375999	0.218947	0.467912	-0.107839	-0.28536	0.341753	0.58458	-0.0692207	-0.206489	0.394585	0.627564	0.095616	0.355607	0.348518	0.590211	0.324793
Eno3	-0.20681	-1.84133	0.764207	0.87419	-0.329197	-1.52801	0.676235	0.822335	-0.527397	-1.47442	0.312391	0.55892	-0.120624	-1.35758	0.428262	0.654417	-0.217178	-1.03713	0.389893	0.624414	-0.230688	-1.44739	0.440858	0.663971	-0.316078	-0.696219	0.309625	0.55644	-0.0772583	-0.158919	0.290481	0.538963	-0.120834	-0.68553	0.228317	0.477825	0.033664	0.233916	0.338847	0.582106	-0.140294	-1.18208	0.405977	0.637163	-0.353496	-1.52068	0.451735	0.672112	-0.29428
Erbb2ip	-0.21877	-2.21667	0.891136	0.944	-0.0611233	-0.379379	0.493661	0.70261	-0.247661	-0.740792	0.258219	0.508153	-0.259428	-2.67678	0.694369	0.833288	-0.202256	-1.5287	0.452957	0.673021	0.104516	0.144915	0.337161	0.580656	-0.417582	-1.85173	0.432299	0.657495	-0.385535	-2.48242	0.546195	0.73905	-0.256593	-1.539	0.284157	0.533064	-0.176028	-0.72555	0.362432	0.602023	0.0264	0.126522	0.336911	0.580441	-0.254748	-1.61017	0.465744	0.682454	-0.10451
Erlec1	-0.348045	-1.82803	0.760141	0.87186	-0.100115	-0.803984	0.535602	0.731843	-0.232452	-0.550465	0.250039	0.500038	-0.106709	-0.833577	0.385608	0.620078	-0.150497	-1.16665	0.430986	0.653727	0.0639391	0.23208	0.344739	0.587086	-0.235113	-0.673919	0.30885	0.555717	-0.377047	-1.19117	0.375258	0.609667	-0.11146	-1.26475	0.277107	0.524219	-0.259661	-1.47839	0.445427	0.667397	-0.116956	-0.920369	0.39779	0.62877	-0.15038	-1.27377	0.458879	0.672809	-0.264331
Errfi1	0.258553	4.80885	2.40875	1.55202	0.17122	1.83194	0.761333	0.872544	0.351753	0.428132	0.246037	0.496021	0.25849	2.07053	0.550466	0.741934	0.116664	1.64367	0.471193	0.686435	0.537878	1.28306	0.418423	0.646856	0.57917	2.12134	0.476932	0.690602	0.964723	3.30219	0.743782	0.862428	0.205865	1.92724	0.323737	0.568979	0.097896	0.471083	0.347207	0.589243	0.51927	2.82084	0.733968	0.856719	0.343396	2.40693	0.625777	0.791061	0.319615
Etv5	0.342346	2.84433	1.15585	1.0751	0.29932	1.36901	0.63785	0.798655	0.226593	0.437375	0.246303	0.49629	-0.168028	-0.570089	0.352361	0.5936	0.15224	0.230066	0.338758	0.582029	0.295532	0.518812	0.349569	0.591244	0.262213	1.14603	0.344153	0.586645	0.513685	0.968491	0.328511	0.573158	0.0917664	0.66439	0.227477	0.476946	0.180278	0.36285	0.342694	0.585401	-0.25088	-0.497411	0.348482	0.590324	0.587358	1.44327	0.440263	0.663523	0.279155
Ezr	0.206712	2.51403	1.00836	1.00417	0.0674467	0.666641	0.518701	0.720209	0.213304	0.123491	0.240435	0.490342	0.155194	0.997792	0.385891	0.621201	0.146014	0.713673	0.361578	0.601313	0.625466	1.34132	0.426069	0.652739	-0.00745333	-0.0198765	0.289445	0.538001	-0.195835	-0.314537	0.293551	0.541803	0.216313	1.8386	0.313919	0.560285	0.005974	0.0147872	0.336122	0.57976	0.251864	0.7523	0.364409	0.603663	0.08808	0.216938	0.338464	0.581777	0.36113
Fastkd5	0.42533	1.42732	0.651436	0.807116	0.236397	1.85218	0.767549	0.876099	0.622734	0.879479	0.26571	0.51547	0.353488	2.50826	0.650679	0.806647	0.285102	1.87519	0.511928	0.715491	0.258014	1.29459	0.419909	0.648004	0.614987	2.33798	0.517185	0.719156	0.291413	0.61773	0.305328	0.552565	0.00532472	0.0588171	0.214596	0.463245	0.262094	2.0846	0.553388	0.743901	0.497946	3.03331	0.796159	0.892277	-0.014064	-0.0897236	0.336514	0.580098	0.35033
Fbn1	-0.312272	-8.19278	6.07514	2.46478	-0.258207	-2.75066	1.76558	1.2202	-0.182152	-0.299473	0.244838	0.494787	-0.101571	-0.897039	0.381164	0.616972	-0.140297	-0.98506	0.396429	0.628474	0.007239	0.0542027	0.336445	0.580038	-0.114023	-0.279592	0.308561	0.555332	-0.105568	-0.234519	0.305205	0.552362	-0.0982407	-0.727008	0.230528	0.480099	-0.051518	-1.04923	0.495885	0.695682	-0.140338	-0.886412	0.376898	0.613793	-0.165162	-1.38515	0.440509	0.662313	0.657513
Fibp	-0.0929875	-0.539726	0.505942	0.711296	0.0381833	0.354349	0.49213	0.70152	-0.265068	-0.391476	0.245035	0.49501	-0.212402	-3.82174	1.06639	1.03266	-0.188386	-1.35563	0.427998	0.654215	-0.067582	-0.148719	0.337217	0.580704	0.224017	1.3708	0.367724	0.606403	-0.604087	-1.47087	0.379573	0.616095	-0.0798393	-0.731869	0.230248	0.479842	-0.141024	-0.562481	0.35193	0.593237	-0.444156	-2.06901	0.550151	0.741722	-0.33139	-2.16238	0.569906	0.754921	-0.20867
Fig4	-0.0611273	-1.6694	0.713908	0.844931	-0.108717	-1.56943	0.686926	0.82881	-0.235378	-0.598019	0.251848	0.501844	-0.228688	-3.38896	0.910365	0.95413	-0.17318	-2.38897	0.621471	0.788334	-0.04221	-0.217067	0.338467	0.581779	-0.216037	-0.551423	0.302098	0.549634	-0.317848	-0.664679	0.307837	0.55483	-0.0260436	-0.355861	0.218219	0.467139	-0.153916	-1.10862	0.397563	0.630526	-0.094266	-0.613113	0.354906	0.59574	-0.244218	-0.996173	0.385729	0.621071	-0.08312
Fkbp15	-0.100675	-1.87993	0.776177	0.881009	-0.2003	-2.64574	1.065	1.03199	-0.0394838	-0.122287	0.240425	0.490332	-0.320258	-2.03064	0.542285	0.7364	-0.180966	-2.73716	0.710713	0.843038	-0.099592	-0.266937	0.339674	0.582815	-0.248223	-0.529085	0.301092	0.548719	-0.318237	-1.26009	0.355587	0.596312	-0.136698	-0.919548	0.239364	0.489249	-0.275086	-1.87991	0.512813	0.71611	-0.277786	-4.20284	1.2193	1.10422	-0.189708	-1.29683	0.420199	0.648227	-0.095865
[truncated: 356 more rows]
[truncated: 91 more columns]

## Sheet: Meta-analysis weighted results
Gene	REM_M*	REM_SEM*	REM_Z	REM_pVal	q-value	log10(q-value)	Ensembl Gene ID	Description
[truncated: 498 more rows]

[truncated: 1 more sheets: Key for Headings]
