# Supplementary material for: Molecular correlates of sleep deprivation in the mouse brain identified by meta-analysis of microarray data
Source: Neurobiol Sleep Circadian Rhythms. 2026 Jun 23;21:100149. doi: 10.1016/j.nbscr.2026.100149 (PMC13382439; doi:10.1016/j.nbscr.2026.100149)
Supplement: Multimedia component 6 [file mmc6.xlsx]

## Sheet: 498 genes
Gene	REM_M*	REM_SEM*	REM_Z	REM_pVal	q-value	log10(q-value)	Ensembl Gene ID	Description
1700094D03Rik	1.0693	0.269609	3.96611	7.30551e-05	0.00468921	-2.3289	ENSMUSG00000078667	RIKEN cDNA 1700094D03 gene [Source:MGI Symbol;Acc:MGI:1920795]
2410002F23Rik	-1.35506	0.339634	-3.98975	6.61424e-05	0.00437626	-2.3589	ENSMUSG00000045411	RIKEN cDNA 2410002F23 gene [Source:MGI Symbol;Acc:MGI:1914226]
2410004B18Rik	1.65907	0.333433	4.97573	6.50008e-07	0.000148047	-3.8296	ENSMUSG00000036873	RIKEN cDNA 2410004B18 gene [Source:MGI Symbol;Acc:MGI:1913671]
2610524H06Rik	-1.84235	0.373811	-4.92856	8.28363e-07	0.000174947	-3.75709	ENSMUSG00000092486	RIKEN cDNA 2610524H06 gene [Source:MGI Symbol;Acc:MGI:2447819]
4931406C07Rik	-1.25144	0.300787	-4.16055	3.17487e-05	0.00251503	-2.59946	ENSMUSG00000031938	RIKEN cDNA 4931406C07 gene [Source:MGI Symbol;Acc:MGI:1918234]
Abhd14b	-1.49811	0.298335	-5.02157	5.12519e-07	0.000127719	-3.89375	ENSMUSG00000042073	abhydrolase domain containing 14b [Source:MGI Symbol;Acc:MGI:1923741]
Abhd16a	-1.34404	0.275352	-4.88116	1.05465e-06	0.000200461	-3.69797	ENSMUSG00000007036	abhydrolase domain containing 16A [Source:MGI Symbol;Acc:MGI:99476]
Acin1	1.46093	0.356397	4.09916	4.14656e-05	0.00309267	-2.50967	ENSMUSG00000022185	apoptotic chromatin condensation inducer 1 [Source:MGI Symbol;Acc:MGI:1891824]
Acvr1b	-1.20446	0.278421	-4.32605	1.51805e-05	0.00151675	-2.81909	ENSMUSG00000000532	activin A receptor, type 1B [Source:MGI Symbol;Acc:MGI:1338944]
Adck3	-1.27184	0.303628	-4.18879	2.8044e-05	0.0023204	-2.63444	ENSMUSG00000026489	aarF domain containing kinase 3 [Source:MGI Symbol;Acc:MGI:1914676]
Adssl1	-1.21737	0.308525	-3.94577	7.95427e-05	0.00486953	-2.31251	ENSMUSG00000011148	adenylosuccinate synthetase like 1 [Source:MGI Symbol;Acc:MGI:87947]
Agbl3	-0.943078	0.236223	-3.99232	6.54305e-05	0.00435829	-2.36068	ENSMUSG00000038836	ATP/GTP binding protein-like 3 [Source:MGI Symbol;Acc:MGI:1923473]
Agfg1	0.919738	0.246936	3.7246	0.000195625	0.00868699	-2.06113	ENSMUSG00000026159	ArfGAP with FG repeats 1 [Source:MGI Symbol;Acc:MGI:1333754]
Ahsa1	1.83345	0.329822	5.55891	2.71468e-08	1.36909e-05	-4.86357	ENSMUSG00000021037	AHA1, activator of heat shock protein ATPase 1 [Source:MGI Symbol;Acc:MGI:2387603]
Ahsa2	2.21491	0.376418	5.88416	4.00069e-09	2.56794e-06	-5.59042	ENSMUSG00000020288	AHA1, activator of heat shock protein ATPase 2 [Source:MGI Symbol;Acc:MGI:1916133]
Alad	-1.46991	0.349699	-4.20335	2.62991e-05	0.00221057	-2.6555	ENSMUSG00000028393	aminolevulinate, delta-, dehydratase [Source:MGI Symbol;Acc:MGI:96853]
Alg1	-1.26706	0.298052	-4.25112	2.12702e-05	0.00188511	-2.72466	ENSMUSG00000039427	asparagine-linked glycosylation 1 (beta-1,4-mannosyltransferase) [Source:MGI Symbol;Acc:MGI:2384774]
Alg2	-1.28681	0.305282	-4.21515	2.49616e-05	0.0021403	-2.66953	ENSMUSG00000039740	asparagine-linked glycosylation 2 (alpha-1,3-mannosyltransferase) [Source:MGI Symbol;Acc:MGI:1914731]
Alg5	-1.46945	0.352421	-4.16959	3.05145e-05	0.00245501	-2.60995	ENSMUSG00000036632	asparagine-linked glycosylation 5 (dolichyl-phosphate beta-glucosyltransferase) [Source:MGI Symbol;Acc:MGI:1913498]
Amd1	1.9114	0.374622	5.10219	3.35744e-07	9.48222e-05	-4.02309	ENSMUSG00000075232	S-adenosylmethionine decarboxylase 1 [Source:MGI Symbol;Acc:MGI:88004]
Amd2	1.89869	0.37412	5.07508	3.87332e-07	0.000103853	-3.98358	ENSMUSG00000063953	S-adenosylmethionine decarboxylase 2 [Source:MGI Symbol;Acc:MGI:1333111]
Amn	-1.33074	0.346052	-3.84551	0.000120303	0.00641871	-2.19255	ENSMUSG00000021278	amnionless [Source:MGI Symbol;Acc:MGI:1934943]
Amy1	-1.1335	0.300854	-3.76763	0.000164808	0.00795201	-2.09952	ENSMUSG00000074264	amylase 1, salivary [Source:MGI Symbol;Acc:MGI:88019]
Angel1	-1.14288	0.296677	-3.85225	0.000117037	0.00634029	-2.19789	ENSMUSG00000021257	angel homolog 1 (Drosophila) [Source:MGI Symbol;Acc:MGI:1915987]
Anln	0.986103	0.257028	3.83656	0.000124769	0.00659062	-2.18107	ENSMUSG00000036777	anillin, actin binding protein [Source:MGI Symbol;Acc:MGI:1920174]
Ano10	-0.990859	0.261377	-3.79092	0.00015009	0.00748041	-2.12607	ENSMUSG00000037949	anoctamin 10 [Source:MGI Symbol;Acc:MGI:2143103]
Apmap	-1.28841	0.329993	-3.90434	9.4481e-05	0.0055284	-2.2574	ENSMUSG00000033096	adipocyte plasma membrane associated protein [Source:MGI Symbol;Acc:MGI:1919131]
Arc	2.04558	0.375888	5.442	5.26859e-08	1.95786e-05	-4.70822	ENSMUSG00000022602	activity regulated cytoskeletal-associated protein [Source:MGI Symbol;Acc:MGI:88067]
Arfgap1	-1.55008	0.321379	-4.82322	1.41257e-06	0.000253789	-3.59553	ENSMUSG00000027575	ADP-ribosylation factor GTPase activating protein 1 [Source:MGI Symbol;Acc:MGI:2183559]
Arntl	1.70797	0.380448	4.48936	7.14376e-06	0.000897271	-3.04708	ENSMUSG00000055116	aryl hydrocarbon receptor nuclear translocator-like [Source:MGI Symbol;Acc:MGI:1096381]
Aspa	-2.25121	0.381846	-5.89561	3.73302e-09	2.47101e-06	-5.60713	ENSMUSG00000020774	aspartoacylase [Source:MGI Symbol;Acc:MGI:87914]
Atf4	1.2765	0.322413	3.9592	7.52024e-05	0.00471279	-2.32672	ENSMUSG00000042406	activating transcription factor 4 [Source:MGI Symbol;Acc:MGI:88096]
Atp11b	-1.15036	0.295882	-3.88788	0.000101123	0.00577347	-2.23856	ENSMUSG00000037400	ATPase, class VI, type 11B [Source:MGI Symbol;Acc:MGI:1923545]
Atraid	-1.05292	0.285183	-3.69208	0.00022243	0.00957615	-2.01881	ENSMUSG00000013622	all-trans retinoic acid induced differentiation factor [Source:MGI Symbol;Acc:MGI:1918918]
Atxn10	-0.986593	0.257358	-3.83354	0.000126311	0.00660542	-2.1801	ENSMUSG00000016541	ataxin 10 [Source:MGI Symbol;Acc:MGI:1859293]
B3gnt9	-1.15477	0.303482	-3.80508	0.000141756	0.00716622	-2.14471	ENSMUSG00000069920	UDP-GlcNAc:betaGal beta-1,3-N-acetylglucosaminyltransferase 9 [Source:MGI Symbol;Acc:MGI:2142841]
B930041F14Rik	-1.71365	0.350562	-4.8883	1.01711e-06	0.000197653	-3.7041	ENSMUSG00000074738	RIKEN cDNA B930041F14 gene [Source:MGI Symbol;Acc:MGI:2444790]
Baiap2	1.01986	0.251431	4.05623	4.98721e-05	0.0036054	-2.44305	ENSMUSG00000025372	brain-specific angiogenesis inhibitor 1-associated protein 2 [Source:MGI Symbol;Acc:MGI:2137336]
Banp	1.79134	0.326265	5.49044	4.00928e-08	1.63681e-05	-4.786	ENSMUSG00000025316	BTG3 associated nuclear protein [Source:MGI Symbol;Acc:MGI:1889023]
BC004004	-1.3191	0.30166	-4.3728	1.22666e-05	0.0012732	-2.8951	ENSMUSG00000052712	cDNA sequence BC004004 [Source:MGI Symbol;Acc:MGI:2136782]
BC007180	-1.05303	0.263872	-3.99068	6.58841e-05	0.00437475	-2.35905	ENSMUSG00000078161	cDNA sequence BC007180 [Source:MGI Symbol;Acc:MGI:2684418]
BC023829	1.07338	0.271891	3.94783	7.88643e-05	0.00485607	-2.31371	ENSMUSG00000073139	cDNA sequence BC023829 [Source:MGI Symbol;Acc:MGI:2448555]
Bcap29	-1.14789	0.305795	-3.75379	0.000174184	0.00815094	-2.08879	ENSMUSG00000020650	B cell receptor associated protein 29 [Source:MGI Symbol;Acc:MGI:101917]
Bckdk	-1.36926	0.320399	-4.27362	1.92327e-05	0.00176356	-2.75361	ENSMUSG00000030802	branched chain ketoacid dehydrogenase kinase [Source:MGI Symbol;Acc:MGI:1276121]
Bcl6	1.60062	0.282544	5.66502	1.47005e-08	7.98419e-06	-5.09777	ENSMUSG00000022508	B cell leukemia/lymphoma 6 [Source:MGI Symbol;Acc:MGI:107187]
Bdh1	-1.09709	0.277562	-3.9526	7.73082e-05	0.00480952	-2.3179	ENSMUSG00000046598	3-hydroxybutyrate dehydrogenase, type 1 [Source:MGI Symbol;Acc:MGI:1919161]
Bdnf	2.17074	0.351376	6.17783	6.49907e-10	5.29469e-07	-6.27616	ENSMUSG00000048482	brain derived neurotrophic factor [Source:MGI Symbol;Acc:MGI:88145]
Bicd2	0.742828	0.200101	3.71227	0.00020541	0.00903882	-2.04389	ENSMUSG00000037933	bicaudal D homolog 2 (Drosophila) [Source:MGI Symbol;Acc:MGI:1924145]
Bloc1s5	-1.43642	0.343119	-4.18637	2.83452e-05	0.00232714	-2.63318	ENSMUSG00000038982	biogenesis of organelles complex-1, subunit 5, muted [Source:MGI Symbol;Acc:MGI:2178598]
Brix1	0.937144	0.208836	4.48746	7.2079e-06	0.000898097	-3.04668	ENSMUSG00000022247	BRX1, biogenesis of ribosomes, homolog (S. cerevisiae) [Source:MGI Symbol;Acc:MGI:1915082]
Btf3l4	-1.30459	0.308552	-4.2281	2.35678e-05	0.00206285	-2.68553	ENSMUSG00000028568	basic transcription factor 3-like 4 [Source:MGI Symbol;Acc:MGI:1915312]
C030006K11Rik	-1.31784	0.321369	-4.10071	4.11882e-05	0.00309267	-2.50967	ENSMUSG00000079002	RIKEN cDNA C030006K11 gene [Source:MGI Symbol;Acc:MGI:1925941]
C1galt1c1	0.988161	0.264455	3.73659	0.000186532	0.0084402	-2.07365	ENSMUSG00000048970	C1GALT1-specific chaperone 1 [Source:MGI Symbol;Acc:MGI:1913493]
Cacybp	1.22796	0.286697	4.28312	1.84291e-05	0.00172727	-2.76264	ENSMUSG00000014226	calcyclin binding protein [Source:MGI Symbol;Acc:MGI:1270839]
Calr	1.91056	0.33411	5.71836	1.07555e-08	6.15732e-06	-5.21061	ENSMUSG00000003814	calreticulin [Source:MGI Symbol;Acc:MGI:88252]
Camk1g	1.88793	0.376245	5.01782	5.22609e-07	0.000128719	-3.89036	ENSMUSG00000016179	calcium/calmodulin-dependent protein kinase I gamma [Source:MGI Symbol;Acc:MGI:2388073]
Camk2g	-1.70774	0.31809	-5.36873	7.92928e-08	2.70898e-05	-4.56719	ENSMUSG00000021820	calcium/calmodulin-dependent protein kinase II gamma [Source:MGI Symbol;Acc:MGI:88259]
Ccdc117	1.19838	0.315185	3.80215	0.000143445	0.00720008	-2.14266	ENSMUSG00000020482	coiled-coil domain containing 117 [Source:MGI Symbol;Acc:MGI:2144383]
Ccs	-0.889483	0.238328	-3.73218	0.000189829	0.00855514	-2.06777	ENSMUSG00000034108	copper chaperone for superoxide dismutase [Source:MGI Symbol;Acc:MGI:1333783]
Cd34	-1.47307	0.334224	-4.40744	1.04601e-05	0.00113043	-2.94676	ENSMUSG00000016494	CD34 antigen [Source:MGI Symbol;Acc:MGI:88329]
Cdc37l1	1.03318	0.267601	3.86091	0.000112967	0.00621517	-2.20655	ENSMUSG00000024780	cell division cycle 37-like 1 [Source:MGI Symbol;Acc:MGI:1914322]
Cdk2ap2	1.28524	0.33929	3.78803	0.000151848	0.00750125	-2.12487	ENSMUSG00000024856	CDK2-associated protein 2 [Source:MGI Symbol;Acc:MGI:1098779]
Cdk5rap3	-1.56034	0.316746	-4.92616	8.38611e-07	0.000174947	-3.75709	ENSMUSG00000018669	CDK5 regulatory subunit associated protein 3 [Source:MGI Symbol;Acc:MGI:1933126]
Cdkn1a	2.48743	0.329646	7.54574	4.49719e-14	1.05843e-10	-9.97534	ENSMUSG00000023067	cyclin-dependent kinase inhibitor 1A (P21) [Source:MGI Symbol;Acc:MGI:104556]
Cebpd	1.0621	0.275699	3.85237	0.00011698	0.00634029	-2.19789	ENSMUSG00000071637	CCAAT/enhancer binding protein (C/EBP), delta [Source:MGI Symbol;Acc:MGI:103573]
Cetn3	-1.61239	0.319326	-5.04937	4.43272e-07	0.000113124	-3.94645	ENSMUSG00000021537	centrin 3 [Source:MGI Symbol;Acc:MGI:1097706]
Cfp	1.17072	0.301423	3.88396	0.000102768	0.00583598	-2.23389	ENSMUSG00000001128	complement factor properdin [Source:MGI Symbol;Acc:MGI:97545]
Chid1	-1.56113	0.311413	-5.01304	5.35756e-07	0.000128958	-3.88955	ENSMUSG00000025512	chitinase domain containing 1 [Source:MGI Symbol;Acc:MGI:1915288]
Chmp6	-0.971045	0.259182	-3.74658	0.000179264	0.0082416	-2.08399	ENSMUSG00000025371	charged multivesicular body protein 6 [Source:MGI Symbol;Acc:MGI:3583942]
Chordc1	2.83255	0.356183	7.95251	1.82766e-15	5.53046e-12	-11.2572	ENSMUSG00000001774	cysteine and histidine-rich domain (CHORD)-containing, zinc-binding protein 1 [Source:MGI Symbol;Acc:MGI:1914167]
Chpf2	-2.34769	0.365779	-6.41833	1.37777e-10	1.3897e-07	-6.85708	ENSMUSG00000038181	chondroitin polymerizing factor 2 [Source:MGI Symbol;Acc:MGI:1917522]
Cirbp	-3.29358	0.27573	-11.9449	6.89936e-33	1.46141e-28	-27.8352	ENSMUSG00000045193	cold inducible RNA binding protein [Source:MGI Symbol;Acc:MGI:893588]
Clk1	1.22722	0.326917	3.75392	0.000174088	0.00815094	-2.08879	ENSMUSG00000026034	CDC-like kinase 1 [Source:MGI Symbol;Acc:MGI:107403]
Cln6	-1.45099	0.328636	-4.41521	1.00913e-05	0.00110245	-2.95764	ENSMUSG00000032245	ceroid-lipofuscinosis, neuronal 6 [Source:MGI Symbol;Acc:MGI:2159324]
Cndp2	-1.24607	0.294515	-4.23093	2.3273e-05	0.0020455	-2.6892	ENSMUSG00000024644	CNDP dipeptidase 2 (metallopeptidase M20 family) [Source:MGI Symbol;Acc:MGI:1913304]
Cntln	-1.37416	0.325211	-4.22545	2.38464e-05	0.00207864	-2.68222	ENSMUSG00000038070	centlein, centrosomal protein [Source:MGI Symbol;Acc:MGI:2443104]
Creld2	3.06147	0.369983	8.27464	1.28849e-16	4.54876e-13	-12.3421	ENSMUSG00000023272	cysteine-rich with EGF-like domains 2 [Source:MGI Symbol;Acc:MGI:1923987]
Crem	2.20169	0.369233	5.96288	2.47833e-09	1.6934e-06	-5.77124	ENSMUSG00000063889	cAMP responsive element modulator [Source:MGI Symbol;Acc:MGI:88495]
Crmp1	-1.21634	0.288386	-4.21774	2.46759e-05	0.00213339	-2.67093	ENSMUSG00000029121	collapsin response mediator protein 1 [Source:MGI Symbol;Acc:MGI:107793]
Cryab	1.40523	0.302868	4.63974	3.48852e-06	0.000506118	-3.29575	ENSMUSG00000032060	crystallin, alpha B [Source:MGI Symbol;Acc:MGI:88516]
Cryl1	-1.13829	0.266577	-4.27001	1.95462e-05	0.00177693	-2.75033	ENSMUSG00000021947	crystallin, lambda 1 [Source:MGI Symbol;Acc:MGI:1915881]
Cspg5	-1.37867	0.28923	-4.76669	1.87274e-06	0.000309906	-3.50877	ENSMUSG00000032482	chondroitin sulfate proteoglycan 5 [Source:MGI Symbol;Acc:MGI:1352747]
Ctdsp1	-0.865146	0.228397	-3.7879	0.000151924	0.00750125	-2.12487	ENSMUSG00000026176	CTD (carboxy-terminal domain, RNA polymerase II, polypeptide A) small phosphatase 1 [Source:MGI Symbol;Acc:MGI:2654470]
Ctgf	1.51636	0.318383	4.7627	1.9102e-06	0.000313654	-3.50355	ENSMUSG00000019997	connective tissue growth factor [Source:MGI Symbol;Acc:MGI:95537]
Ctla2a	1.30799	0.313744	4.16897	3.0598e-05	0.00245501	-2.60995	ENSMUSG00000044258	cytotoxic T lymphocyte-associated protein 2 alpha [Source:MGI Symbol;Acc:MGI:88554]
Ctla2b	1.11868	0.276556	4.04505	5.23121e-05	0.00374346	-2.42673	ENSMUSG00000074874	cytotoxic T lymphocyte-associated protein 2 beta [Source:MGI Symbol;Acc:MGI:88555]
Ctsl	-1.07341	0.268825	-3.99295	6.52558e-05	0.00435829	-2.36068	ENSMUSG00000021477	cathepsin L [Source:MGI Symbol;Acc:MGI:88564]
Cul7	-1.09286	0.266307	-4.10375	4.06514e-05	0.00308627	-2.51057	ENSMUSG00000038545	cullin 7 [Source:MGI Symbol;Acc:MGI:1913765]
Cwc27	-1.35588	0.322997	-4.19782	2.69502e-05	0.00225634	-2.6466	ENSMUSG00000021715	CWC27 spliceosome-associated protein homolog (S. cerevisiae) [Source:MGI Symbol;Acc:MGI:1914535]
Cyp2j6	-1.08396	0.275332	-3.9369	8.25405e-05	0.00499531	-2.30144	ENSMUSG00000052914	cytochrome P450, family 2, subfamily j, polypeptide 6 [Source:MGI Symbol;Acc:MGI:1270148]
Cys1	1.10181	0.269018	4.09567	4.2095e-05	0.00312859	-2.50465	ENSMUSG00000062563	cystin 1 [Source:MGI Symbol;Acc:MGI:2177632]
Dbp	-2.84275	0.372177	-7.63817	2.20333e-14	5.83381e-11	-10.234	ENSMUSG00000059824	D site albumin promoter binding protein [Source:MGI Symbol;Acc:MGI:94866]
Dctn6	-0.984048	0.265902	-3.70079	0.00021493	0.00933211	-2.03002	ENSMUSG00000031516	dynactin 6 [Source:MGI Symbol;Acc:MGI:1343154]
Dcx	-0.684721	0.172885	-3.96055	7.47772e-05	0.00471279	-2.32672	ENSMUSG00000031285	doublecortin [Source:MGI Symbol;Acc:MGI:1277171]
Ddb2	-1.10622	0.271165	-4.07951	4.513e-05	0.00334243	-2.47594	ENSMUSG00000002109	damage specific DNA binding protein 2 [Source:MGI Symbol;Acc:MGI:1355314]
Ddx25	-1.22269	0.318571	-3.83805	0.000124015	0.00656715	-2.18262	ENSMUSG00000032101	DEAD (Asp-Glu-Ala-Asp) box polypeptide 25 [Source:MGI Symbol;Acc:MGI:1353582]
Ddx49	-1.264	0.328073	-3.85279	0.000116781	0.00634029	-2.19789	ENSMUSG00000057788	DEAD (Asp-Glu-Ala-Asp) box polypeptide 49 [Source:MGI Symbol;Acc:MGI:2136689]
Deaf1	-1.60085	0.361131	-4.43288	9.29831e-06	0.00104763	-2.97979	ENSMUSG00000058886	deformed epidermal autoregulatory factor 1 (Drosophila) [Source:MGI Symbol;Acc:MGI:1858496]
Denr	-1.06814	0.285597	-3.74002	0.000184009	0.00838204	-2.07665	ENSMUSG00000023106	density-regulated protein [Source:MGI Symbol;Acc:MGI:1915434]
Derl2	0.868896	0.222258	3.9094	9.25253e-05	0.00542896	-2.26528	ENSMUSG00000018442	Der1-like domain family, member 2 [Source:MGI Symbol;Acc:MGI:2151483]
Dgat2	-1.08467	0.280773	-3.86314	0.000111941	0.00618727	-2.2085	ENSMUSG00000030747	diacylglycerol O-acyltransferase 2 [Source:MGI Symbol;Acc:MGI:1915050]
Dhcr7	-1.38792	0.352674	-3.93541	8.30562e-05	0.0050122	-2.29997	ENSMUSG00000058454	7-dehydrocholesterol reductase [Source:MGI Symbol;Acc:MGI:1298378]
Dio2	2.13725	0.328213	6.51177	7.42722e-11	8.28011e-08	-7.08196	ENSMUSG00000007682	deiodinase, iodothyronine, type II [Source:MGI Symbol;Acc:MGI:1338833]
Dleu2	1.77864	0.350072	5.08078	3.75882e-07	0.000102075	-3.99108	ENSMUSG00000097589	deleted in lymphocytic leukemia, 2 [Source:MGI Symbol;Acc:MGI:1934030]
Dnaja1	1.51192	0.275674	5.48445	4.14761e-08	1.65762e-05	-4.78051	ENSMUSG00000028410	DnaJ (Hsp40) homolog, subfamily A, member 1 [Source:MGI Symbol;Acc:MGI:1270129]
Dnaja4	1.44984	0.317771	4.56254	5.05391e-06	0.000695136	-3.15793	ENSMUSG00000032285	DnaJ (Hsp40) homolog, subfamily A, member 4 [Source:MGI Symbol;Acc:MGI:1927638]
Dnajb1	1.42412	0.289757	4.91486	8.88452e-07	0.000180952	-3.74244	ENSMUSG00000005483	DnaJ (Hsp40) homolog, subfamily B, member 1 [Source:MGI Symbol;Acc:MGI:1931874]
Dnajb11	2.21769	0.364886	6.07776	1.21875e-09	8.60509e-07	-6.06524	ENSMUSG00000004460	DnaJ (Hsp40) homolog, subfamily B, member 11 [Source:MGI Symbol;Acc:MGI:1915088]
Dnajb5	1.7683	0.338495	5.22399	1.75108e-07	5.24044e-05	-4.28063	ENSMUSG00000036052	DnaJ (Hsp40) homolog, subfamily B, member 5 [Source:MGI Symbol;Acc:MGI:1930018]
Dnajc3	1.37329	0.281395	4.8803	1.05926e-06	0.000200461	-3.69797	ENSMUSG00000022136	DnaJ (Hsp40) homolog, subfamily C, member 3 [Source:MGI Symbol;Acc:MGI:107373]
Dnajc30	-1.36345	0.32303	-4.22083	2.43406e-05	0.00211302	-2.6751	ENSMUSG00000061118	DnaJ (Hsp40) homolog, subfamily C, member 30 [Source:MGI Symbol;Acc:MGI:1913364]
Dnase1l2	1.08456	0.285357	3.80072	0.000144275	0.00720754	-2.14221	ENSMUSG00000024136	deoxyribonuclease 1-like 2 [Source:MGI Symbol;Acc:MGI:1913955]
Dock7	-1.38318	0.330831	-4.18094	2.9031e-05	0.00235606	-2.62781	ENSMUSG00000028556	dedicator of cytokinesis 7 [Source:MGI Symbol;Acc:MGI:1914549]
Dusp1	1.76588	0.387579	4.55618	5.20927e-06	0.000711882	-3.14759	ENSMUSG00000024190	dual specificity phosphatase 1 [Source:MGI Symbol;Acc:MGI:105120]
Dusp14	1.29938	0.275182	4.72187	2.33683e-06	0.000369391	-3.43251	ENSMUSG00000018648	dual specificity phosphatase 14 [Source:MGI Symbol;Acc:MGI:1927168]
Dusp16	-1.11736	0.291888	-3.82807	0.000129154	0.00670519	-2.17359	ENSMUSG00000030203	dual specificity phosphatase 16 [Source:MGI Symbol;Acc:MGI:1917936]
Dusp6	2.32783	0.374646	6.21341	5.18482e-10	4.39296e-07	-6.35724	ENSMUSG00000019960	dual specificity phosphatase 6 [Source:MGI Symbol;Acc:MGI:1914853]
Dynll1	1.51184	0.306956	4.92527	8.42449e-07	0.000174947	-3.75709	ENSMUSG00000009013	dynein light chain LC8-type 1 [Source:MGI Symbol;Acc:MGI:1861457]
E2f6	1.24639	0.284447	4.38178	1.17712e-05	0.001246	-2.90448	ENSMUSG00000057469	E2F transcription factor 6 [Source:MGI Symbol;Acc:MGI:1354159]
Ebag9	-1.12344	0.291425	-3.85498	0.000115738	0.00633904	-2.19798	ENSMUSG00000022339	estrogen receptor-binding fragment-associated gene 9 [Source:MGI Symbol;Acc:MGI:1859920]
Efnb3	-1.1904	0.29704	-4.00754	6.1354e-05	0.00417874	-2.37895	ENSMUSG00000003934	ephrin B3 [Source:MGI Symbol;Acc:MGI:109196]
Egr1	1.89801	0.352361	5.38655	7.18242e-08	2.57859e-05	-4.58862	ENSMUSG00000038418	early growth response 1 [Source:MGI Symbol;Acc:MGI:95295]
Egr2	2.23867	0.350829	6.38108	1.75838e-10	1.69298e-07	-6.77135	ENSMUSG00000037868	early growth response 2 [Source:MGI Symbol;Acc:MGI:95296]
Egr4	1.11647	0.265597	4.20363	2.62673e-05	0.00221057	-2.6555	ENSMUSG00000071341	early growth response 4 [Source:MGI Symbol;Acc:MGI:99252]
Eif2d	-1.10152	0.29106	-3.78452	0.000154004	0.00756811	-2.12101	ENSMUSG00000026427	eukaryotic translation initiation factor 2D [Source:MGI Symbol;Acc:MGI:109342]
Eif3j1	1.30857	0.298705	4.38082	1.18236e-05	0.001246	-2.90448	ENSMUSG00000027236	eukaryotic translation initiation factor 3, subunit J1 [Source:MGI Symbol;Acc:MGI:1925905]
Eif3j2	1.28556	0.298097	4.31257	1.61371e-05	0.00156354	-2.80589	ENSMUSG00000043424	eukaryotic translation initiation factor 3, subunit J2 [Source:MGI Symbol;Acc:MGI:3704486]
Eif4b	-1.23067	0.300101	-4.10085	4.11635e-05	0.00309267	-2.50967	ENSMUSG00000058655	eukaryotic translation initiation factor 4B [Source:MGI Symbol;Acc:MGI:95304]
Enc1	1.13198	0.282166	4.01175	6.02698e-05	0.00414488	-2.38249	ENSMUSG00000041773	ectodermal-neural cortex 1 [Source:MGI Symbol;Acc:MGI:109610]
Eno3	-1.10976	0.290984	-3.81382	0.000136833	0.00701787	-2.15379	ENSMUSG00000060600	enolase 3, beta muscle [Source:MGI Symbol;Acc:MGI:95395]
Erbb2ip	-1.25841	0.339265	-3.70922	0.000207901	0.00907985	-2.04192	ENSMUSG00000021709	Erbb2 interacting protein [Source:MGI Symbol;Acc:MGI:1890169]
Erlec1	-1.03388	0.267298	-3.8679	0.000109775	0.00611906	-2.21332	ENSMUSG00000020311	endoplasmic reticulum lectin 1 [Source:MGI Symbol;Acc:MGI:1914003]
Errfi1	1.83591	0.360266	5.09599	3.46922e-07	9.669e-05	-4.01462	ENSMUSG00000028967	ERBB receptor feedback inhibitor 1 [Source:MGI Symbol;Acc:MGI:1921405]
Etv5	1.21723	0.280585	4.33818	1.4367e-05	0.00144914	-2.83889	ENSMUSG00000013089	ets variant gene 5 [Source:MGI Symbol;Acc:MGI:1096867]
Ezr	1.12224	0.294572	3.80972	0.000139123	0.00706683	-2.15078	ENSMUSG00000052397	ezrin [Source:MGI Symbol;Acc:MGI:98931]
Fastkd5	1.42512	0.307937	4.62796	3.69277e-06	0.000524964	-3.27987	ENSMUSG00000079043	FAST kinase domains 5 [Source:MGI Symbol;Acc:MGI:2139469]
Fbn1	-0.882218	0.233146	-3.78396	0.00015435	0.00756811	-2.12101	ENSMUSG00000027204	fibrillin 1 [Source:MGI Symbol;Acc:MGI:95489]
Fibp	-1.23246	0.334273	-3.68698	0.000226935	0.00971088	-2.01274	ENSMUSG00000024911	fibroblast growth factor (acidic) intracellular binding protein [Source:MGI Symbol;Acc:MGI:1926233]
Fig4	-1.06042	0.248864	-4.26104	2.0348e-05	0.00184191	-2.73473	ENSMUSG00000038417	FIG4 homolog (S. cerevisiae) [Source:MGI Symbol;Acc:MGI:2143585]
Fkbp15	-1.25087	0.292625	-4.27466	1.91429e-05	0.00176296	-2.75376	ENSMUSG00000066151	FK506 binding protein 15 [Source:MGI Symbol;Acc:MGI:2444782]
Fkbp5	1.67065	0.351884	4.74773	2.05709e-06	0.000335176	-3.47473	ENSMUSG00000024222	FK506 binding protein 5 [Source:MGI Symbol;Acc:MGI:104670]
Flot1	-1.42024	0.346192	-4.10246	4.08773e-05	0.00309234	-2.50971	ENSMUSG00000059714	flotillin 1 [Source:MGI Symbol;Acc:MGI:1100500]
Flot2	-0.951549	0.253316	-3.75637	0.000172395	0.00813282	-2.08976	ENSMUSG00000061981	flotillin 2 [Source:MGI Symbol;Acc:MGI:103309]
Fmnl1	1.25278	0.279983	4.47448	7.65958e-06	0.000937826	-3.02788	ENSMUSG00000055805	formin-like 1 [Source:MGI Symbol;Acc:MGI:1888994]
Fndc3a	1.30229	0.335217	3.88491	0.000102366	0.00582875	-2.23442	ENSMUSG00000033487	fibronectin type III domain containing 3A [Source:MGI Symbol;Acc:MGI:1196463]
Fntb	-1.01463	0.256237	-3.95975	7.50291e-05	0.00471279	-2.32672	ENSMUSG00000033373	farnesyltransferase, CAAX box, beta [Source:MGI Symbol;Acc:MGI:1861305]
Fos	2.09438	0.385718	5.42982	5.64113e-08	2.06016e-05	-4.6861	ENSMUSG00000021250	FBJ osteosarcoma oncogene [Source:MGI Symbol;Acc:MGI:95574]
Fosb	1.81119	0.362155	5.00115	5.6988e-07	0.00013563	-3.86764	ENSMUSG00000003545	FBJ osteosarcoma oncogene B [Source:MGI Symbol;Acc:MGI:95575]
Ftsjd2	-1.04194	0.272265	-3.82691	0.000129763	0.00672033	-2.17261	ENSMUSG00000024019	FtsJ methyltransferase domain containing 2 [Source:MGI Symbol;Acc:MGI:1921407]
G6pc3	-1.21051	0.301511	-4.0148	5.9495e-05	0.00413185	-2.38386	ENSMUSG00000034793	glucose 6 phosphatase, catalytic, 3 [Source:MGI Symbol;Acc:MGI:1915651]
G6pdx	-1.12862	0.305522	-3.69407	0.000220689	0.00953999	-2.02045	ENSMUSG00000031400	glucose-6-phosphate dehydrogenase X-linked [Source:MGI Symbol;Acc:MGI:105979]
Gabpa	1.02402	0.26619	3.84695	0.000119597	0.00641338	-2.19291	ENSMUSG00000008976	GA repeat binding protein, alpha [Source:MGI Symbol;Acc:MGI:95610]
Gadd45a	1.24568	0.317922	3.91819	8.92158e-05	0.00527253	-2.27798	ENSMUSG00000036390	growth arrest and DNA-damage-inducible 45 alpha [Source:MGI Symbol;Acc:MGI:107799]
Galnt7	1.4359	0.305323	4.70289	2.56502e-06	0.000399498	-3.39849	ENSMUSG00000031608	UDP-N-acetyl-alpha-D-galactosamine: polypeptide N-acetylgalactosaminyltransferase 7 [Source:MGI Symbol;Acc:MGI:1349449]
Get4	-0.954927	0.25356	-3.76608	0.000165828	0.00796027	-2.09907	ENSMUSG00000025858	golgi to ER traffic protein 4 homolog (S. cerevisiae) [Source:MGI Symbol;Acc:MGI:1914854]
Gjb6	2.01598	0.364889	5.52491	3.29656e-08	1.51798e-05	-4.81873	ENSMUSG00000040055	gap junction protein, beta 6 [Source:MGI Symbol;Acc:MGI:107588]
Glb1	-1.27686	0.345698	-3.69356	0.000221139	0.00953999	-2.02045	ENSMUSG00000045594	galactosidase, beta 1 [Source:MGI Symbol;Acc:MGI:88151]
Glns-ps1	1.50995	0.343687	4.39338	1.116e-05	0.00119389	-2.92304	ENSMUSG00000082100	glutamine synthetase pseudogene 1 [Source:MGI Symbol;Acc:MGI:95740]
Glul	1.40396	0.315578	4.44887	8.63251e-06	0.000999193	-3.00035	ENSMUSG00000026473	glutamate-ammonia ligase (glutamine synthetase) [Source:MGI Symbol;Acc:MGI:95739]
Gm10156	-3.38155	0.340585	-9.92865	3.12468e-23	3.30932e-19	-18.4803	ENSMUSG00000066245	predicted gene 10156 [Source:MGI Symbol;Acc:MGI:3642344]
Gm10182	-1.20786	0.304744	-3.96353	7.38483e-05	0.00471279	-2.32672	ENSMUSG00000094627	predicted pseudogene 10182 [Source:MGI Symbol;Acc:MGI:3704327]
Gm10282	-1.17598	0.302362	-3.88931	0.00010053	0.00575517	-2.23994	ENSMUSG00000070713	predicted pseudogene 10282 [Source:MGI Symbol;Acc:MGI:3704312]
Gm10357	-1.20244	0.304243	-3.95223	7.74271e-05	0.00480952	-2.3179	ENSMUSG00000072421	predicted gene 10357 [Source:MGI Symbol;Acc:MGI:3641865]
Gm12966	-1.37088	0.368031	-3.7249	0.00019539	0.00868699	-2.06113	ENSMUSG00000070729	predicted gene 12966 [Source:MGI Symbol;Acc:MGI:3652043]
Gm14038	-1.63132	0.414158	-3.93889	8.18597e-05	0.0049683	-2.30379	ENSMUSG00000083879	predicted gene 14038 [Source:MGI Symbol;Acc:MGI:3650657]
Gm14078	1.84809	0.343707	5.37693	7.57649e-08	2.67473e-05	-4.57272	ENSMUSG00000081731	predicted gene 14078 [Source:MGI Symbol;Acc:MGI:3651104]
Gm14270	1.22367	0.332	3.68577	0.000228016	0.00973747	-2.01155	ENSMUSG00000084013	predicted gene 14270 [Source:MGI Symbol;Acc:MGI:3649849]
Gm14497	-1.31032	0.33649	-3.89408	9.85735e-05	0.00565845	-2.2473	ENSMUSG00000081013	predicted gene 14497 [Source:MGI Symbol;Acc:MGI:3705797]
Gm15453	-3.35061	0.352119	-9.51557	1.80727e-21	9.57034e-18	-17.0191	ENSMUSG00000081535	predicted gene 15453 [Source:MGI Symbol;Acc:MGI:3642874]
Gm15459	1.4092	0.294737	4.7812	1.7425e-06	0.000294294	-3.53122	ENSMUSG00000083840	predicted gene 15459 [Source:MGI Symbol;Acc:MGI:3705702]
Gm15542	1.62412	0.294575	5.51345	3.5186e-08	1.55272e-05	-4.80891	ENSMUSG00000083396	predicted gene 15542 [Source:MGI Symbol;Acc:MGI:3782990]
Gm15576	-1.94674	0.390591	-4.98407	6.22593e-07	0.000143344	-3.84362	ENSMUSG00000084157	predicted gene 15576 [Source:MGI Symbol;Acc:MGI:3783024]
Gm16199	1.28067	0.288901	4.43292	9.29663e-06	0.00104763	-2.97979	ENSMUSG00000089936	predicted gene 16199 [Source:MGI Symbol;Acc:MGI:3801797]
Gm16286	-1.2685	0.336818	-3.76612	0.000165805	0.00796027	-2.09907	ENSMUSG00000024571	predicted gene 16286 [Source:MGI Symbol;Acc:MGI:3833940]
Gm20683	-1.25528	0.304725	-4.11939	3.79884e-05	0.00290493	-2.53687	ENSMUSG00000093593	predicted gene 20683 [Source:MGI Symbol;Acc:MGI:5313130]
Gm25492	0.914043	0.236561	3.86387	0.000111604	0.00618727	-2.2085	ENSMUSG00000088008	predicted gene, 25492 [Source:MGI Symbol;Acc:MGI:5455269]
Gm6104	-2.04636	0.38092	-5.37216	7.7799e-08	2.70152e-05	-4.56839	ENSMUSG00000062588	predicted gene 6104 [Source:MGI Symbol;Acc:MGI:3648587]
Gm6206	1.31482	0.289754	4.5377	5.68712e-06	0.000752897	-3.12326	ENSMUSG00000048949	predicted pseudogene 6206 [Source:MGI Symbol;Acc:MGI:3644890]
Gm6788	1.34326	0.304244	4.41508	1.00972e-05	0.00110245	-2.95764	ENSMUSG00000090737	predicted gene 6788 [Source:MGI Symbol;Acc:MGI:3646480]
Gm7816	1.63809	0.295109	5.55081	2.84342e-08	1.39393e-05	-4.85576	ENSMUSG00000083261	predicted pseudogene 7816 [Source:MGI Symbol;Acc:MGI:3646286]
Gm7931	-1.20548	0.314412	-3.83407	0.000126041	0.00660542	-2.1801	ENSMUSG00000067321	predicted pseudogene 7931 [Source:MGI Symbol;Acc:MGI:3643448]
Gm8355	1.40949	0.294759	4.78185	1.73689e-06	0.000294294	-3.53122	ENSMUSG00000093798	predicted pseudogene 8355 [Source:MGI Symbol;Acc:MGI:3645191]
Gm8396	-0.886981	0.228681	-3.87869	0.000105021	0.00592391	-2.22739	ENSMUSG00000049460	predicted gene 8396 [Source:MGI Symbol;Acc:MGI:3648154]
Gm8813	-1.94674	0.390591	-4.98407	6.22593e-07	0.000143344	-3.84362	ENSMUSG00000085625	predicted gene 8813 [Source:MGI Symbol;Acc:MGI:3645282]
Gm9001	-1.4973	0.32792	-4.56605	4.97005e-06	0.00069186	-3.15998	ENSMUSG00000080824	predicted gene 9001 [Source:MGI Symbol;Acc:MGI:3647168]
Gnb4	-1.06284	0.275718	-3.85482	0.000115817	0.00633904	-2.19798	ENSMUSG00000027669	guanine nucleotide binding protein (G protein), beta 4 [Source:MGI Symbol;Acc:MGI:104581]
Gpr12	-1.13365	0.281936	-4.02094	5.79668e-05	0.00403895	-2.39373	ENSMUSG00000041468	G-protein coupled receptor 12 [Source:MGI Symbol;Acc:MGI:101909]
Gpr3	1.56891	0.352369	4.45246	8.48919e-06	0.000994895	-3.00222	ENSMUSG00000049649	G-protein coupled receptor 3 [Source:MGI Symbol;Acc:MGI:101908]
Gpr37	-1.56974	0.336723	-4.66182	3.13431e-06	0.000470854	-3.32711	ENSMUSG00000039904	G protein-coupled receptor 37 [Source:MGI Symbol;Acc:MGI:1313297]
Gpt2	1.31865	0.342875	3.84587	0.000120128	0.00641871	-2.19255	ENSMUSG00000031700	glutamic pyruvate transaminase (alanine aminotransferase) 2 [Source:MGI Symbol;Acc:MGI:1915391]
Grhpr	-1.02294	0.269995	-3.78874	0.000151415	0.00750125	-2.12487	ENSMUSG00000035637	glyoxylate reductase/hydroxypyruvate reductase [Source:MGI Symbol;Acc:MGI:1923488]
Gstm4	-0.986178	0.263872	-3.73733	0.000185985	0.00843575	-2.07388	ENSMUSG00000027890	glutathione S-transferase, mu 4 [Source:MGI Symbol;Acc:MGI:95862]
Gtf2e2	0.849875	0.230485	3.68733	0.000226622	0.00971088	-2.01274	ENSMUSG00000031585	general transcription factor II E, polypeptide 2 (beta subunit) [Source:MGI Symbol;Acc:MGI:1915403]
Gucy1a3	-1.08921	0.292338	-3.72586	0.000194648	0.00868152	-2.0614	ENSMUSG00000033910	guanylate cyclase 1, soluble, alpha 3 [Source:MGI Symbol;Acc:MGI:1926562]
H1f0	-1.53521	0.32066	-4.78767	1.6873e-06	0.00029057	-3.53675	ENSMUSG00000096210	H1 histone family, member 0 [Source:MGI Symbol;Acc:MGI:95893]
Haus1	-1.43521	0.332346	-4.31842	1.57151e-05	0.00154825	-2.81016	ENSMUSG00000041840	HAUS augmin-like complex, subunit 1 [Source:MGI Symbol;Acc:MGI:2385076]
Hdac6	-1.15771	0.314369	-3.68264	0.000230828	0.00983772	-2.00711	ENSMUSG00000031161	histone deacetylase 6 [Source:MGI Symbol;Acc:MGI:1333752]
Hebp1	-1.14633	0.289428	-3.96067	7.47397e-05	0.00471279	-2.32672	ENSMUSG00000042770	heme binding protein 1 [Source:MGI Symbol;Acc:MGI:1333880]
Herpud1	1.28314	0.297223	4.31709	1.58101e-05	0.0015504	-2.80956	ENSMUSG00000031770	homocysteine-inducible, endoplasmic reticulum stress-inducible, ubiquitin-like domain member 1 [Source:MGI Symbol;Acc:MGI:1927406]
Hes5	-1.38723	0.338412	-4.09924	4.14516e-05	0.00309267	-2.50967	ENSMUSG00000048001	hairy and enhancer of split 5 (Drosophila) [Source:MGI Symbol;Acc:MGI:104876]
Hexdc	-1.27396	0.297598	-4.2808	1.8622e-05	0.00173242	-2.76135	ENSMUSG00000039307	hexosaminidase (glycosyl hydrolase family 20, catalytic domain) containing [Source:MGI Symbol;Acc:MGI:3605542]
Hexim1	1.70495	0.324806	5.24912	1.52828e-07	4.7752e-05	-4.32101	ENSMUSG00000048878	hexamethylene bis-acetamide inducible 1 [Source:MGI Symbol;Acc:MGI:2385923]
Hgsnat	-1.44146	0.333559	-4.32146	1.55003e-05	0.00153423	-2.81411	ENSMUSG00000037260	heparan-alpha-glucosaminide N-acetyltransferase [Source:MGI Symbol;Acc:MGI:1196297]
Hip1	1.21168	0.30214	4.01033	6.06336e-05	0.00415641	-2.38128	ENSMUSG00000039959	huntingtin interacting protein 1 [Source:MGI Symbol;Acc:MGI:1099804]
Hist2h3c2	1.67737	0.335876	4.99402	5.91341e-07	0.000139174	-3.85644	ENSMUSG00000081058	histone cluster 2, H3c2 [Source:MGI Symbol;Acc:MGI:2448357]
Hmgb3	-1.9379	0.377276	-5.13656	2.79811e-07	8.00933e-05	-4.0964	ENSMUSG00000015217	high mobility group box 3 [Source:MGI Symbol;Acc:MGI:1098219]
Hmgcs1	-1.29924	0.305331	-4.25519	2.08868e-05	0.00187466	-2.72708	ENSMUSG00000093930	3-hydroxy-3-methylglutaryl-Coenzyme A synthase 1 [Source:MGI Symbol;Acc:MGI:107592]
Hmgn2	-1.19779	0.303822	-3.9424	8.0671e-05	0.00492437	-2.30765	ENSMUSG00000003038	high mobility group nucleosomal binding domain 2 [Source:MGI Symbol;Acc:MGI:96136]
Hmgn2-ps1	-1.16168	0.302458	-3.84081	0.000122629	0.00651005	-2.18642	ENSMUSG00000079067	high mobility group nucleosomal binding domain 2, pseudogene 1 [Source:MGI Symbol;Acc:MGI:3783162]
Hnrnpa2b1	0.803031	0.202814	3.95945	7.51214e-05	0.00471279	-2.32672	ENSMUSG00000004980	heterogeneous nuclear ribonucleoprotein A2/B1 [Source:MGI Symbol;Acc:MGI:104819]
Hnrnpc	1.28993	0.289217	4.46007	8.19312e-06	0.000980482	-3.00856	ENSMUSG00000060373	heterogeneous nuclear ribonucleoprotein C [Source:MGI Symbol;Acc:MGI:107795]
Hnrnpm	1.32691	0.303295	4.37497	1.21449e-05	0.0012732	-2.8951	ENSMUSG00000059208	heterogeneous nuclear ribonucleoprotein M [Source:MGI Symbol;Acc:MGI:1926465]
Hnrnpr	-1.30678	0.31713	-4.12064	3.77824e-05	0.00289964	-2.53766	ENSMUSG00000086084	heterogeneous nuclear ribonucleoprotein R [Source:MGI Symbol;Acc:MGI:1891692]
Hnrpdl	-2.27493	0.340942	-6.67248	2.51521e-11	3.67268e-08	-7.43502	ENSMUSG00000029328	heterogeneous nuclear ribonucleoprotein D-like [Source:MGI Symbol;Acc:MGI:1355299]
Homer1	1.59599	0.336438	4.74379	2.09753e-06	0.000336587	-3.4729	ENSMUSG00000007617	homer homolog 1 (Drosophila) [Source:MGI Symbol;Acc:MGI:1347345]
Hook2	-1.22083	0.292997	-4.16672	3.09015e-05	0.00246071	-2.60894	ENSMUSG00000052566	hook homolog 2 (Drosophila) [Source:MGI Symbol;Acc:MGI:2181664]
Hps3	-1.11113	0.291595	-3.81051	0.000138682	0.0070614	-2.15111	ENSMUSG00000027615	Hermansky-Pudlak syndrome 3 homolog (human) [Source:MGI Symbol;Acc:MGI:2153839]
Hsf1	0.81455	0.217754	3.7407	0.000183512	0.00837739	-2.07689	ENSMUSG00000022556	heat shock factor 1 [Source:MGI Symbol;Acc:MGI:96238]
Hsp25-ps1	2.39761	0.359593	6.66756	2.60083e-11	3.67268e-08	-7.43502	ENSMUSG00000078915	heat shock protein 25, pseudogene 1 [Source:MGI Symbol;Acc:MGI:96241]
Hsp90b1	1.57414	0.318985	4.93484	8.02158e-07	0.000173379	-3.761	ENSMUSG00000020048	heat shock protein 90, beta (Grp94), member 1 [Source:MGI Symbol;Acc:MGI:98817]
Hspa1a	1.50119	0.296754	5.05871	4.22101e-07	0.000109071	-3.96229	ENSMUSG00000091971	heat shock protein 1A [Source:MGI Symbol;Acc:MGI:96244]
Hspa1b	2.37287	0.341496	6.94844	3.6935e-12	7.11228e-09	-8.14799	ENSMUSG00000090877	heat shock protein 1B [Source:MGI Symbol;Acc:MGI:99517]
Hspa4l	1.10014	0.255728	4.30199	1.6927e-05	0.00162237	-2.78985	ENSMUSG00000025757	heat shock protein 4 like [Source:MGI Symbol;Acc:MGI:107422]
Hspa5	3.35672	0.368344	9.11299	8.01454e-20	3.39525e-16	-15.4691	ENSMUSG00000026864	heat shock protein 5 [Source:MGI Symbol;Acc:MGI:95835]
Hspa8	1.15929	0.293572	3.9489	7.85099e-05	0.00485468	-2.31384	ENSMUSG00000015656	heat shock protein 8 [Source:MGI Symbol;Acc:MGI:105384]
Hspb1	2.38594	0.358823	6.64935	2.94382e-11	3.89722e-08	-7.40925	ENSMUSG00000004951	heat shock protein 1 [Source:MGI Symbol;Acc:MGI:96240]
Hspe1	1.15518	0.302185	3.82277	0.000131963	0.00680099	-2.16743	ENSMUSG00000073676	heat shock protein 1 (chaperonin 10) [Source:MGI Symbol;Acc:MGI:104680]
Hsph1	2.07302	0.33164	6.25082	4.08308e-10	3.60363e-07	-6.44326	ENSMUSG00000029657	heat shock 105kDa/110kDa protein 1 [Source:MGI Symbol;Acc:MGI:105053]
Htra1	1.99236	0.358316	5.56036	2.69219e-08	1.36909e-05	-4.86357	ENSMUSG00000006205	HtrA serine peptidase 1 [Source:MGI Symbol;Acc:MGI:1929076]
Hunk	-1.56994	0.332115	-4.72709	2.27763e-06	0.00036274	-3.4404	ENSMUSG00000053414	hormonally upregulated Neu-associated kinase [Source:MGI Symbol;Acc:MGI:1347352]
Ifrd1	1.36286	0.364177	3.74231	0.000182336	0.00835976	-2.07781	ENSMUSG00000001627	interferon-related developmental regulator 1 [Source:MGI Symbol;Acc:MGI:1316717]
Igsf8	-1.32071	0.297537	-4.43881	9.04567e-06	0.0010357	-2.98477	ENSMUSG00000038034	immunoglobulin superfamily, member 8 [Source:MGI Symbol;Acc:MGI:2154090]
Il33	-1.51704	0.326483	-4.64661	3.37441e-06	0.000499834	-3.30117	ENSMUSG00000024810	interleukin 33 [Source:MGI Symbol;Acc:MGI:1924375]
Ilkap	1.13178	0.298903	3.78644	0.000152818	0.00752782	-2.12333	ENSMUSG00000026309	integrin-linked kinase-associated serine/threonine phosphatase 2C [Source:MGI Symbol;Acc:MGI:1914694]
Inhba	2.21679	0.360031	6.15723	7.40303e-10	5.80777e-07	-6.23599	ENSMUSG00000041324	inhibin beta-A [Source:MGI Symbol;Acc:MGI:96570]
Ints8	1.5238	0.328047	4.64507	3.39969e-06	0.00050008	-3.30096	ENSMUSG00000040738	integrator complex subunit 8 [Source:MGI Symbol;Acc:MGI:1919906]
Irs2	1.29454	0.326708	3.96236	7.42119e-05	0.00471279	-2.32672	ENSMUSG00000038894	insulin receptor substrate 2 [Source:MGI Symbol;Acc:MGI:109334]
Itm2a	-1.73047	0.330632	-5.23383	1.66031e-07	5.09688e-05	-4.2927	ENSMUSG00000031239	integral membrane protein 2A [Source:MGI Symbol;Acc:MGI:107706]
Jdp2	1.07954	0.26594	4.05932	4.92157e-05	0.0035824	-2.44583	ENSMUSG00000034271	Jun dimerization protein 2 [Source:MGI Symbol;Acc:MGI:1932093]
Keap1	-1.01958	0.253284	-4.02542	5.68744e-05	0.00398909	-2.39913	ENSMUSG00000003308	kelch-like ECH-associated protein 1 [Source:MGI Symbol;Acc:MGI:1858732]
Klf10	1.78651	0.382259	4.67357	2.96011e-06	0.000447861	-3.34886	ENSMUSG00000037465	Kruppel-like factor 10 [Source:MGI Symbol;Acc:MGI:1101353]
Klf2	1.64672	0.364368	4.51937	6.20228e-06	0.000805985	-3.09367	ENSMUSG00000055148	Kruppel-like factor 2 (lung) [Source:MGI Symbol;Acc:MGI:1342772]
Klhdc8a	-1.43188	0.32907	-4.35129	1.35337e-05	0.00137162	-2.86277	ENSMUSG00000042115	kelch domain containing 8A [Source:MGI Symbol;Acc:MGI:2442630]
Krba1	-1.14614	0.288927	-3.96689	7.28181e-05	0.00468821	-2.32899	ENSMUSG00000042810	KRAB-A domain containing 1 [Source:MGI Symbol;Acc:MGI:1925077]
Krt12	-1.47432	0.36315	-4.05981	4.91136e-05	0.0035824	-2.44583	ENSMUSG00000020912	keratin 12 [Source:MGI Symbol;Acc:MGI:96687]
Lactb2	-1.42874	0.316856	-4.50912	6.50975e-06	0.000840782	-3.07532	ENSMUSG00000025937	lactamase, beta 2 [Source:MGI Symbol;Acc:MGI:2442551]
Lars	-1.30941	0.331849	-3.9458	7.95335e-05	0.00486953	-2.31251	ENSMUSG00000024493	leucyl-tRNA synthetase [Source:MGI Symbol;Acc:MGI:1913808]
Ldlr	-1.21241	0.266892	-4.54271	5.55364e-06	0.000739851	-3.13086	ENSMUSG00000032193	low density lipoprotein receptor [Source:MGI Symbol;Acc:MGI:96765]
Lias	-1.52811	0.349708	-4.36969	1.24424e-05	0.0012732	-2.8951	ENSMUSG00000029199	lipoic acid synthetase [Source:MGI Symbol;Acc:MGI:1934604]
Litaf	-1.00047	0.228912	-4.37056	1.23931e-05	0.0012732	-2.8951	ENSMUSG00000022500	LPS-induced TN factor [Source:MGI Symbol;Acc:MGI:1929512]
Llgl1	-1.16735	0.296694	-3.93452	8.33628e-05	0.00501641	-2.29961	ENSMUSG00000020536	lethal giant larvae homolog 1 (Drosophila) [Source:MGI Symbol;Acc:MGI:102682]
Lman2	1.51092	0.330986	4.5649	4.99743e-06	0.00069186	-3.15998	ENSMUSG00000021484	lectin, mannose-binding 2 [Source:MGI Symbol;Acc:MGI:1914140]
Lmo2	-1.24284	0.319084	-3.89501	9.81947e-05	0.00565845	-2.2473	ENSMUSG00000032698	LIM domain only 2 [Source:MGI Symbol;Acc:MGI:102811]
Lpcat3	-1.14944	0.298629	-3.84907	0.000118569	0.00637439	-2.19556	ENSMUSG00000004270	lysophosphatidylcholine acyltransferase 3 [Source:MGI Symbol;Acc:MGI:1315211]
Lrrc61	-1.13176	0.261055	-4.33534	1.45534e-05	0.00146098	-2.83535	ENSMUSG00000073096	leucine rich repeat containing 61 [Source:MGI Symbol;Acc:MGI:2652848]
Lrrk2	1.49878	0.306321	4.89285	9.93853e-07	0.000196423	-3.70681	ENSMUSG00000036273	leucine-rich repeat kinase 2 [Source:MGI Symbol;Acc:MGI:1913975]
Lss	-1.80819	0.365625	-4.94549	7.59532e-07	0.000167586	-3.77576	ENSMUSG00000033105	lanosterol synthase [Source:MGI Symbol;Acc:MGI:1336155]
Luzp1	1.00774	0.251935	3.99999	6.33439e-05	0.00427071	-2.3695	ENSMUSG00000001089	leucine zipper protein 1 [Source:MGI Symbol;Acc:MGI:107629]
Lztfl1	0.970633	0.253197	3.8335	0.000126332	0.00660542	-2.1801	ENSMUSG00000025245	leucine zipper transcription factor-like 1 [Source:MGI Symbol;Acc:MGI:1934860]
Mag	-1.08131	0.276173	-3.91535	9.02728e-05	0.00531151	-2.27478	ENSMUSG00000036634	myelin-associated glycoprotein [Source:MGI Symbol;Acc:MGI:96912]
Man2b1	-1.5036	0.312848	-4.80616	1.53857e-06	0.000271457	-3.5663	ENSMUSG00000005142	mannosidase 2, alpha B1 [Source:MGI Symbol;Acc:MGI:107286]
Manf	2.57855	0.382773	6.7365	1.62243e-11	2.64355e-08	-7.57781	ENSMUSG00000032575	mesencephalic astrocyte-derived neurotrophic factor [Source:MGI Symbol;Acc:MGI:1922090]
Mansc1	-1.22713	0.317071	-3.87022	0.000108739	0.0060925	-2.2152	ENSMUSG00000032718	MANSC domain containing 1 [Source:MGI Symbol;Acc:MGI:1914979]
Maoa	-1.27812	0.298069	-4.28798	1.80303e-05	0.0016974	-2.77022	ENSMUSG00000025037	monoamine oxidase A [Source:MGI Symbol;Acc:MGI:96915]
Mapk12	-1.17791	0.283149	-4.16003	3.18211e-05	0.00251503	-2.59946	ENSMUSG00000022610	mitogen-activated protein kinase 12 [Source:MGI Symbol;Acc:MGI:1353438]
Mapk3	-1.40212	0.314538	-4.45771	8.28391e-06	0.000985777	-3.00622	ENSMUSG00000063065	mitogen-activated protein kinase 3 [Source:MGI Symbol;Acc:MGI:1346859]
Mar07	-1.53996	0.356947	-4.31424	1.60156e-05	0.00156332	-2.80595	ENSMUSG00000026977	membrane-associated ring finger (C3HC4) 7 [Source:MGI Symbol;Acc:MGI:1931053]
Mat2a	1.2618	0.283468	4.45129	8.53576e-06	0.000994895	-3.00222	ENSMUSG00000053907	methionine adenosyltransferase II, alpha [Source:MGI Symbol;Acc:MGI:2443731]
Mcam	-1.2825	0.297768	-4.30704	1.65452e-05	0.00159299	-2.79779	ENSMUSG00000032135	melanoma cell adhesion molecule [Source:MGI Symbol;Acc:MGI:1933966]
Med7	1.24577	0.279202	4.46189	8.12384e-06	0.000977714	-3.00979	ENSMUSG00000020397	mediator complex subunit 7 [Source:MGI Symbol;Acc:MGI:1913463]
Mertk	1.88193	0.358562	5.24855	1.53298e-07	4.7752e-05	-4.32101	ENSMUSG00000014361	c-mer proto-oncogene tyrosine kinase [Source:MGI Symbol;Acc:MGI:96965]
Mettl22	-1.47276	0.319271	-4.61289	3.97118e-06	0.000557064	-3.25409	ENSMUSG00000039345	methyltransferase like 22 [Source:MGI Symbol;Acc:MGI:2384301]
Mettl3	1.94502	0.356317	5.4587	4.79641e-08	1.81423e-05	-4.74131	ENSMUSG00000022160	methyltransferase like 3 [Source:MGI Symbol;Acc:MGI:1927165]
Mettl7a1	1.16892	0.262478	4.4534	8.45194e-06	0.000994895	-3.00222	ENSMUSG00000054619	methyltransferase like 7A1 [Source:MGI Symbol;Acc:MGI:1916523]
Mettl7a2	0.939767	0.239123	3.93007	8.49226e-05	0.0050814	-2.29402	ENSMUSG00000056487	methyltransferase like 7A2 [Source:MGI Symbol;Acc:MGI:3026615]
Mfsd4	-1.77868	0.337465	-5.27072	1.35889e-07	4.36119e-05	-4.3604	ENSMUSG00000059149	major facilitator superfamily domain containing 4 [Source:MGI Symbol;Acc:MGI:2442786]
Mical2	1.18231	0.278029	4.25246	2.11433e-05	0.00188174	-2.72544	ENSMUSG00000038244	microtubule associated monooxygenase, calponin and LIM domain containing 2 [Source:MGI Symbol;Acc:MGI:2444947]
Mid1ip1	-1.63558	0.36436	-4.48891	7.15892e-06	0.000897271	-3.04708	ENSMUSG00000008035	Mid1 interacting protein 1 (gastrulation specific G12-like (zebrafish)) [Source:MGI Symbol;Acc:MGI:1915291]
Mir671	-2.46415	0.376298	-6.54841	5.81546e-11	6.84345e-08	-7.16473	ENSMUSG00000076387	microRNA 671 [Source:MGI Symbol;Acc:MGI:3629656]
Mkks	1.38801	0.283285	4.89971	9.59787e-07	0.000191793	-3.71717	ENSMUSG00000027274	McKusick-Kaufman syndrome [Source:MGI Symbol;Acc:MGI:1891836]
Mlec	1.38347	0.336588	4.11027	3.95199e-05	0.00301116	-2.52127	ENSMUSG00000048578	malectin [Source:MGI Symbol;Acc:MGI:1924015]
Mog	-0.981132	0.254005	-3.86264	0.000112167	0.00618727	-2.2085	ENSMUSG00000076439	myelin oligodendrocyte glycoprotein [Source:MGI Symbol;Acc:MGI:97435]
Mpdu1	-0.879767	0.237059	-3.71118	0.000206297	0.00903882	-2.04389	ENSMUSG00000018761	mannose-P-dolichol utilization defect 1 [Source:MGI Symbol;Acc:MGI:1346040]
Mri1	-1.32276	0.350283	-3.77627	0.000159194	0.00775177	-2.1106	ENSMUSG00000004996	methylthioribose-1-phosphate isomerase homolog (S. cerevisiae) [Source:MGI Symbol;Acc:MGI:1915123]
Mrpl11	-1.06693	0.287707	-3.7084	0.000208571	0.00909037	-2.04142	ENSMUSG00000024902	mitochondrial ribosomal protein L11 [Source:MGI Symbol;Acc:MGI:2137215]
Mrpl2	-1.0814	0.284369	-3.8028	0.000143069	0.00719822	-2.14277	ENSMUSG00000002767	mitochondrial ribosomal protein L2 [Source:MGI Symbol;Acc:MGI:1351622]
Mrpl42	0.910556	0.236454	3.85088	0.000117695	0.0063435	-2.19767	ENSMUSG00000062981	mitochondrial ribosomal protein L42 [Source:MGI Symbol;Acc:MGI:1333774]
Mtx1	-1.15974	0.270091	-4.29388	1.75578e-05	0.00166774	-2.77787	ENSMUSG00000064068	metaxin 1 [Source:MGI Symbol;Acc:MGI:103025]
Mum1	-1.14621	0.309755	-3.70037	0.000215284	0.00933211	-2.03002	ENSMUSG00000020156	melanoma associated antigen (mutated) 1 [Source:MGI Symbol;Acc:MGI:1915364]
Nagk	-1.18488	0.29733	-3.98505	6.74647e-05	0.00437626	-2.3589	ENSMUSG00000034744	N-acetylglucosamine kinase [Source:MGI Symbol;Acc:MGI:1860418]
Naglu	-1.35564	0.333086	-4.06994	4.70244e-05	0.00345855	-2.46111	ENSMUSG00000001751	alpha-N-acetylglucosaminidase (Sanfilippo disease IIIB) [Source:MGI Symbol;Acc:MGI:1351641]
Nde1	1.36786	0.309383	4.42125	9.81332e-06	0.00109818	-2.95932	ENSMUSG00000022678	nuclear distribution gene E homolog 1 (A nidulans) [Source:MGI Symbol;Acc:MGI:1914453]
Nelfe	-1.2377	0.31125	-3.97653	6.99285e-05	0.00451589	-2.34526	ENSMUSG00000024369	negative elongation factor complex member E, Rdbp [Source:MGI Symbol;Acc:MGI:102744]
Nfil3	2.0433	0.372183	5.49005	4.01827e-08	1.63681e-05	-4.786	ENSMUSG00000056749	nuclear factor, interleukin 3, regulated [Source:MGI Symbol;Acc:MGI:109495]
Nfkbia	1.44525	0.350641	4.12173	3.7603e-05	0.00289636	-2.53815	ENSMUSG00000021025	nuclear factor of kappa light polypeptide gene enhancer in B cells inhibitor, alpha [Source:MGI Symbol;Acc:MGI:104741]
Nicn1	-1.19077	0.296806	-4.01196	6.02173e-05	0.00414488	-2.38249	ENSMUSG00000032606	nicolin 1 [Source:MGI Symbol;Acc:MGI:1913507]
Nln	-1.11207	0.277833	-4.00268	6.26301e-05	0.0042384	-2.3728	ENSMUSG00000021710	neurolysin (metallopeptidase M3 family) [Source:MGI Symbol;Acc:MGI:1923055]
Nosip	-0.832826	0.222629	-3.74086	0.000183392	0.00837739	-2.07689	ENSMUSG00000003421	nitric oxide synthase interacting protein [Source:MGI Symbol;Acc:MGI:1913644]
Nptx1	1.19206	0.278487	4.2805	1.86477e-05	0.00173242	-2.76135	ENSMUSG00000025582	neuronal pentraxin 1 [Source:MGI Symbol;Acc:MGI:107811]
Nptx2	1.19273	0.270218	4.41396	1.01496e-05	0.0011025	-2.95762	ENSMUSG00000059991	neuronal pentraxin 2 [Source:MGI Symbol;Acc:MGI:1858209]
Nr4a1	2.09799	0.384095	5.46216	4.70388e-08	1.81158e-05	-4.74194	ENSMUSG00000023034	nuclear receptor subfamily 4, group A, member 1 [Source:MGI Symbol;Acc:MGI:1352454]
Nrarp	-1.26178	0.255578	-4.93699	7.93395e-07	0.000173253	-3.76132	ENSMUSG00000078202	Notch-regulated ankyrin repeat protein [Source:MGI Symbol;Acc:MGI:1914372]
Nrbp2	-1.15088	0.284964	-4.03868	5.37519e-05	0.0038079	-2.41931	ENSMUSG00000075590	nuclear receptor binding protein 2 [Source:MGI Symbol;Acc:MGI:2385017]
Nts	1.31731	0.274178	4.80459	1.55068e-06	0.000271457	-3.5663	ENSMUSG00000019890	neurotensin [Source:MGI Symbol;Acc:MGI:1328351]
Nudcd3	-1.10739	0.296402	-3.73612	0.00018688	0.0084402	-2.07365	ENSMUSG00000053838	NudC domain containing 3 [Source:MGI Symbol;Acc:MGI:2144158]
Nudt5	1.10161	0.273128	4.0333	5.49995e-05	0.00388329	-2.4108	ENSMUSG00000025817	nudix (nucleoside diphosphate linked moiety X)-type motif 5 [Source:MGI Symbol;Acc:MGI:1858232]
Nxf1	1.37864	0.303338	4.5449	5.49606e-06	0.000736813	-3.13264	ENSMUSG00000010097	nuclear RNA export factor 1 [Source:MGI Symbol;Acc:MGI:1858330]
Odf2	-1.49725	0.301237	-4.97033	6.68407e-07	0.000150618	-3.82212	ENSMUSG00000026790	outer dense fiber of sperm tails 2 [Source:MGI Symbol;Acc:MGI:1098824]
Ofd1	-1.15478	0.308217	-3.74666	0.000179205	0.0082416	-2.08399	ENSMUSG00000040586	oral-facial-digital syndrome 1 gene homolog (human) [Source:MGI Symbol;Acc:MGI:1350328]
Ogfod3	-0.942619	0.250795	-3.75853	0.000170916	0.00809915	-2.09156	ENSMUSG00000025169	2-oxoglutarate and iron-dependent oxygenase domain containing 3 [Source:MGI Symbol;Acc:MGI:1913429]
Omg	-1.57789	0.302081	-5.22341	1.75656e-07	5.24044e-05	-4.28063	ENSMUSG00000049612	oligodendrocyte myelin glycoprotein [Source:MGI Symbol;Acc:MGI:106586]
Ormdl2	2.07258	0.375821	5.51481	3.4915e-08	1.55272e-05	-4.80891	ENSMUSG00000025353	ORM1-like 2 (S. cerevisiae) [Source:MGI Symbol;Acc:MGI:1914094]
Ostc	1.18746	0.286536	4.14421	3.40983e-05	0.00267505	-2.57267	ENSMUSG00000041084	oligosaccharyltransferase complex subunit [Source:MGI Symbol;Acc:MGI:1913607]
Otub2	1.84577	0.337685	5.46594	4.60455e-08	1.80616e-05	-4.74324	ENSMUSG00000021203	OTU domain, ubiquitin aldehyde binding 2 [Source:MGI Symbol;Acc:MGI:1915399]
P4ha1	2.30915	0.375919	6.14269	8.11345e-10	6.13777e-07	-6.21199	ENSMUSG00000019916	procollagen-proline, 2-oxoglutarate 4-dioxygenase (proline 4-hydroxylase), alpha 1 polypeptide [Source:MGI Symbol;Acc:MGI:97463]
P4ha2	1.29771	0.277074	4.6836	2.81881e-06	0.000432664	-3.36385	ENSMUSG00000018906	procollagen-proline, 2-oxoglutarate 4-dioxygenase (proline 4-hydroxylase), alpha II polypeptide [Source:MGI Symbol;Acc:MGI:894286]
Pacs1	-1.12389	0.288581	-3.89455	9.83809e-05	0.00565845	-2.2473	ENSMUSG00000024855	phosphofurin acidic cluster sorting protein 1 [Source:MGI Symbol;Acc:MGI:1277113]
Parn	-1.63229	0.337629	-4.83456	1.33441e-06	0.000244925	-3.61097	ENSMUSG00000022685	poly(A)-specific ribonuclease (deadenylation nuclease) [Source:MGI Symbol;Acc:MGI:1921358]
Pcca	-1.10122	0.24435	-4.50672	6.58369e-06	0.000845179	-3.07305	ENSMUSG00000041650	propionyl-Coenzyme A carboxylase, alpha polypeptide [Source:MGI Symbol;Acc:MGI:97499]
Pccb	-1.29852	0.325852	-3.98501	6.74772e-05	0.00437626	-2.3589	ENSMUSG00000032527	propionyl Coenzyme A carboxylase, beta polypeptide [Source:MGI Symbol;Acc:MGI:1914154]
Pcsk1	1.52324	0.311416	4.89134	1.0015e-06	0.000196423	-3.70681	ENSMUSG00000021587	proprotein convertase subtilisin/kexin type 1 [Source:MGI Symbol;Acc:MGI:97511]
Pcyox1	-1.4678	0.312476	-4.69732	2.63598e-06	0.000407554	-3.38982	ENSMUSG00000029998	prenylcysteine oxidase 1 [Source:MGI Symbol;Acc:MGI:1914131]
Pdgfrb	-1.0356	0.258128	-4.01197	6.02129e-05	0.00414488	-2.38249	ENSMUSG00000024620	platelet derived growth factor receptor, beta polypeptide [Source:MGI Symbol;Acc:MGI:97531]
Pdia3	1.34012	0.28824	4.64932	3.33035e-06	0.000496781	-3.30383	ENSMUSG00000027248	protein disulfide isomerase associated 3 [Source:MGI Symbol;Acc:MGI:95834]
Pdia4	1.2175	0.305237	3.98872	6.64311e-05	0.00437626	-2.3589	ENSMUSG00000025823	protein disulfide isomerase associated 4 [Source:MGI Symbol;Acc:MGI:104864]
Pdia6	1.36731	0.270292	5.05865	4.22242e-07	0.000109071	-3.96229	ENSMUSG00000020571	protein disulfide isomerase associated 6 [Source:MGI Symbol;Acc:MGI:1919103]
Pdk1	-1.06905	0.254234	-4.20498	2.61102e-05	0.00221057	-2.6555	ENSMUSG00000006494	pyruvate dehydrogenase kinase, isoenzyme 1 [Source:MGI Symbol;Acc:MGI:1926119]
Pdlim2	-1.49907	0.3137	-4.77868	1.7645e-06	0.000294294	-3.53122	ENSMUSG00000022090	PDZ and LIM domain 2 [Source:MGI Symbol;Acc:MGI:2384850]
Per2	1.50211	0.28026	5.3597	8.33609e-08	2.80275e-05	-4.55241	ENSMUSG00000055866	period circadian clock 2 [Source:MGI Symbol;Acc:MGI:1195265]
Pglyrp1	1.59175	0.351146	4.53302	5.81458e-06	0.00076499	-3.11634	ENSMUSG00000030413	peptidoglycan recognition protein 1 [Source:MGI Symbol;Acc:MGI:1345092]
Phf10	1.49365	0.328159	4.5516	5.32382e-06	0.000722874	-3.14094	ENSMUSG00000023883	PHD finger protein 10 [Source:MGI Symbol;Acc:MGI:1919307]
Phka2	-1.32572	0.285529	-4.64301	3.43366e-06	0.000501595	-3.29965	ENSMUSG00000031295	phosphorylase kinase alpha 2 [Source:MGI Symbol;Acc:MGI:97577]
Phospho2	0.872752	0.234241	3.72588	0.000194635	0.00868152	-2.0614	ENSMUSG00000027088	phosphatase, orphan 2 [Source:MGI Symbol;Acc:MGI:1920623]
Phyh	-1.03471	0.259587	-3.98599	6.71986e-05	0.00437626	-2.3589	ENSMUSG00000026664	phytanoyl-CoA hydroxylase [Source:MGI Symbol;Acc:MGI:891978]
Pias3	-1.04893	0.254253	-4.12554	3.6987e-05	0.00285931	-2.54374	ENSMUSG00000028101	protein inhibitor of activated STAT 3 [Source:MGI Symbol;Acc:MGI:1913126]
Pigp	-1.42703	0.325697	-4.38147	1.17881e-05	0.001246	-2.90448	ENSMUSG00000022940	phosphatidylinositol glycan anchor biosynthesis, class P [Source:MGI Symbol;Acc:MGI:1860433]
Pkn1	-1.07673	0.272688	-3.94859	7.86125e-05	0.00485468	-2.31384	ENSMUSG00000057672	protein kinase N1 [Source:MGI Symbol;Acc:MGI:108022]
Plbd2	-0.860197	0.227623	-3.77904	0.000157432	0.00770136	-2.11343	ENSMUSG00000029598	phospholipase B domain containing 2 [Source:MGI Symbol;Acc:MGI:1919022]
Plekhf1	1.42312	0.34431	4.13326	3.57654e-05	0.00278521	-2.55514	ENSMUSG00000074170	pleckstrin homology domain containing, family F (with FYVE domain) member 1 [Source:MGI Symbol;Acc:MGI:1919537]
Plin4	1.98671	0.346834	5.72812	1.01552e-08	5.97513e-06	-5.22365	ENSMUSG00000002831	perilipin 4 [Source:MGI Symbol;Acc:MGI:1929709]
Pllp	-2.34595	0.356378	-6.58275	4.61811e-11	5.75411e-08	-7.24002	ENSMUSG00000031775	plasma membrane proteolipid [Source:MGI Symbol;Acc:MGI:1915051]
Plvap	-1.20365	0.312339	-3.85367	0.00011636	0.00634029	-2.19789	ENSMUSG00000034845	plasmalemma vesicle associated protein [Source:MGI Symbol;Acc:MGI:1890497]
Pnpo	-1.39003	0.299724	-4.6377	3.52306e-06	0.000507652	-3.29443	ENSMUSG00000018659	pyridoxine 5'-phosphate oxidase [Source:MGI Symbol;Acc:MGI:2144151]
Poldip2	-1.07708	0.271951	-3.96057	7.47697e-05	0.00471279	-2.32672	ENSMUSG00000001100	polymerase (DNA-directed), delta interacting protein 2 [Source:MGI Symbol;Acc:MGI:1915061]
Ppap2c	-1.05643	0.281874	-3.74788	0.000178338	0.0082416	-2.08399	ENSMUSG00000052151	phosphatidic acid phosphatase type 2C [Source:MGI Symbol;Acc:MGI:1354945]
Ppp1r14a	-1.23703	0.333258	-3.71193	0.000205684	0.00903882	-2.04389	ENSMUSG00000037166	protein phosphatase 1, regulatory (inhibitor) subunit 14A [Source:MGI Symbol;Acc:MGI:1931139]
Prkab1	-1.6733	0.32343	-5.1736	2.29627e-07	6.75544e-05	-4.17035	ENSMUSG00000029513	protein kinase, AMP-activated, beta 1 non-catalytic subunit [Source:MGI Symbol;Acc:MGI:1336167]
Prosc	1.40521	0.300253	4.6801	2.86739e-06	0.000436953	-3.35956	ENSMUSG00000031485	proline synthetase co-transcribed [Source:MGI Symbol;Acc:MGI:1891207]
Prpf38b	1.2884	0.327644	3.93231	8.41336e-05	0.00504845	-2.29684	ENSMUSG00000027881	PRP38 pre-mRNA processing factor 38 (yeast) domain containing B [Source:MGI Symbol;Acc:MGI:1914171]
Prss23	1.06538	0.287925	3.70019	0.00021544	0.00933211	-2.03002	ENSMUSG00000039405	protease, serine, 23 [Source:MGI Symbol;Acc:MGI:1923703]
Psmf1	-1.03298	0.238964	-4.32272	1.54114e-05	0.00153259	-2.81457	ENSMUSG00000032869	proteasome (prosome, macropain) inhibitor subunit 1 [Source:MGI Symbol;Acc:MGI:1346072]
Ptgs2	1.71169	0.383365	4.46491	8.01034e-06	0.000969563	-3.01342	ENSMUSG00000032487	prostaglandin-endoperoxide synthase 2 [Source:MGI Symbol;Acc:MGI:97798]
Ptpn1	1.13156	0.288781	3.9184	8.91373e-05	0.00527253	-2.27798	ENSMUSG00000027540	protein tyrosine phosphatase, non-receptor type 1 [Source:MGI Symbol;Acc:MGI:97805]
R3hcc1	-1.32125	0.351172	-3.76239	0.000168299	0.00801095	-2.09632	ENSMUSG00000034194	R3H domain and coiled-coil containing 1 [Source:MGI Symbol;Acc:MGI:1919093]
Rab33a	-1.30072	0.339351	-3.83296	0.000126609	0.00660542	-2.1801	ENSMUSG00000031104	RAB33A, member of RAS oncogene family [Source:MGI Symbol;Acc:MGI:109493]
Rab34	-1.97225	0.346789	-5.68717	1.29165e-08	7.19988e-06	-5.14267	ENSMUSG00000002059	RAB34, member of RAS oncogene family [Source:MGI Symbol;Acc:MGI:104606]
Rad50	-1.04045	0.257616	-4.03877	5.37322e-05	0.0038079	-2.41931	ENSMUSG00000020380	RAD50 homolog (S. cerevisiae) [Source:MGI Symbol;Acc:MGI:109292]
Rars2	-0.876256	0.233493	-3.75282	0.000174857	0.00815094	-2.08879	ENSMUSG00000028292	arginyl-tRNA synthetase 2, mitochondrial [Source:MGI Symbol;Acc:MGI:1923596]
Rasd1	0.985552	0.263039	3.74679	0.000179113	0.0082416	-2.08399	ENSMUSG00000049892	RAS, dexamethasone-induced 1 [Source:MGI Symbol;Acc:MGI:1270848]
Rasl10a	1.34014	0.312072	4.29431	1.75238e-05	0.00166774	-2.77787	ENSMUSG00000034209	RAS-like, family 10, member A [Source:MGI Symbol;Acc:MGI:1922918]
Rbm28	1.3557	0.346037	3.9178	8.93614e-05	0.00527253	-2.27798	ENSMUSG00000029701	RNA binding motif protein 28 [Source:MGI Symbol;Acc:MGI:2655711]
Rbm3	-3.37802	0.341683	-9.88641	4.76809e-23	3.36656e-19	-18.4728	ENSMUSG00000031167	RNA binding motif protein 3 [Source:MGI Symbol;Acc:MGI:1099460]
Rbm4	0.92157	0.236273	3.90044	9.60189e-05	0.00558199	-2.25321	ENSMUSG00000094936	RNA binding motif protein 4 [Source:MGI Symbol;Acc:MGI:1100865]
Rbmx	-0.825149	0.196965	-4.18932	2.79794e-05	0.0023204	-2.63444	ENSMUSG00000031134	RNA binding motif protein, X chromosome [Source:MGI Symbol;Acc:MGI:1343044]
Reck	-1.24663	0.297583	-4.18919	2.79949e-05	0.0023204	-2.63444	ENSMUSG00000028476	reversion-inducing-cysteine-rich protein with kazal motifs [Source:MGI Symbol;Acc:MGI:1855698]
Rexo4	1.01687	0.265382	3.83171	0.000127254	0.00662279	-2.17896	ENSMUSG00000052406	REX4, RNA exonuclease 4 homolog (S. cerevisiae) [Source:MGI Symbol;Acc:MGI:2684957]
Rfwd2	1.38549	0.294476	4.70494	2.53944e-06	0.000398445	-3.39963	ENSMUSG00000040782	ring finger and WD repeat domain 2 [Source:MGI Symbol;Acc:MGI:1347046]
Rfx5	-1.64225	0.342802	-4.79066	1.66231e-06	0.000288612	-3.53969	ENSMUSG00000005774	regulatory factor X, 5 (influences HLA class II expression) [Source:MGI Symbol;Acc:MGI:1858421]
Rgs11	-1.16701	0.301584	-3.86961	0.000109011	0.0060925	-2.2152	ENSMUSG00000024186	regulator of G-protein signaling 11 [Source:MGI Symbol;Acc:MGI:1354739]
Rhbdl1	-1.24517	0.305315	-4.07831	4.53642e-05	0.00334807	-2.4752	ENSMUSG00000025735	rhomboid, veinlet-like 1 (Drosophila) [Source:MGI Symbol;Acc:MGI:2384891]
Rhog	-1.0945	0.291672	-3.75249	0.000175088	0.00815094	-2.08879	ENSMUSG00000073982	ras homolog gene family, member G [Source:MGI Symbol;Acc:MGI:1928370]
Rnf8	-0.849479	0.225984	-3.75902	0.000170578	0.00809915	-2.09156	ENSMUSG00000090083	ring finger protein 8 [Source:MGI Symbol;Acc:MGI:1929069]
Rnpep	1.308	0.337255	3.87838	0.000105156	0.00592391	-2.22739	ENSMUSG00000041926	arginyl aminopeptidase (aminopeptidase B) [Source:MGI Symbol;Acc:MGI:2384902]
Rprm	-1.39177	0.306097	-4.54684	5.4458e-06	0.000734726	-3.13387	ENSMUSG00000075334	reprimo, TP53 dependent G2 arrest mediator candidate [Source:MGI Symbol;Acc:MGI:1915124]
Rps6ka4	-1.09309	0.289335	-3.77793	0.000158135	0.00771792	-2.1125	ENSMUSG00000024952	ribosomal protein S6 kinase, polypeptide 4 [Source:MGI Symbol;Acc:MGI:1930076]
Sap30	1.42721	0.323033	4.41816	9.95436e-06	0.00109818	-2.95932	ENSMUSG00000031609	sin3 associated polypeptide [Source:MGI Symbol;Acc:MGI:1929129]
Sbk1	1.29036	0.292847	4.40627	1.05167e-05	0.00113077	-2.94662	ENSMUSG00000042978	SH3-binding kinase 1 [Source:MGI Symbol;Acc:MGI:2135937]
Scg2	1.24254	0.333492	3.72584	0.000194669	0.00868152	-2.0614	ENSMUSG00000050711	secretogranin II [Source:MGI Symbol;Acc:MGI:103033]
Schip1	1.06316	0.280606	3.78881	0.000151371	0.00750125	-2.12487	ENSMUSG00000027777	schwannomin interacting protein 1 [Source:MGI Symbol;Acc:MGI:1353557]
Sdf2l1	2.18104	0.336074	6.48975	8.59793e-11	9.10599e-08	-7.04067	ENSMUSG00000022769	stromal cell-derived factor 2-like 1 [Source:MGI Symbol;Acc:MGI:2149842]
Sdhaf1	-1.34455	0.357108	-3.7651	0.000166482	0.00796027	-2.09907	ENSMUSG00000074211	succinate dehydrogenase complex assembly factor 1 [Source:MGI Symbol;Acc:MGI:1915582]
Sep04	-1.23861	0.333037	-3.71914	0.0001999	0.00885827	-2.05265	ENSMUSG00000020486	septin 4 [Source:MGI Symbol;Acc:MGI:1270156]
Serpinb1a	-1.67686	0.394059	-4.25535	2.08724e-05	0.00187466	-2.72708	ENSMUSG00000044734	serine (or cysteine) peptidase inhibitor, clade B, member 1a [Source:MGI Symbol;Acc:MGI:1913472]
Serpinh1	1.79398	0.311711	5.75525	8.65146e-09	5.32653e-06	-5.27356	ENSMUSG00000070436	serine (or cysteine) peptidase inhibitor, clade H, member 1 [Source:MGI Symbol;Acc:MGI:88283]
Sfpq	1.19022	0.266474	4.46657	7.94853e-06	0.000967611	-3.0143	ENSMUSG00000028820	splicing factor proline/glutamine rich (polypyrimidine tract binding protein associated) [Source:MGI Symbol;Acc:MGI:1918764]
Sgk1	1.87746	0.364587	5.14957	2.61086e-07	7.57573e-05	-4.12058	ENSMUSG00000019970	serum/glucocorticoid regulated kinase 1 [Source:MGI Symbol;Acc:MGI:1340062]
Sh2d3c	-1.51781	0.313361	-4.84366	1.27468e-06	0.000236843	-3.62554	ENSMUSG00000059013	SH2 domain containing 3C [Source:MGI Symbol;Acc:MGI:1351631]
Shd	-1.55321	0.319149	-4.86674	1.13455e-06	0.000212671	-3.67229	ENSMUSG00000039154	src homology 2 domain-containing transforming protein D [Source:MGI Symbol;Acc:MGI:1099461]
Sin3b	-1.40771	0.317415	-4.43493	9.21042e-06	0.00104763	-2.97979	ENSMUSG00000031622	transcriptional regulator, SIN3B (yeast) [Source:MGI Symbol;Acc:MGI:107158]
Slc16a1	-1.00837	0.27141	-3.7153	0.000202961	0.00895641	-2.04787	ENSMUSG00000032902	solute carrier family 16 (monocarboxylic acid transporters), member 1 [Source:MGI Symbol;Acc:MGI:106013]
Slc22a8	-1.15488	0.259466	-4.45097	8.54841e-06	0.000994895	-3.00222	ENSMUSG00000063796	solute carrier family 22 (organic anion transporter), member 8 [Source:MGI Symbol;Acc:MGI:1336187]
Slc25a11	-1.26826	0.280511	-4.52125	6.14741e-06	0.000803786	-3.09486	ENSMUSG00000014606	solute carrier family 25 (mitochondrial carrier oxoglutarate carrier), member 11 [Source:MGI Symbol;Acc:MGI:1915113]
Slc25a35	-1.31538	0.315595	-4.16793	3.07377e-05	0.0024569	-2.60961	ENSMUSG00000018740	solute carrier family 25, member 35 [Source:MGI Symbol;Acc:MGI:1919248]
Slc2a1	0.972012	0.243303	3.99507	6.46764e-05	0.00433533	-2.36298	ENSMUSG00000028645	solute carrier family 2 (facilitated glucose transporter), member 1 [Source:MGI Symbol;Acc:MGI:95755]
Slc2a8	-1.20013	0.296146	-4.05249	5.06759e-05	0.00365104	-2.43758	ENSMUSG00000026791	solute carrier family 2, (facilitated glucose transporter), member 8 [Source:MGI Symbol;Acc:MGI:1860103]
Slc35b2	-1.16581	0.281772	-4.13743	3.51217e-05	0.00274517	-2.56143	ENSMUSG00000037089	solute carrier family 35, member B2 [Source:MGI Symbol;Acc:MGI:1921086]
Slc38a2	1.85513	0.330073	5.62036	1.9056e-08	1.0091e-05	-4.99606	ENSMUSG00000022462	solute carrier family 38, member 2 [Source:MGI Symbol;Acc:MGI:1915010]
Slc38a3	-1.16685	0.288529	-4.04414	5.25161e-05	0.00374541	-2.4265	ENSMUSG00000010064	solute carrier family 38, member 3 [Source:MGI Symbol;Acc:MGI:1923507]
Slc40a1	-1.04211	0.27816	-3.74643	0.00017937	0.0082416	-2.08399	ENSMUSG00000025993	solute carrier family 40 (iron-regulated transporter), member 1 [Source:MGI Symbol;Acc:MGI:1315204]
Slco1a4	-1.66377	0.350647	-4.74485	2.08663e-06	0.000336587	-3.4729	ENSMUSG00000030237	solute carrier organic anion transporter family, member 1a4 [Source:MGI Symbol;Acc:MGI:1351896]
Slco3a1	0.943843	0.246686	3.82609	0.000130193	0.00672615	-2.17223	ENSMUSG00000025790	solute carrier organic anion transporter family, member 3a1 [Source:MGI Symbol;Acc:MGI:1351867]
Slitrk1	-1.41291	0.354372	-3.98708	6.68903e-05	0.00437626	-2.3589	ENSMUSG00000075478	SLIT and NTRK-like family, member 1 [Source:MGI Symbol;Acc:MGI:2679446]
Smarcd3	-1.05651	0.269508	-3.92014	8.84965e-05	0.0052655	-2.27856	ENSMUSG00000028949	SWI/SNF related, matrix associated, actin dependent regulator of chromatin, subfamily d, member 3 [Source:MGI Symbol;Acc:MGI:1914243]
Smim3	1.3481	0.308425	4.37092	1.23727e-05	0.0012732	-2.8951	ENSMUSG00000038059	small integral membrane protein 3 [Source:MGI Symbol;Acc:MGI:1917088]
Smox	1.23588	0.328404	3.7633	0.000167687	0.00799981	-2.09692	ENSMUSG00000027333	spermine oxidase [Source:MGI Symbol;Acc:MGI:2445356]
Smyd2	-1.19223	0.312744	-3.81217	0.000137753	0.00704798	-2.15194	ENSMUSG00000026603	SET and MYND domain containing 2 [Source:MGI Symbol;Acc:MGI:1915889]
Snapin	-1.52692	0.308365	-4.95167	7.35788e-07	0.000164056	-3.78501	ENSMUSG00000001018	SNAP-associated protein [Source:MGI Symbol;Acc:MGI:1333745]
Snora34	-1.09996	0.292967	-3.75456	0.000173644	0.00815094	-2.08879	ENSMUSG00000065336	small nucleolar RNA, H/ACA box 34 [Source:MGI Symbol;Acc:MGI:3819502]
Snord14c	1.32866	0.300595	4.42012	9.86459e-06	0.00109818	-2.95932	ENSMUSG00000096263	small nucleolar RNA, C/D box 14C [Source:MGI Symbol;Acc:MGI:97971]
Snrnp48	1.2238	0.296268	4.13071	3.61638e-05	0.00280591	-2.55193	ENSMUSG00000021431	small nuclear ribonucleoprotein 48 (U11/U12) [Source:MGI Symbol;Acc:MGI:1915047]
Snx16	0.793732	0.21036	3.77322	0.000161157	0.00781144	-2.10727	ENSMUSG00000027534	sorting nexin 16 [Source:MGI Symbol;Acc:MGI:1921968]
Snx19	-0.924018	0.242763	-3.80626	0.000141083	0.00714929	-2.14574	ENSMUSG00000031993	sorting nexin 19 [Source:MGI Symbol;Acc:MGI:1921581]
Snx3	0.989293	0.26512	3.73149	0.000190352	0.0085605	-2.0675	ENSMUSG00000019804	sorting nexin 3 [Source:MGI Symbol;Acc:MGI:1860188]
Sox11	1.10997	0.299111	3.71089	0.000206535	0.00903882	-2.04389	ENSMUSG00000063632	SRY-box containing gene 11 [Source:MGI Symbol;Acc:MGI:98359]
Sox12	-1.17245	0.314683	-3.72582	0.000194682	0.00868152	-2.0614	ENSMUSG00000051817	SRY-box containing gene 12 [Source:MGI Symbol;Acc:MGI:98360]
Spred1	2.22976	0.35476	6.28526	3.27299e-10	3.01426e-07	-6.52082	ENSMUSG00000027351	sprouty protein with EVH-1 domain 1, related sequence [Source:MGI Symbol;Acc:MGI:2150016]
Sptlc2	-1.84505	0.346485	-5.32505	1.00926e-07	3.34031e-05	-4.47621	ENSMUSG00000021036	serine palmitoyltransferase, long chain base subunit 2 [Source:MGI Symbol;Acc:MGI:108074]
Sqle	-1.54318	0.316214	-4.88017	1.05995e-06	0.000200461	-3.69797	ENSMUSG00000022351	squalene epoxidase [Source:MGI Symbol;Acc:MGI:109296]
Srebf1	-1.50874	0.354666	-4.25399	2.09997e-05	0.00187684	-2.72657	ENSMUSG00000020538	sterol regulatory element binding transcription factor 1 [Source:MGI Symbol;Acc:MGI:107606]
Srsf10	1.4799	0.330583	4.47663	7.58304e-06	0.000933853	-3.02972	ENSMUSG00000028676	serine/arginine-rich splicing factor 10 [Source:MGI Symbol;Acc:MGI:1333805]
Srsf5	-1.41819	0.369801	-3.83499	0.000125567	0.00660542	-2.1801	ENSMUSG00000021134	serine/arginine-rich splicing factor 5 [Source:MGI Symbol;Acc:MGI:98287]
Srsf7	1.57775	0.320601	4.92123	8.60014e-07	0.000176861	-3.75237	ENSMUSG00000024097	serine/arginine-rich splicing factor 7 [Source:MGI Symbol;Acc:MGI:1926232]
St8sia5	1.23602	0.295557	4.18202	2.88928e-05	0.00235386	-2.62822	ENSMUSG00000025425	ST8 alpha-N-acetyl-neuraminide alpha-2,8-sialyltransferase 5 [Source:MGI Symbol;Acc:MGI:109243]
Stard3	0.843258	0.217836	3.87108	0.000108355	0.00608797	-2.21553	ENSMUSG00000018167	START domain containing 3 [Source:MGI Symbol;Acc:MGI:1929618]
Stip1	1.20706	0.306363	3.93998	8.14877e-05	0.00495994	-2.30452	ENSMUSG00000024966	stress-induced phosphoprotein 1 [Source:MGI Symbol;Acc:MGI:109130]
Stk40	1.43364	0.379938	3.77335	0.000161069	0.00781144	-2.10727	ENSMUSG00000042608	serine/threonine kinase 40 [Source:MGI Symbol;Acc:MGI:1921428]
Stmn4	-1.5728	0.320696	-4.90433	9.37477e-07	0.000189119	-3.72327	ENSMUSG00000022044	stathmin-like 4 [Source:MGI Symbol;Acc:MGI:1931224]
Stx17	-0.953182	0.244405	-3.90001	9.61876e-05	0.00558199	-2.25321	ENSMUSG00000061455	syntaxin 17 [Source:MGI Symbol;Acc:MGI:1914977]
Sugp1	-1.81727	0.357657	-5.08104	3.75369e-07	0.000102075	-3.99108	ENSMUSG00000011306	SURP and G patch domain containing 1 [Source:MGI Symbol;Acc:MGI:1917866]
Sult1a1	1.41789	0.355536	3.98802	6.66257e-05	0.00437626	-2.3589	ENSMUSG00000030711	sulfotransferase family 1A, phenol-preferring, member 1 [Source:MGI Symbol;Acc:MGI:102896]
Synj2bp	0.577285	0.154431	3.73813	0.000185393	0.00842694	-2.07433	ENSMUSG00000090935	synaptojanin 2 binding protein [Source:MGI Symbol;Acc:MGI:1344347]
Sytl2	-2.63535	0.353609	-7.45274	9.1422e-14	1.93648e-10	-9.71299	ENSMUSG00000030616	synaptotagmin-like 2 [Source:MGI Symbol;Acc:MGI:1933366]
Taf12	1.48036	0.32976	4.48921	7.14878e-06	0.000897271	-3.04708	ENSMUSG00000028899	TAF12 RNA polymerase II, TATA box binding protein (TBP)-associated factor [Source:MGI Symbol;Acc:MGI:1913714]
Tamm41	-1.59377	0.36584	-4.35647	1.32177e-05	0.00134603	-2.87094	ENSMUSG00000030316	TAM41, mitochondrial translocator assembly and maintenance protein, homolog (S. cerevisiae) [Source:MGI Symbol;Acc:MGI:1916221]
Tapbp	-1.09613	0.270629	-4.0503	5.11514e-05	0.00367281	-2.435	ENSMUSG00000024308	TAP binding protein [Source:MGI Symbol;Acc:MGI:1201689]
Taz	-1.14519	0.286343	-3.99937	6.35108e-05	0.00427071	-2.3695	ENSMUSG00000009995	tafazzin [Source:MGI Symbol;Acc:MGI:109626]
Tbcd	-1.60188	0.332131	-4.82305	1.41381e-06	0.000253789	-3.59553	ENSMUSG00000039230	tubulin-specific chaperone d [Source:MGI Symbol;Acc:MGI:1919686]
Tcea2	-1.36808	0.326687	-4.18774	2.81748e-05	0.00232216	-2.63411	ENSMUSG00000059540	transcription elongation factor A (SII), 2 [Source:MGI Symbol;Acc:MGI:107368]
Tceal6	-1.10553	0.300427	-3.67986	0.000233362	0.00992578	-2.00324	ENSMUSG00000031409	transcription elongation factor A (SII)-like 6 [Source:MGI Symbol;Acc:MGI:1923939]
Tcta	-1.97585	0.343487	-5.75235	8.80135e-09	5.32653e-06	-5.27356	ENSMUSG00000039461	T cell leukemia translocation altered gene [Source:MGI Symbol;Acc:MGI:1918829]
Tfrc	-1.44136	0.301578	-4.7794	1.75821e-06	0.000294294	-3.53122	ENSMUSG00000022797	transferrin receptor [Source:MGI Symbol;Acc:MGI:98822]
Tgfb3	1.13793	0.272764	4.17185	3.02132e-05	0.00244264	-2.61214	ENSMUSG00000021253	transforming growth factor, beta 3 [Source:MGI Symbol;Acc:MGI:98727]
Thoc3	-1.00849	0.268875	-3.75077	0.000176295	0.00818915	-2.08676	ENSMUSG00000025872	THO complex 3 [Source:MGI Symbol;Acc:MGI:1920916]
Tiparp	1.33068	0.35273	3.77252	0.000161606	0.00781534	-2.10705	ENSMUSG00000034640	TCDD-inducible poly(ADP-ribose) polymerase [Source:MGI Symbol;Acc:MGI:2159210]
Tipin	-1.75271	0.355466	-4.93073	8.19221e-07	0.000174947	-3.75709	ENSMUSG00000032397	timeless interacting protein [Source:MGI Symbol;Acc:MGI:1921571]
Tk2	-1.45647	0.314515	-4.63082	3.64217e-06	0.000521269	-3.28294	ENSMUSG00000035824	thymidine kinase 2, mitochondrial [Source:MGI Symbol;Acc:MGI:1913266]
Tle2	-1.19638	0.296951	-4.02886	5.60485e-05	0.00394422	-2.40404	ENSMUSG00000034771	transducin-like enhancer of split 2, homolog of Drosophila E(spl) [Source:MGI Symbol;Acc:MGI:104635]
Tm6sf2	1.26109	0.335629	3.7574	0.000171689	0.0081176	-2.09057	ENSMUSG00000036151	transmembrane 6 superfamily member 2 [Source:MGI Symbol;Acc:MGI:1933210]
Tmed1	-1.02174	0.274829	-3.71774	0.000201009	0.00888881	-2.05116	ENSMUSG00000032180	transmembrane emp24 domain containing 1 [Source:MGI Symbol;Acc:MGI:106201]
Tmem175	-1.32746	0.31494	-4.21495	2.49834e-05	0.0021403	-2.66953	ENSMUSG00000013495	transmembrane protein 175 [Source:MGI Symbol;Acc:MGI:1919642]
Tmem203	-1.54062	0.357271	-4.31218	1.61656e-05	0.00156354	-2.80589	ENSMUSG00000078201	transmembrane protein 203 [Source:MGI Symbol;Acc:MGI:2443597]
Tmem219	-1.13148	0.297517	-3.80306	0.000142918	0.00719822	-2.14277	ENSMUSG00000060538	transmembrane protein 219 [Source:MGI Symbol;Acc:MGI:1915992]
Tmem33	0.92431	0.216392	4.27146	1.94195e-05	0.00177302	-2.75129	ENSMUSG00000037720	transmembrane protein 33 [Source:MGI Symbol;Acc:MGI:1915128]
Tmem63b	-1.13178	0.290469	-3.89638	9.76405e-05	0.00565083	-2.24789	ENSMUSG00000036026	transmembrane protein 63b [Source:MGI Symbol;Acc:MGI:2387609]
Tnfrsf12a	1.36185	0.323151	4.21427	2.5059e-05	0.0021403	-2.66953	ENSMUSG00000023905	tumor necrosis factor receptor superfamily, member 12a [Source:MGI Symbol;Acc:MGI:1351484]
Tnfrsf25	1.67329	0.347599	4.81386	1.48042e-06	0.000263513	-3.5792	ENSMUSG00000024793	tumor necrosis factor receptor superfamily, member 25 [Source:MGI Symbol;Acc:MGI:1934667]
Top1	1.77186	0.349765	5.06585	4.06574e-07	0.00010765	-3.96799	ENSMUSG00000070544	topoisomerase (DNA) I [Source:MGI Symbol;Acc:MGI:98788]
Tpst2	-1.23686	0.30861	-4.00784	6.12757e-05	0.00417874	-2.37895	ENSMUSG00000029344	protein-tyrosine sulfotransferase 2 [Source:MGI Symbol;Acc:MGI:1309516]
Tra2a	2.61152	0.38759	6.73784	1.60762e-11	2.64355e-08	-7.57781	ENSMUSG00000029817	transformer 2 alpha homolog (Drosophila) [Source:MGI Symbol;Acc:MGI:1933972]
Trappc12	-1.18524	0.281594	-4.20905	2.5645e-05	0.00218156	-2.66123	ENSMUSG00000020628	trafficking protein particle complex 12 [Source:MGI Symbol;Acc:MGI:2445089]
Trib1	1.1866	0.312169	3.80114	0.000144031	0.00720754	-2.14221	ENSMUSG00000032501	tribbles homolog 1 (Drosophila) [Source:MGI Symbol;Acc:MGI:2443397]
Tril	-1.18237	0.276305	-4.27921	1.87557e-05	0.00173484	-2.76074	ENSMUSG00000043496	TLR4 interactor with leucine-rich repeats [Source:MGI Symbol;Acc:MGI:1914123]
Trio	1.59846	0.330701	4.83353	1.34131e-06	0.000244925	-3.61097	ENSMUSG00000022263	triple functional domain (PTPRF interacting) [Source:MGI Symbol;Acc:MGI:1927230]
Trub2	-0.923134	0.241918	-3.81589	0.000135691	0.00697618	-2.15638	ENSMUSG00000039826	TruB pseudouridine (psi) synthase homolog 2 (E. coli) [Source:MGI Symbol;Acc:MGI:2442186]
Tsc22d3	2.0078	0.362057	5.54555	2.93037e-08	1.39393e-05	-4.85576	ENSMUSG00000031431	TSC22 domain family, member 3 [Source:MGI Symbol;Acc:MGI:1196284]
Tspan2	-0.937449	0.242694	-3.86268	0.000112148	0.00618727	-2.2085	ENSMUSG00000027858	tetraspanin 2 [Source:MGI Symbol;Acc:MGI:1917997]
Tubgcp2	-1.63818	0.355004	-4.61454	3.93972e-06	0.000556337	-3.25466	ENSMUSG00000025474	tubulin, gamma complex associated protein 2 [Source:MGI Symbol;Acc:MGI:1921487]
Txnl4a	1.32357	0.34126	3.87849	0.000105106	0.00592391	-2.22739	ENSMUSG00000057130	thioredoxin-like 4A [Source:MGI Symbol;Acc:MGI:1351613]
Ube2b	0.990768	0.248642	3.98472	6.75596e-05	0.00437626	-2.3589	ENSMUSG00000020390	ubiquitin-conjugating enzyme E2B [Source:MGI Symbol;Acc:MGI:102944]
Ube2f	0.883524	0.231845	3.81084	0.000138494	0.0070614	-2.15111	ENSMUSG00000034343	ubiquitin-conjugating enzyme E2F (putative) [Source:MGI Symbol;Acc:MGI:1915171]
Ubr3	-1.18446	0.308092	-3.84449	0.000120803	0.00642921	-2.19184	ENSMUSG00000044308	ubiquitin protein ligase E3 component n-recognin 3 [Source:MGI Symbol;Acc:MGI:1861100]
Ubr5	-1.17672	0.313537	-3.75306	0.000174689	0.00815094	-2.08879	ENSMUSG00000037487	ubiquitin protein ligase E3 component n-recognin 5 [Source:MGI Symbol;Acc:MGI:1918040]
Usp19	1.18182	0.290454	4.06888	4.72404e-05	0.00346241	-2.46062	ENSMUSG00000006676	ubiquitin specific peptidase 19 [Source:MGI Symbol;Acc:MGI:1918722]
Usp2	-1.65229	0.36891	-4.47884	7.50492e-06	0.000929636	-3.03169	ENSMUSG00000032010	ubiquitin specific peptidase 2 [Source:MGI Symbol;Acc:MGI:1858178]
Vangl2	-1.36364	0.326025	-4.18263	2.88151e-05	0.00235386	-2.62822	ENSMUSG00000026556	vang-like 2 (van gogh, Drosophila) [Source:MGI Symbol;Acc:MGI:2135272]
Vip	1.42102	0.325013	4.3722	1.23003e-05	0.0012732	-2.8951	ENSMUSG00000019772	vasoactive intestinal polypeptide [Source:MGI Symbol;Acc:MGI:98933]
Vps11	-1.3725	0.308817	-4.44437	8.81509e-06	0.00101478	-2.99363	ENSMUSG00000032127	vacuolar protein sorting 11 (yeast) [Source:MGI Symbol;Acc:MGI:1918982]
Vps25	-0.974638	0.249776	-3.90205	9.53807e-05	0.00556566	-2.25448	ENSMUSG00000078656	vacuolar protein sorting 25 (yeast) [Source:MGI Symbol;Acc:MGI:106354]
Wbscr22	0.894166	0.227747	3.92614	8.63204e-05	0.00515049	-2.28815	ENSMUSG00000005378	Williams Beuren syndrome chromosome region 22 [Source:MGI Symbol;Acc:MGI:1913388]
Wdr6	-1.82165	0.331335	-5.4979	3.84349e-08	1.63681e-05	-4.786	ENSMUSG00000066357	WD repeat domain 6 [Source:MGI Symbol;Acc:MGI:1930140]
Xbp1	2.2869	0.375182	6.09544	1.0914e-09	7.97166e-07	-6.09845	ENSMUSG00000020484	X-box binding protein 1 [Source:MGI Symbol;Acc:MGI:98970]
Xpa	-1.3326	0.353928	-3.76518	0.000166431	0.00796027	-2.09907	ENSMUSG00000028329	xeroderma pigmentosum, complementation group A [Source:MGI Symbol;Acc:MGI:99135]
Ythdc1	1.19112	0.277616	4.29054	1.78243e-05	0.0016855	-2.77327	ENSMUSG00000035851	YTH domain containing 1 [Source:MGI Symbol;Acc:MGI:2443713]
Zbed6	0.894091	0.215701	4.14505	3.39734e-05	0.00267505	-2.57267	ENSMUSG00000094410	zinc finger, BED domain containing 6 [Source:MGI Symbol;Acc:MGI:3828086]
Zbtb16	1.85208	0.334086	5.54371	2.96136e-08	1.39393e-05	-4.85576	ENSMUSG00000066687	zinc finger and BTB domain containing 16 [Source:MGI Symbol;Acc:MGI:103222]
Zbtb22	-1.87214	0.373441	-5.01323	5.35236e-07	0.000128958	-3.88955	ENSMUSG00000051390	zinc finger and BTB domain containing 22 [Source:MGI Symbol;Acc:MGI:1931870]
Zc3h11a	0.8926	0.221858	4.02329	5.73908e-05	0.00401202	-2.39664	ENSMUSG00000026464	zinc finger CCCH type containing 11A [Source:MGI Symbol;Acc:MGI:1917829]
Zc3h15	0.69445	0.188133	3.69127	0.000223137	0.00958713	-2.01831	ENSMUSG00000027091	zinc finger CCCH-type containing 15 [Source:MGI Symbol;Acc:MGI:1919747]
Zfand1	-1.70865	0.40262	-4.24382	2.19744e-05	0.00193941	-2.71233	ENSMUSG00000039795	zinc finger, AN1-type domain 1 [Source:MGI Symbol;Acc:MGI:1913611]
Zfp239	-1.31802	0.333398	-3.95329	7.70827e-05	0.00480952	-2.3179	ENSMUSG00000042097	zinc finger protein 239 [Source:MGI Symbol;Acc:MGI:1306812]
Zfp362	-1.30649	0.29566	-4.41889	9.92109e-06	0.00109818	-2.95932	ENSMUSG00000028799	zinc finger protein 362 [Source:MGI Symbol;Acc:MGI:2652839]
Zfp46	-1.06929	0.277631	-3.85149	0.000117402	0.0063435	-2.19767	ENSMUSG00000051351	zinc finger protein 46 [Source:MGI Symbol;Acc:MGI:99192]
Zfp688	-1.47854	0.328322	-4.50333	6.68978e-06	0.000853624	-3.06873	ENSMUSG00000045251	zinc finger protein 688 [Source:MGI Symbol;Acc:MGI:1916484]
Zfp810	-2.03516	0.370384	-5.49472	3.91321e-08	1.63681e-05	-4.786	ENSMUSG00000066829	zinc finger protein 810 [Source:MGI Symbol;Acc:MGI:2384563]
Zmym1	1.86195	0.352281	5.28542	1.25414e-07	4.08693e-05	-4.3886	ENSMUSG00000043872	zinc finger, MYM domain containing 1 [Source:MGI Symbol;Acc:MGI:1915560]
Zmynd8	1.84302	0.365672	5.04007	4.65359e-07	0.000117347	-3.93053	ENSMUSG00000039671	zinc finger, MYND-type containing 8 [Source:MGI Symbol;Acc:MGI:1918025]
Zranb1	-1.11171	0.274045	-4.05667	4.97776e-05	0.0036054	-2.44305	ENSMUSG00000030967	zinc finger, RAN-binding domain containing 1 [Source:MGI Symbol;Acc:MGI:106441]
Zwilch	-1.03388	0.258261	-4.00325	6.24775e-05	0.0042384	-2.3728	ENSMUSG00000032400	zwilch kinetochore protein [Source:MGI Symbol;Acc:MGI:1915264]
