# Supplementary material for: Molecular correlates of sleep deprivation in the mouse brain identified by meta-analysis of microarray data
Source: Neurobiol Sleep Circadian Rhythms. 2026 Jun 23;21:100149. doi: 10.1016/j.nbscr.2026.100149 (PMC13382439; doi:10.1016/j.nbscr.2026.100149)
Supplement: Multimedia component 7 [file mmc7.xlsx]

## Sheet: Hedges g
	MoEx_CerCx_Hedges_g	430AV2_ZT6_D2_Hedges_g	430AV2_Astro_Hedges_g	430AV2_CerCx_3h_Hedges_g	430AV2_CerCx_6h_Hedges_g	430AV2_CerCx_9h_Hedges_g	430AV2_ForeNonOlig_Hedges_g	430AV2_ForeOlig_Hedges_g	430AV2_Hipp_Hedges_g	430AV2_HypoT_3h_Hedges_g	430AV2_HypoT_6h_Hedges_g	430AV2_HypoT_9h_Hedges_g	430AV2_NonAstro_Hedges_g	430AV2_ZT12_AK_Hedges_g	430AV2_ZT12_B6_Hedges_g	430AV2_ZT12_D2_Hedges_g	430AV2_ZT6_AK_Hedges_g	430AV2_ZT6_B6_Hedges_g	430AV2_HypoT_12h_Hedges_g	430AV2_CerCx_12h_Hedges_g	430AV2_WB_AK_Hedges_g	430AV2_WB_B6_Hedges_g	430AV2_WB_D2_Hedges_g
0610005C13Rik	1.2543	0.902413	-0.313418	-0.295197	1.09524	-0.0716185	-0.410458	0.643815	0.758034	0.382248	0.938778	0.668878	1.13964	0.762882	1.2247	-0.228121	-1.14684	1.14294	-0.676177	-0.248104	-0.623884	0.168026	-0.163728
0610007P14Rik	-0.752437
0610008F07Rik	0.837987	-0.177167	0.040622	0.0731851	-0.175212	-0.789664	-0.106744	1.28416	0.476664	0.664416	0.605993	0.490025	-0.840505	-1.42157	3.78039	0.317124	0.126676	0.892054	-0.479205	0.504746	1.36788	0.428478	-0.603248
0610009B14Rik	0.344874
0610009B22Rik	-0.583642	0.616777	0.218759	-0.0244665	1.09911	0.502481	0.617748	1.14503	0.955337	0.650049	0.975051	-0.472425	0.417296	0.740585	10.2366	1.45517	1.28094	0.650009	-0.21876	-0.939717	1.02984	-0.0761775	-0.0759919
0610009D07Rik	-0.398695	1.71456	-0.103197	-0.00085176	0.365181	0.804696	-0.603806	0.336041	-0.0923303	0.313462	1.43977	-0.359639	-0.102271	-1.43306	2.27547	-1.02253	-0.074997	-0.332272	0.204384	-0.842346	-0.0844801	-0.697805	-0.57499
0610009E02Rik	-0.62792
0610009L18Rik	-0.0710316
0610009O20Rik	-1.07579	-1.76089	-0.195236	-1.29089	-0.0352111	-1.44014	-0.801172	-0.516987	-0.527294	-0.0285284	0.11809	-0.70771	1.65187	-2.14571	-2.84356	-0.156791	-0.121388	-2.27691	-0.398998	-0.280699	-0.902389	-0.276604	-1.48247
0610010F05Rik	-3.69872
0610010K14Rik	-0.0155235	0.43476	-0.245922	0.287317	-1.15043	-0.279251	-0.153827	-0.37289	-1.07082	-0.326858	-1.3696	-0.0861652	-0.817068	-0.93564	-1.96563	-1.0078	1.16431	-1.63829	0.0374432	-0.864538	-0.469238	-0.763285	-1.37536
0610011F06Rik	0.10773
0610012D04Rik	0.826504
0610012G03Rik	0.769669	1.05998	0.0277421	-0.809297	0.151125	0.700775	0.80836	-0.875153	0.0476388	2.02356	1.40182	-0.422543	0.036667	0.514017	1.53508	1.90591	0.791394	0.638659	0.712955	-0.000837007	0.499229	-0.523543	1.91755
0610012H03Rik	-0.533617
0610025J13Rik	0.567502
0610030E20Rik	-1.31056
0610031J06Rik	-0.124919	0.109815	-0.134467	-1.24806	-0.309338	-0.209619	-0.209692	-0.406884	0.215709	-0.817487	-0.558307	-0.612502	-0.689129	1.89012	-2.74047	0.695318	0.717733	-0.294608	-0.152844	0.207522	-0.208273	-0.915513	-0.0476663
0610037L13Rik	-0.180294	0.769596	-0.17395	-0.300703	-0.131396	0.457902	-0.585347	-1.20348	-0.460674	-0.601995	0.880028	-0.671653	-0.860408	0.244059	0.238262	-1.87422	0.0301409	-0.456488	-0.33758	0.140376	-0.478124	0.291984	-0.471744
0610038L08Rik	0.879147
0610038P03Rik	-0.569158
0610039K10Rik	0.0463029
0610040B09Rik	0.133942
0610040F04Rik	-1.00157
0610040J01Rik	0.450602	0.796946	-0.424685	0.48467	-0.117759	-0.142315	0.632919	-0.396232	-0.442641	1.57728	-0.608089	-0.502576	-0.423513	1.74257	-0.865458	-0.555449	0.428062	-0.365625	0.00710051	-0.172246	0.580902	0.309805	-0.810022
0610043K17Rik	-0.376248
1100001G20Rik	-0.4882	-0.541266	0.0883233	0.222947	-1.21942	0.72739	-0.26756	0.802627	0.749888	-0.0955202	-0.878952	0.434885	-0.277036	-0.0788962	0.389796	0.225486	-0.639846	-1.25726	0.136282	-0.399149	-0.0857294	0.961922	-0.91197
1110001A16Rik	-0.818273	0.817645	-0.174695	-0.0509249	0.190561	-2.77854	0.895634	-0.672211	0.828851	0.996053	1.49036	-0.637623	-1.00021	-0.872233	1.38397	0.678256	0.843384	-0.547035	0.0463402	-0.340147	0.0618152	-0.610409	0.54042
1110001J03Rik	0.289914	2.74241	0.0152714	-0.248906	0.151136	-0.98214	-0.015262	0.19362	-0.298748	0.839571	1.62883	-0.769191	-0.377584	-0.738825	2.40239	1.39646	0.610131	-0.425546	0.115514	-0.711663	0.844929	-0.538522	0.544037
1110002E22Rik	-1.28829
1110002L01Rik	0.975157
1110004E09Rik	-0.612555	0.7126	-0.0830504	-0.91814	-0.0218846	-0.37307	-0.272531	0.155453	0.0676536	0.607006	-0.347668	-0.621777	-1.19908	-0.273671	0.672739	-0.309044	0.843524	-0.220621	-0.608624	-0.0917869	0.202409	0.0800582	0.195798
1110004F10Rik	-1.46791	0.495759	-0.147767	-1.27854	-1.01051	-0.0628809	-1.25218	-0.713342	-1.74448	-0.540533	-1.63366	-0.239903	0.0586045	-0.265592	-2.79047	-3.04284	0.97721	-0.0197922	-0.0724404	-2.82881	-0.879504	-0.279312	-1.08914
1110006G14Rik	1.05951
1110007C09Rik	-0.629848	0.615171	-0.0150182	-0.450957	-0.452772	-0.644839	0.883675	-0.82617	-0.313154	2.41559	1.15884	-1.13796	0.26233	-1.38216	-0.770125	-0.571277	0.695408	-2.68349	-1.14972	0.411315	0.0151161	-0.355963	1.44886
1110008E08Rik	-0.287209
1110008F13Rik	0.0672594	0.0768901	-0.0651409	-1.5892	-0.410247	0.264016	0.563398	0.320368	0.162662	1.58464	2.23463	-0.489213	-0.931166	0.148404	0.670106	2.16725	0.206116	0.573865	0.139297	1.63343	2.0128	0.0221811	0.820154
1110008J03Rik	2.12514	-0.282525	-0.081858	-0.375116	0.991121	-1.01122	-0.399288	0.303145	-0.09509	0.0600127	-0.337284	-0.236299	-0.566544	-0.272751	1.58584	0.89143	-0.441272	-0.613552	0.219752	-0.0437998	0.499246	-0.309945	0.776735
1110008L16Rik	-0.999387
1110008P14Rik	0.410691	2.61368	0.16013	-0.322581	-0.117907	0.0745646	0.60686	0.998548	-0.0722224	0.912297	-0.359847	-0.658154	0.871715	1.23089	1.53733	2.66079	3.3342	0.0785142	0.528001	1.22168	0.878396	0.72397	2.30406
1110012L19Rik	-0.463519	0.721473	0.00717595	-0.166799	0.223727	-0.106705	0.643982	0.0792237	1.33152	0.237837	1.61539	-0.295997	1.21688	-0.525109	-0.646483	-1.10958	0.404943	0.435017	-0.977704	-0.92584	0.776624	-1.14821	-0.632718
1110017D15Rik	1.02251
1110018G07Rik	-1.44002
1110018N20Rik	-0.0460222
1110028F11Rik	0.00754109
1110032A03Rik	-0.508415	-0.27267	-0.518121	-0.205403	-0.898665	-0.234182	0.226637	-0.796635	-0.0516836	0.231903	1.09935	-0.225502	-0.203933	-1.33069	3.51719	-1.47891	-0.48161	-0.163937	0.900359	-1.63458	-0.954	-1.73207	-0.268709
1110032F04Rik	-1.85507
1110034G24Rik	-0.957694
1110035H17Rik	0.484598	0.313808	-0.554703	0.778628	0.333412	0.0452875	0.224528	0.741905	0.611512	0.644193	1.82704	-0.276709	-0.275185	-0.943413	1.71382	-0.920624	-0.932233	-0.186011	-1.03304	0.526109	-0.766541	0.159426	-0.0675024
1110035M17Rik	1.03985
1110037F02Rik	-0.489136	-0.321888	0.502135	-0.75658	-0.590509	-0.654158	0.521715	-0.324084	-0.0945745	-0.619866	-1.10016	-0.41242	0.918544	1.64535	-0.877427	-0.332743	0.293494	0.833691	0.200952	0.0502349	-1.4729	0.0785542	0.193456
1110038B12Rik	0.476093
1110038F14Rik	-1.05937	0.161667	0.250562	-0.729588	0.460543	-0.529231	-0.529886	0.0350115	-1.14672	-0.85065	-0.0799936	-1.08617	0.310715	-0.193907	-0.603388	-1.62019	1.03059	-1.06948	0.0968163	0.465684	0.158135	-1.57145	-0.625044
1110046J04Rik	-0.317059
1110051M20Rik	0.864397	-1.25122	-0.226129	-3.1096	-1.9247	0.124315	-0.513437	-0.699976	-0.948495	1.00022	-1.78811	-1.69364	0.285429	-0.203052	-2.02828	-2.19981	0.905664	-0.225678	-0.325991	-1.20641	-1.11004	-0.212924	-1.52003
1110057K04Rik	2.03485	-0.335697	-0.352675	1.035	0.54835	2.17751	0.646603	-0.263005	1.27608	0.895832	0.249343	-0.424415	-0.221922	1.10133	-13.9024	1.2361	1.91627	0.661859	0.356053	0.725427	1.35307	0.883436	1.63236
1110057P08Rik	-0.210434
1110058L19Rik	-0.794448	1.04991	-0.319391	-0.485489	-0.182924	0.677288	-0.668722	0.726351	-0.252706	0.256572	1.26719	-0.0392701	0.691471	-1.96144	0.83507	-4.04651	-0.501304	-1.59673	0.341595	-1.19036	-0.267926	-0.535071	-0.88597
1110059E24Rik	-2.15177	0.293296	-0.6779	-0.157238	0.434605	0.990173	-0.915062	-0.401829	-1.71954	0.081552	1.02952	-0.526009	0.63786	-0.191707	-1.92198	-2.21535	0.92651	-0.326363	-0.909646	-1.45443	-0.159171	-0.537988	-0.996892
1110059G10Rik	-1.44567	-0.138516	0.268993	-0.672081	-0.0233502	0.563189	-0.536185	-0.865117	0.000586778	-0.029275	1.63907	-0.0976376	-0.160045	-1.18722	1.46632	-1.34758	-0.48824	-2.84884	0.702702	-0.798488	-0.124057	-0.871869	-0.197871
1110059M19Rik	1.2344
1110065P20Rik	-0.231908
1190002N15Rik	-11.6155	-1.35958	-0.654949	-1.57668	-2.10105	0.200292	0.0152159	1.30951	-1.00357	-0.170746	-0.345284	-0.821446	-0.531076	-1.21183	0.632128	-1.78925	-0.369423	-0.196243	0.970211	-1.1029	-1.30223	-0.167217	-0.547735
1190003J15Rik	0.478658
1190003K10Rik	0.204751
1190005I06Rik	-0.826151	0.724672	-0.0246203	-0.639261	-0.600467	-0.79169	0.749604	-2.11868	-0.822208	1.19395	0.880848	-1.11825	0.047417	-1.82734	-0.448582	-1.62896	-0.0752586	0.113784	0.104279	-2.26733	-0.994984	-0.8757	-0.445515
1190007I07Rik	0.211385
1200007C13Rik	-0.998815
1200011I18Rik	-0.995757	-0.2764	-0.153468	-0.068124	-0.494802	0.285529	-0.495379	0.583949	0.118426	-0.743781	-2.35806	-1.12078	-0.210556	-0.36454	-5.65403	-0.818892	0.833024	0.18468	-0.618342	-0.384944	-2.41284	0.00954797	-0.426345
1200014J11Rik	1.76683	0.00691596	-0.409069	1.52819	-0.376982	-0.45631	-0.548327	-0.844455	0.864189	-0.663306	-1.75654	0.86399	0.371006	1.51589	1.11873	1.25329	0.204311	-0.0889208	-0.844337	0.175842	2.31892	-1.07683	-1.11196
1300002K09Rik	-0.49913
1300015D01Rik	-0.208459
1300017J02Rik	0.861972	0.792105	0.00343895	-0.498843	-0.187897	-0.0968274	0.387219	-0.315198	0.565825	0.154412	0.369334	0.472672	-0.527535	-0.376848	-0.0319723	-0.536731	-0.611497	-0.35503	-0.778648	-0.211383	0.100927	1.04275	-0.07627
1300018J18Rik	-2.43351
1500002C15Rik	0.387167
1500009C09Rik	-0.864398
1500009L16Rik	0.356591
1500011B03Rik	-0.503054
1500011K16Rik	0.170614
1500012F01Rik	0.663348
1500015L24Rik	-0.608173
1500015O10Rik	2.38251	1.14791	-0.433204	0.647574	0.0923803	-0.898512	-0.411453	-0.022352	0.473752	-0.30542	1.3552	0.268826	0.107654	0.17097	0.0299683	0.401784	-0.148221	-0.406917	0.00602811	-0.427596	0.616998	-2.77303	1.16673
1500016L03Rik	-1.41015
1500017E21Rik	-0.47406
1500035N22Rik	0.636393
1520401A03Rik	-0.922777
1600002D24Rik	0.345594
1600002H07Rik	-0.85338
1600002K03Rik	1.28442
1600012H06Rik	-2.15076	0.237703	-0.174717	-0.124145	-0.100059	0.552842	-0.409279	-1.01824	-1.06658	-0.648585	0.578483	-0.93685	0.021344	-1.52319	-5.33034	0.498035	0.798719	0.440135	0.756548	-0.0846019	0.0685549	-0.786943	-0.565603
1600012P17Rik	0.807658
1600014C10Rik	1.50971	3.23888	0.0518376	-0.40902	-0.172579	-1.53091	-0.582725	0.164975	1.66484	0.195725	-0.81726	0.841382	0.785665	0.0931097	0.282034	0.664571	3.3344	-0.538705	-0.570832	-0.854518	0.034274	0.672835	0.0310471
1600014C23Rik	-0.581289
1600014K23Rik	0.416584
1600015I10Rik	1.03944	-0.373478	0.546686	0.0991751	1.41611	0.233005	-0.401023	-0.684601	0.32326	0.414772	1.04483	0.495	-0.133967	0.354749	0.000965317	0.127919	-0.18497	-0.737916	0.515444	1.19917	0.78735	-0.308885	-0.599245
1600016N20Rik	0.0419726
1600025M17Rik	0.46295
1600029D21Rik	0.310152	-0.160829	0.319457	-0.0454439	0.501181	0.0943465	-0.657586	-0.322689	0.842298	0.471652	0.639929	-0.115618	-0.27443	0.0156343	0.44291	-0.240919	0.0166434	-0.281129	-0.484385	0.939501	0.286952	0.453585	0.177833
1600029I14Rik	1.25942
1600029O15Rik	-1.06692
1700001C02Rik	0.112309
1700001C19Rik	-0.35756	-0.371093	0.890471	-0.232572	0.305117	-0.675049	-0.0429985	0.64092	-0.0339476	0.266331	0.664648	0.607076	7.08388	0.217389	0.631847	-0.0923865	-0.377417	-1.08316	0.0697616	-0.828198	0.503423	-0.056016	-0.0985006
1700001F09Rik	0.823825	-0.362585	0.254699	0.836768	2.31537	-0.397585	-0.152769	0.150346	0.703071	1.35545	0.591203	0.321598	-0.639382	-0.901391	0.701218	0.649836	-3.96289	0.748236	0.265116	-0.587404	0.52633	0.0725479	-0.323297
1700001G01Rik	-0.263474
1700001G11Rik	-0.770333
1700001G17Rik	-0.0193636	0.784447	0.0185944	0.706267	0.689809	0.116423	0.474269	0.459999	0.947941	1.18351	1.99996	-1.05048	0.221983	-0.881849	1.00971	-0.877327	-2.39245	0.215599	-0.153833	0.95477	0.390632	-0.500387	0.285859
1700001J03Rik	0.816888
1700001J04Rik	0.175638
1700001K19Rik	0.884078	-0.507365	-0.00608374	1.20145	0.949378	-0.469802	-0.946938	0.342113	-0.639365	0.466376	0.676234	0.961336	1.01555	-1.23676	0.516405	-0.636904	0.275861	-0.00658959	0.652634	-1.62567	0.384455	0.346875	0.384432
1700001L05Rik	-1.60779
1700001L19Rik	-0.687945
1700001O22Rik	-0.633712	0.135717	0.251534	-1.47391	-0.475337	-1.35695	-0.841271	-0.20108	-0.224714	-0.422134	0.0727603	-0.596941	-2.59126	-0.865399	-0.0706839	-0.099107	-0.779058	-1.20483	-0.711638	0.38018	-0.721903	-1.48017	-0.468156
1700001P01Rik	4.97373
1700003D09Rik	1.57307
1700003E16Rik	-0.244021
1700003E24Rik	-0.798822
1700003F12Rik	1.15578
1700003F17Rik	0.426217
1700003G13Rik	1.26608
1700003G18Rik	-0.726049
1700003H04Rik	-0.0816866
1700003M02Rik	-0.660253
1700003M07Rik	-2.89727
1700006A11Rik	-0.931092
1700006D18Rik	-1.44442
1700006E09Rik	0.582727
1700006J14Rik	-0.0116802
1700006P19Rik	-1.09091
1700007B14Rik	-2.29021
1700007G11Rik	-0.00608143
1700007J10Rik	-0.149478
1700007K09Rik	-0.596292
1700007K13Rik	0.599141
1700007M16Rik	-0.613854
1700007P06Rik	-2.95922
1700008A04Rik	2.34845
1700008F21Rik	0.124561	-1.57257	0.0280562	0.172389	0.297414	-0.487026	0.041799	-0.342421	0.893363	-0.750502	0.67153	0.257229	14.3978	0.80904	-1.15068	-0.499235	-1.02978	-0.583905	0.892094	-1.18787	0.486961	-0.12243	0.49687
1700008I05Rik	-0.471271
1700008O03Rik	-0.197412
1700008P02Rik	-0.719507
1700009J07Rik	0.223557
1700009N14Rik	1.2512
1700009P17Rik	-0.542385
1700010D01Rik	-0.328404
1700010H22Rik	0.39425
1700010I14Rik	0.997837	-0.645277	-0.664005	-0.155847	-0.424872	-0.737258	0.425929	-0.438015	0.183089	0.0752732	-0.0143535	0.518604	-1.36237	0.650031	-0.734413	0.406084	0.647801	1.95811	0.0263879	0.0888421	0.310377	0.995648	-0.323936
1700010K10Rik	0.207021
1700010K23Rik	-1.27577
1700010K24Rik	-0.916623
1700010L04Rik	0.257446
1700011A15Rik	-0.314578	-0.029325	0.970996	0.365929	-0.476149	-0.399966	0.0787839	0.0999964	1.0422	0.695953	-0.393981	0.491025	0.321545	0.689433	-1.07065	0.37935	1.096	-0.887857	-0.729942	0.185673	0.295601	0.058382	0.312805
1700011E24Rik	-2.11721
1700011H14Rik	-2.74476	-0.175489	-0.00358664	-0.460707	1.1293	-0.82089	0.589397	-0.393484	0.676467	0.593675	0.870939	0.117463	2.33328	-0.822725	1.07372	0.185961	-0.881238	-1.8536	-0.271248	-0.151736	-0.339797	-0.628735	-0.305185
1700011J10Rik	-2.69404
1700011L22Rik	0.355292
1700011M02Rik	4.30139
1700012A03Rik	-1.41836
1700012B07Rik	-0.43572
1700012B09Rik	-1.25789
1700012B15Rik	-0.148695
1700012C14Rik	0.438796
1700012L04Rik	0.830366	-1.58313	0.80039	0.893491	1.20535	-0.457298	0.294771	-0.0232729	0.240071	0.783578	1.24868	0.0723825	-0.106643	-0.810275	0.96918	0.119448	-0.406369	0.834054	0.401502	0.369052	0.666406	0.27852	1.178
1700012P22Rik	0.0110246
1700013D24Rik	0.828193
1700013F07Rik	-1.56955
1700013G23Rik	-0.981515
1700013G24Rik	-0.480403
1700013H16Rik	-0.546667
1700014D04Rik	-2.10904
1700015E13Rik	1.17658
1700015F17Rik	-1.67253
1700015G11Rik	0.876229
1700016C15Rik	-1.30364
1700016D06Rik	-0.673707	-0.971643	0.527673	0.173146	-0.861442	0.0946865	-0.407991	0.588493	1.2394	1.1234	-0.736708	-0.297848	-0.168133	-0.416749	0.518514	-0.399814	-0.0573055	-0.181276	-0.525081	0.351923	2.35425	-0.267266	-0.872618
1700016G14Rik	-1.38785
1700016H13Rik	-0.437198
1700016K19Rik	-2.55321
1700016P03Rik	8.09609
1700017B05Rik	1.51504	-1.48451	0.314447	0.688831	0.294451	0.873122	-0.0289393	0.818937	0.19342	-0.485067	-2.33472	-0.20801	0.294806	1.46265	-2.96936	0.302764	0.356192	-0.515721	-1.218	-0.153844	-0.49125	-0.398089	-1.03222
1700017D01Rik	-0.466506
1700017G19Rik	-2.00398
1700017J07Rik	0.446462
1700017N19Rik	-0.942361
1700018A04Rik	-1.007
1700018A14Rik	0.322173
1700018B08Rik	-0.482505
1700018B24Rik	0.516461	0.0717937	0.914427	-0.444053	0.526828	-0.445802	0.0919219	0.679934	0.04417	1.23601	1.09883	-0.666209	0.849168	-0.473483	0.756625	-0.257174	-1.9076	-0.927564	-1.15829	1.58396	-0.164976	0.536444	-0.0730787
1700018C11Rik	0.846823
1700018F24Rik	0.0871734	-0.0713037	-0.304096	0.358562	-0.0618584	-0.964772	-0.469014	1.12764	0.278214	0.987759	-0.546578	-0.413929	-0.146254	0.842826	-0.217282	0.174485	-0.591902	0.495884	-0.501264	0.0411049	0.325416	0.21077	-0.858922
1700018M17Rik	2.55467
1700019A02Rik	-0.250462
1700019B03Rik	1.07459
1700019B21Rik	0.883258
1700019D03Rik	-1.45323
1700019E08Rik	-1.16325
1700019G06Rik	-0.125645	-0.332771	0.768737	-0.728721	-0.275633	0.521577	0.323666	0.668286	-0.0698919	1.42761	-0.765231	-0.324365	0.197436	0.717329	2.16986	0.665506	-1.42502	-0.924392	-0.197647	-0.0294016	0.123217	0.234634	-0.220542
1700019G17Rik	-0.442488	-0.41763	0.0651309	-0.606787	0.61466	0.670173	-0.851116	-0.150448	1.35621	0.613274	0.394368	0.164377	1.24024	0.464641	0.090068	0.233329	0.43391	0.900597	0.209447	0.323434	0.373352	-0.22647	-0.561058
1700019G24Rik	-0.40648
1700019L03Rik	1.18345	0.494674	0.362759	0.0810231	0.761727	-0.902421	0.424079	-0.0833094	0.577169	-0.243759	1.85002	-0.929968	0.426803	-2.17184	0.94434	-0.0598648	-1.54529	-0.857643	0.00111965	1.07838	0.0985743	0.74252	0.584991
1700019M22Rik	0.517272
1700019N19Rik	1.80261	-1.8692	0.417928	-1.61337	0.544774	-0.407639	0.311189	1.46125	-0.031492	0.853559	0.740165	-0.794364	0.043402	-2.06722	2.25835	0.252514	-0.857548	0.287699	-0.779816	1.3156	-0.061754	-0.102645	0.115825
1700019O17Rik	0.338521
1700020A23Rik	1.00054
1700020I14Rik	-0.796536	0.721612	0.108913	-0.0058203	-0.0216157	0.681989	-0.778925	-0.447026	0.214257	-0.0575295	-1.08274	0.217991	0.821447	0.918213	-1.02332	-0.949643	1.35324	0.214242	0.673552	-0.293184	-0.851034	0.668896	0.212265
1700020L24Rik	0.696761
1700020N01Rik	-0.208143
1700020N15Rik	-0.0841819
1700021A07Rik	-0.500937
1700021F05Rik	-0.408296	1.07694	-0.0186268	0.0614892	-0.504002	0.112682	-0.22744	-1.47267	-1.04545	0.000621241	0.916572	-0.433845	0.585829	-0.0117021	0.53042	0.0516192	1.41761	0.999648	0.996322	-0.371095	-0.233479	-1.00864	-0.0409202
1700021F07Rik	0.610561
1700021J08Rik	-0.265118
1700021K19Rik	0.403312
1700021L23Rik	-0.0920445
1700021N21Rik	-1.92737
1700021O21Rik	-1.17896
1700021P04Rik	-0.169967
1700022A21Rik	0.824579
1700022I11Rik	0.599719
1700022K14Rik	-0.578874
1700022P22Rik	1.14607
1700023C21Rik	-0.539946
1700023E05Rik	0.117145
1700023F06Rik	-0.150066
1700023H06Rik	0.170461
1700023L04Rik	-0.930525
1700024B05Rik	-0.418425
1700024G13Rik	0.0549023
1700024J04Rik	-0.0123874
1700024N20Rik	-0.200598
1700024P03Rik	0.32329
1700024P04Rik	0.373208
1700024P16Rik	-0.429737
1700025C18Rik	0.822824
1700025D23Rik	1.14162
1700025F22Rik	1.3938
1700025G04Rik	-0.259706
1700025N21Rik	-0.44412
1700025O08Rik	0.0245341
1700026D08Rik	-0.978608
1700026D11Rik	-0.595397
1700026J12Rik	-0.653068
1700026L06Rik	0.312289
1700027A07Rik	-0.166464
1700028J19Rik	0.24351
1700028K03Rik	-1.04911
1700028N14Rik	-0.327473
1700028P14Rik	-0.663299	-1.17996	-0.745529	1.86933	0.786711	-1.1616	0.214208	0.144396	0.401137	0.140939	0.190747	0.887261	-0.64547	-0.574549	0.643738	0.862453	1.1423	0.474364	0.431016	-0.328771	0.193674	-0.0380989	1.00202
1700028P15Rik	-1.19731
1700029F12Rik	0.244781	-0.0132317	0.0392907	-0.138321	0.918243	-0.220157	-0.0504956	-0.661143	-0.054467	0.643008	1.76336	0.817864	-0.775349	0.963646	2.0569	0.305893	-0.363653	-1.17792	0.788641	0.453589	0.390269	0.35526	0.34874
1700029H14Rik	-0.382697	-0.648405	0.700434	0.691426	-0.388837	-0.4686	0.0204466	1.17382	-1.08308	0.0538817	-0.30138	0.938199	-0.0704587	-1.80262	-0.00148745	2.16548	-1.81019	-0.975823	-0.213333	-0.0246498	0.440489	-0.418403	-0.113757
1700029I15Rik	-0.97533
1700029J07Rik	-1.41909
1700029M20Rik	0.462419
1700029P11Rik	-0.0400937	0.509047	0.878873	-0.786994	-1.04509	0.0947138	-0.490651	0.87299	0.373034	0.461983	-0.402572	-0.376702	-0.410617	-1.42632	-0.302343	0.419201	-1.787	-0.734989	-0.837578	1.06828	-0.216657	0.617996	1.57654
1700030A11Rik	0.512021
1700030C12Rik	-0.713976
1700030C14Rik	0.0591306
1700030J22Rik	-0.995251
1700030K09Rik	0.0994235	-0.639607	0.142895	-1.62645	-0.730544	-0.28287	1.01664	-0.228689	0.687736	0.713962	-0.582374	0.263708	0.612133	-0.837064	2.3034	-0.561578	-0.643409	0.817794	-0.198767	-0.0948427	-0.333616	0.457504	-1.20127
1700031A10Rik	-0.296989
1700031F05Rik	0.388736
1700031F10Rik	0.831082
1700034E13Rik	-0.287548
1700034H15Rik	-0.354788
1700034I23Rik	0.947284	-0.740321	-0.513183	-0.140185	-0.33801	-0.0430605	-0.745734	-0.120848	0.551204	-0.918008	0.879078	1.25318	-1.06191	-1.29915	1.27536	0.770376	-0.672623	0.819905	-0.126378	-0.851704	0.231357	-0.329555	-0.312782
1700034J04Rik	-0.415045
1700034J05Rik	0.47615
1700034O15Rik	-0.699556
1700036O09Rik	-0.0428053
1700037C18Rik	-1.27005
1700037H04Rik	0.210697	2.76574	-0.294337	-1.00007	-1.07388	-1.03351	-0.0880056	-1.50159	0.178507	-0.56194	-1.84504	-0.571928	-2.48289	-0.0175105	-1.50793	-1.27263	-0.439059	0.0308196	-0.785142	-0.327742	0.582477	-0.954344	-0.582229
1700039E15Rik	-0.45639
1700039E22Rik	0.229061
1700040L02Rik	-1.25029
1700040N02Rik	-0.988171
1700041G16Rik	-0.520649
1700041M05Rik	0.867626
1700042B14Rik	-0.578395
1700042G07Rik	-0.0384957
1700042G15Rik	-0.329137
1700042O10Rik	0.754161
1700045H11Rik	-0.195613
1700045I11Rik	-0.119441
1700046C09Rik	-1.5938
1700047A11Rik	-1.00703
1700047F07Rik	-1.22655
1700047K16Rik	0.384195
1700048O20Rik	0.0723414
1700049E17Rik1	0.368367
1700049E17Rik2	-4.3401
1700049G17Rik	-0.630874
1700049J03Rik	0.536377
1700049L16Rik	1.23662
1700051A21Rik	-0.353153
1700051O22Rik	0.500993
1700052N19Rik	-0.648764	1.21532	-0.267546	-1.12675	-0.161687	0.95036	-0.258673	1.16151	0.0992045	0.581609	-0.596525	0.0138111	-2.85455	0.0398678	-1.66029	0.221928	2.72273	0.783626	0.590685	-0.175046	0.217781	0.676728	-0.150965
1700054M17Rik	0.614596
1700054O13Rik	0.384451	0.601004	0.525329	0.379116	-0.461019	-0.287462	-0.0509054	0.886289	0.942959	-0.220793	-0.638318	-0.299697	-1.05263	0.483587	2.29371	-2.12034	0.718237	-0.237505	0.507937	0.454385	0.326622	0.320988	0.68375
1700055C04Rik	0.143304
1700055D18Rik	-1.17899
1700055N04Rik	0.983657
1700056E22Rik	-0.643369
1700057G04Rik	-0.751347
1700057H15Rik	0.0992267
1700057H21Rik	1.09141
1700058G18Rik	0.809886
1700058P15Rik	0.274155
1700060C16Rik	1.28644
1700060C20Rik	-0.175433
1700060J05Rik	1.14463
1700061E18Rik	0.412245
1700061F12Rik	0.636856
1700061G19Rik	0.498328
1700061H18Rik	0.365179
1700061I17Rik	0.021556
1700061J23Rik	0.89267
1700063H04Rik	-0.117381
1700064E03Rik	-0.437538
1700064H15Rik	0.240485
1700065D16Rik	-0.430541
1700065I17Rik	0.451734	-0.66801	0.249479	0.148199	-0.571901	0.808196	0.341726	0.499217	0.0454299	0.0422497	0.629746	-0.0210668	-0.662958	-2.11848	-0.066288	0.335801	-0.33766	1.38959	-0.0246508	0.0371693	0.444032	0.34171	-0.342356
1700066B19Rik	-0.901002
1700066J24Rik	0.215992
1700066M21Rik	-1.35982
1700066O22Rik	-1.08841
1700067G03Rik	0.355086
1700067K01Rik	-0.601807
1700067P10Rik	-0.596333	1.76011	0.494592	-0.345263	-0.044737	-0.361935	-0.2447	0.100659	0.547676	0.0145008	-0.385747	-0.470104	1.57029	0.878216	-1.73296	0.914681	0.0570709	0.332777	-0.843178	0.270971	-0.314704	0.810603	-0.543584
1700069B07Rik	0.177456
1700069L16Rik	0.634401
1700071G01Rik	-0.147801
1700071M16Rik	0.814336
1700073E17Rik	0.207494	-0.42846	-0.34732	0.108874	-0.519161	0.134902	0.306836	0.403255	0.770489	-0.145367	-0.280487	0.469951	-0.258092	0.494564	-0.596367	-0.319541	0.370736	0.428355	0.686033	-0.753549	0.126245	0.570328	-0.420989
1700074P13Rik	0.921135	-0.967142	-0.275344	-2.67971	1.1362	-0.428104	-0.838678	1.01131	0.807721	1.42611	1.07624	-0.395879	-0.145227	-0.0524401	0.993629	1.36564	-0.237924	-0.314808	-1.48984	0.905757	-0.35577	1.05126	-0.036056
1700080E11Rik	0.352843	0.121892	0.211209	-0.956161	0.122701	-0.57503	-0.36767	-0.585937	-0.524197	-0.478577	-1.27407	-0.444526	-6.28849	-0.566071	-3.28431	-0.113753	-0.84184	-4.05287	-0.380166	0.77111	0.192433	0.132255	0.0886354
1700080G11Rik	1.16487
1700080N15Rik	-0.373697
1700080O16Rik	2.53384
1700081H22Rik	-0.807627
1700082M22Rik		0.914795	-0.891667	0.0715362	-0.892167	0.355523	-0.0832782	0.304804	-0.219623	-0.799569	-0.376996	-0.169065	-2.74853	0.745546	0.267787	0.0187855	0.835883	-0.206018	0.430303	-1.09512	-0.717746	-0.659653	-2.95691
1700084C01Rik	-0.444621
1700084C06Rik	-2.18324
1700084J12Rik	0.123733
1700084M14Rik	0.312751
1700085B03Rik	0.38103
1700086D15Rik	-0.402585
1700086L19Rik	-0.37633
1700086P04Rik	1.30264
1700088E04Rik	-1.30817	0.976119	0.296196	0.194887	-0.0557342	-0.739749	0.193469	-1.59857	0.382087	1.0731	1.09088	-1.5744	-0.509441	-1.12188	1.49802	-2.22973	0.443644	0.644537	0.0907511	0.15345	-0.261887	-0.332236	-0.296356
1700091E21Rik	-0.575473
1700091H14Rik	2.36401
1700092C10Rik	-0.602365
1700092C17Rik	-0.195127
1700092E19Rik	-0.473753
1700092K14Rik	-0.406761
1700092M07Rik	1.98631
1700093J21Rik	-0.505044
1700093K21Rik	0.114192	-0.510812	0.835244	0.0744894	0.25503	-0.710834	-0.0724921	0.439336	-0.17845	0.274298	-0.880668	-0.0399915	1.13121	-0.355825	-0.426504	0.658202	-0.820603	-1.35003	0.108291	0.248507	0.619639	0.357058	0.10088
1700094C10Rik	0.678183
1700094D03Rik	1.08345	2.34077	0.373688	1.75869	0.402745	0.760014	1.51039	0.605288	0.599911	-0.00684227	1.10684	0.688735	1.03666	1.85625	4.14366	1.73162	1.6683	1.10483	-0.468337	-0.298031	1.36243	1.64596	3.70735
1700095B22Rik	1.60771
1700095J03Rik	-1.79217
1700095J07Rik	0.561328
1700095J12Rik	-0.259045
1700099I09Rik	-1.16405
1700101E01Rik	1.01883
1700101G07Rik	0.398614
1700101I19Rik	-0.0590477
1700102P08Rik	0.289497	-0.10557	1.13541	1.67463	2.70872	-0.444161	2.01773	0.720202	0.714417	1.75446	1.03926	1.31934	1.66109	1.10706	1.11035	0.837622	2.04615	2.69384	0.38593	0.953904	0.458607	0.235994	0.92722
1700104A03Rik	1.05985
1700104B16Rik	1.16469
1700108N11Rik	0.259139
1700109F18Rik	0.550563
1700109G15Rik	1.04352
1700109H08Rik	-1.2795
1700110K17Rik	0.314027
1700110M21Rik	1.14418
1700111E14Rik	-0.677659
1700112D23Rik	-0.495985
1700112J05Rik	-0.964664
1700112K13Rik	0.967773
1700112M01Rik	-0.959284
1700113H08Rik	-0.658441
1700116B05Rik	-0.220342
1700119I11Rik	1.03137
1700120B22Rik	-0.62467	-1.67515	1.27857	-0.402329	-0.287031	-0.0167638	0.314185	0.371796	0.570286	0.271356	-0.544331	-0.656155	8.38197	0.0256376	-0.0349797	1.39148	2.59673	0.998331	-0.696694	0.447562	0.515946	1.01038	0.283154
1700120E14Rik	-0.622988
1700120G11Rik	1.45769
1700120O09Rik	-0.585025
1700121C08Rik	-1.13307
1700121F15Rik	0.744406
1700121N20Rik	-0.897293
1700122O11Rik	-0.188464
1700123I01Rik	2.1187
1700123K08Rik	-1.00228	-0.948948	-0.0626117	0.363624	0.756472	-0.624787	-0.00844173	-0.182096	0.472332	0.672887	0.705553	0.549105	0.468515	-1.24741	3.10311	0.879808	-0.0830756	-0.495761	0.981856	-0.0448312	0.570312	-0.380601	-0.0454365
1700123L14Rik	0.917718
1700123M08Rik	1.23239
1700123O12Rik	0.154905
1700123O20Rik	0.758172	2.04658	0.0635307	0.867936	2.65273	1.00198	1.37068	-0.0977196	0.879745	0.494118	2.47178	-1.38971	0.336737	1.6751	-0.225532	3.63976	1.21203	1.46126	-0.311001	1.68992	0.987302	0.232782	0.260962
1700125G02Rik	-0.273664
1700125H03Rik	2.64406
1700125H20Rik	1.35572
1700128E19Rik	0.422534
1700128F08Rik	-0.22099
1700129C05Rik	0.654024	0.273641	0.753849	0.458738	0.0966186	-0.426978	0.396953	0.768671	0.42496	0.214408	-0.0482117	0.455853	0.0267065	0.314903	0.895588	-0.564452	1.633	-0.589172	0.129115	-0.727843	0.386494	0.798436	0.182461
1810007I06Rik	0.441059
1810008B01Rik	0.769314
1810009A15Rik	-0.968244	0.522042	-0.288333	-0.395848	0.177099	-0.767391	-1.10943	-1.1785	0.0838747	0.315122	1.71522	-0.0341953	19.0068	-2.05323	1.04976	-0.517513	1.24984	-0.683194	0.167424	-0.583268	0.208586	-1.87013	-0.407244
1810009J06Rik	-1.00236	-0.63345	0.778062	0.407122	0.256458	-0.664318	-0.232291	0.637931	0.304773	0.50226	0.658867	0.198937	0.755002	-1.66864	1.19082	0.580509	-0.549312	-1.07343	0.712238	-0.832559	-0.905631	-0.109682	-0.257726
1810009N23Rik	0.180798
1810010H24Rik	-1.55412
1810010K12Rik	0.796859
1810011H11Rik	0.64805
1810011O10Rik	3.57782	-0.138735	1.26487	0.349302	-0.489318	1.38936	2.76213	1.00687	1.39917	1.13896	1.58176	0.447428	-1.50417	2.7045	0.870227	0.834185	2.06672	-1.11766	-0.313559	1.22849	-0.0551809	0.596091	1.15406
1810012K08Rik	-0.614516
1810013D15Rik	2.25161
1810013L24Rik	-0.371093
1810019D21Rik	0.374413
1810019J16Rik	-0.363028	-0.64169	-0.282985	0.035199	0.634334	-0.534188	0.212665	0.330399	0.148156	0.217048	1.98277	-0.386946	0.259744	-0.936723	-0.743905	-0.560153	-0.109796	0.423638	0.479867	0.730779	0.172169	1.64883	0.62603
1810020O05Rik	-0.197407
1810021B22Rik	-0.358731	0.198137	-0.0683991	-0.185447	0.516458	-0.487072	-0.241907	-1.17268	-0.160103	0.856551	1.71777	-0.628828	0.545314	-0.762383	0.102888	2.09781	-1.22524	-1.2315	-0.703688	1.33525	-1.39333	-0.277814	-0.108054
1810022K09Rik	-2.80112
1810024B03Rik	0.784891
1810026J23Rik	-0.517163	0.228607	0.313146	-0.570181	-0.508394	0.0052751	-0.631842	0.308191	0.757236	-0.218906	-0.911387	0.17458	5.30406	0.217221	-2.45751	-0.52212	0.637574	0.50501	-0.365047	-1.48952	0.132312	-0.0764131	-0.837969
1810030O07Rik	-0.216669	0.159322	-0.113069	0.792016	0.0934409	-0.284366	-0.13792	-0.244673	0.0196517	-0.0121364	-0.845033	0.345777	0.308978	0.710629	-0.451722	-0.0593735	0.454862	0.969435	0.0398805	-1.20276	-0.383802	0.111475	0.285001
1810032O08Rik	-0.865561	-0.856085	-0.104615	-0.520081	-0.0834361	-0.545067	-0.293521	0.146106	0.44626	0.0900125	-1.4857	-1.83857	-0.293464	0.306421	0.289723	-0.498717	-0.700278	-0.0518452	0.0652521	0.784536	-0.341536	2.11367	0.282867
1810033B17Rik	1.43291
1810035I16Rik	-0.299853
1810037I17Rik	1.54931	4.35825	-0.118522	-0.267494	-0.465698	0.113557	0.62033	0.288396	0.533913	0.577599	1.33344	-0.361865	0.377797	0.0233675	6.76311	-1.27232	1.54957	-1.31195	-0.280628	-0.9424	0.389781	-0.0780708	0.208534
1810041L15Rik	-0.487756
1810043G02Rik	-0.119621	1.18183	0.195574	-0.880031	-2.33055	-1.53762	-0.718642	0.0380111	-0.0540438	0.578971	-1.5809	-0.747239	0.917973	-1.36602	-0.220699	-0.330479	1.19099	0.761976	-0.0316555	0.279974	-0.0987377	-1.07657	0.48653
1810043H04Rik	0.512819
1810046K07Rik	-0.851715
1810055G02Rik	1.2077	1.11447	0.512602	0.672114	-0.749785	0.387222	0.431806	0.725937	-0.807043	0.672975	0.752667	-0.817167	0.115113	1.16808	-8.18615	1.51346	0.781036	0.251593	-0.391744	-0.335929	-0.382121	-0.178452	-0.73262
1810058I24Rik	0.0122442	0.393062	-0.160229	-0.139392	-1.50801	-1.34661	-0.611063	-0.941679	-0.0712835	0.773492	2.43185	-3.17696	-1.70632	-3.38704	1.56262	-1.06538	0.0165528	-0.52982	-0.547343	0.13758	0.0625194	-1.09406	-0.136043
1810058N05Rik	1.549
1810059H22Rik	-0.148055
1810062G17Rik	0.431414
1810062O18Rik	-0.0552448
1810063I02Rik	0.140948
1810065E05Rik	-1.26258	-0.173863	0.387311	-0.361205	-0.0855518	-0.211383	-0.312918	0.442221	1.08598	0.68453	0.627271	0.170318	1.1964	1.53558	0.896504	-0.487459	-0.648364	-0.345293	0.232714	0.877283	-0.00150347	-0.838032	0.857836
2010001A14Rik	0.142785
2010001E11Rik	0.815711
2010001M06Rik	0.318226	0.279337	-0.695704	-0.191583	-0.284328	-2.00966	-0.272977	0.341477	-0.122172	-0.194033	0.306247	0.606012	-0.581922	-1.60478	3.28354	0.226781	-1.06282	-1.30762	0.517577	-0.809763	-0.249507	-0.537702	0.118172
2010002M12Rik	-0.357699
2010003K11Rik	0.359191	-0.706625	-0.460739	0.179336	0.244061	-0.0630966	-0.0923817	-0.554023	1.03711	0.249197	0.069323	2.49945	0.311722	-0.584995	-0.305732	-2.47405	-1.00616	0.251516	-0.271785	1.04679	-0.259457	0.158988	0.458115
2010003O02Rik	-0.893044	0.92854	-0.487031	0.0392404	-0.388035	-0.0219357	-0.188462	0.570195	0.17445	0.0664252	1.22549	-0.150358	-3.20679	-0.1709	1.30908	-0.296894	-0.49528	-1.00999	-0.176588	-0.154858	0.168427	-0.110208	-0.0447894
2010005H15Rik	0.37156
2010007H06Rik	-0.411408
2010012O05Rik	-2.4015	-0.951625	-0.226797	0.790795	-0.227557	-0.240354	-2.35238	-1.67476	-1.23893	-0.221938	0.770775	-0.613782	-3.0474	-3.83687	1.79648	-5.35833	-0.522403	-0.472826	-0.526506	-2.92634	-1.38489	-2.34022	-1.3723
2010012P19Rik	-0.111586
2010013B24Rik	0.667608
2010015L04Rik	2.2172
2010016I18Rik	0.78657
2010106E10Rik	0.913209	0.388855	-0.985226	0.103551	-1.13637	0.0471707	0.178335	-0.374684	1.03488	-0.0471669	0.318877	0.281869	-1.34236	-1.2223	0.47012	-1.22564	-0.479222	-1.29132	-0.0589776	0.311202	0.53988	0.430294	1.08775
2010107E04Rik	-0.0446187	1.97632	-0.014673	-0.540235	0.28931	1.34915	0.607036	0.132379	0.596167	0.977511	1.67124	0.351321	1.42255	1.35361	0.167772	0.975095	1.03191	-0.807635	0.935499	-0.360547	1.87507	0.458606	-1.11612
2010107G12Rik	0.800257
2010107G23Rik	-0.102956	0.524869	-0.299375	-2.02101	-0.238804	-0.372956	-0.731704	-1.35982	-1.59077	0.302243	-0.156373	-1.25295	0.00446567	-1.26487	-0.108031	-2.73976	0.36347	1.04686	-0.0639844	-2.06854	0.00594435	-0.965722	-0.66522
2010109A12Rik	-0.2747
2010109I03Rik	0.120973	-0.00533042	0.794606	-1.22344	0.86198	-0.347514	0.208067	0.35286	0.718237	0.624677	0.890148	-0.360183	-0.491516	0.316312	1.4956	0.278157	-1.74163	-0.58639	-0.0476734	0.562613	0.00441318	0.47808	0.463469
2010111I01Rik	0.385693	0.860272	-0.3114	0.0228753	-0.25536	0.798103	-0.291913	-0.404969	-0.800774	-0.369125	-0.430908	-0.147162	-1.37977	0.360309	-1.51707	-0.579039	0.932286	0.433369	-0.017803	0.76821	-0.685084	0.68411	-0.498691
2010204K13Rik	1.08515	2.0977	0.673693	0.974088	0.311109	0.277597	0.775961	0.419835	1.62972	0.105603	-0.0451073	-0.83198	1.4863	0.150302	3.2941	1.91488	-0.780366	0.28684	0.217789	0.53098	1.08333	-0.0131844	0.752916
2010300C02Rik	0.146761
2010320O07Rik	0.101503
2200002D01Rik	1.43835
2200002J24Rik	0.553415
2210010C04Rik	1.74717	0.364352	-0.383112	0.104871	0.360319	0.327438	-0.323418	-0.290556	0.0578726	-0.0162228	0.421566	0.867154	-0.641691	0.0449187	0.618782	-0.296789	-0.961269	-0.568157	-0.0882853	0.731721	0.584367	0.222855	-0.469123
2210011C24Rik	-0.812402
2210013O21Rik	-0.76597
2210015D19Rik	-1.03941
2210016F16Rik	-1.5317	0.578121	-0.0804556	-1.15709	-0.290927	-0.652793	-0.0213336	-0.0247347	0.408229	2.15032	1.06681	-1.15365	-0.280321	0.280184	-1.72296	-0.341284	0.293137	-0.223292	-1.0891	0.864992	0.255687	-0.036542	-1.08038
2210016L21Rik	-0.74119	0.737167	0.166756	-1.28398	-1.74924	-0.234324	0.29613	-0.330374	-0.64251	-0.682039	-2.13432	-1.32084	-0.201235	-0.107552	-9.25374	-1.11551	0.638313	-0.109125	-0.20988	-2.31607	-0.590978	-1.09499	-0.67694
2210018M11Rik	0.342274	0.203507	0.603173	0.542155	1.47367	-0.193773	-0.170595	1.51609	-0.078582	-0.312756	0.227743	0.352352	15.6148	0.357875	4.90826	1.08563	-0.158441	-0.00947116	1.15369	0.0617267	0.818027	0.574504	2.69247
2210019I11Rik	1.68082
2210404J11Rik	0.321446
2210404O07Rik	-0.0570472
2210404O09Rik	-0.830224
2210406O10Rik	-1.23839
2210407C18Rik	1.76308	-0.928088	0.0621552	-1.27512	2.31989	-0.293773	-0.731062	-0.2357	1.12103	0.880578	2.50645	-0.0333341	-1.26927	-0.432854	1.38281	-1.31344	-0.161084	0.264727	0.316354	0.566148	0.34497	0.272399	0.5716
2210408F21Rik	3.40456
2210408I21Rik	-0.180203
2210409E12Rik		1.33037	0.871599	0.697814	-0.903896	-0.398574	-0.764734	0.162897	0.47235	-0.691362	-1.16057	0.86053	0.807613	0.169495	0.191052	1.33819	-1.17131	-0.623639	0.630533	-1.36792	2.5566	-0.164048	0.125661
2210411M09Rik	0.763328
2210414B05Rik	0.330184
2210417A02Rik	0.0469199
2210417K05Rik	-1.32258
2210418O10Rik		-0.471704	0.127713	-0.819826	-0.631916	0.5641	-1.71902	0.195065	-1.39765	-1.24057	-0.510922	-0.936146	0.668192	-0.593231	-6.34936	-2.13485	0.393249	0.186156	-1.12544	-0.866603	-1.35406	-0.188067	-0.334365
2300002M23Rik	-0.510645
2300003K06Rik	0.577183
2300005B03Rik	-0.537391
2300009A05Rik	-0.791152
2310001K24Rik	1.59647
2310002J15Rik	-0.0425244	1.27515	0.0272574	0.155641	0.62877	-0.644635	-0.22348	-0.382116	0.586112	0.113211	-0.203522	-0.538545	-16.4023	-1.95459	0.442094	1.01411	-0.0699322	-0.688139	-1.10617	1.23457	0.338405	0.287303	0.612678
2310002L09Rik	0.752201
2310003H01Rik	0.806911
2310003L06Rik	-0.537494
2310005A03Rik	1.91898
2310005G13Rik	-1.08574
2310007B03Rik	0.28158
2310007L24Rik	0.739699
2310008H04Rik	1.6236	0.338807	0.0510035	-1.01535	-0.905541	0.595371	1.08513	-0.228466	-0.227303	-1.33033	-0.295662	0.763625	0.339808	0.353378	2.3022	-0.252846	1.54233	-1.64809	0.0400038	0.0203557	-1.28531	1.00765	-2.41735
2310009B15Rik	-0.198022
2310011J03Rik	1.3519	1.22435	0.0385429	-2.39012	-0.385406	-0.461991	0.186692	-0.357728	-0.151848	-0.865074	-1.19392	-1.10795	5.17419	0.483766	-1.30761	-0.337875	1.53881	-0.116981	0.289706	0.499425	0.610011	-0.928001	1.43508
2310014F06Rik	-0.335709
2310014L17Rik	-1.0827	-0.471963	-0.306696	-0.201265	0.144951	0.488805	-0.22865	-0.719095	0.0511771	0.286027	1.71704	-0.611213	0.59443	-0.29777	-0.751461	-0.595036	-1.12385	0.0813435	-0.0823299	0.619486	-1.39256	0.680799	-0.37805
2310015B20Rik	0.284767
2310016D23Rik	-0.112985
2310016G11Rik	0.375203
2310022A10Rik	-0.0638005	0.0678695	-0.412043	-1.59384	-0.675702	-0.148403	-0.345725	-0.798385	0.196584	-0.249778	-0.138094	-0.674788	-2.35909	-0.788141	1.16765	0.681687	-0.712211	-0.932379	-1.06929	-0.563777	-0.122477	0.0802094	-0.275865
2310022B05Rik	-0.95343
2310030G06Rik	-0.353813	-3.77857	-0.350218	-0.379338	-1.45157	-1.01335	-0.0123943	-0.80999	-1.01818	-1.68889	0.110348	0.324249	-0.194362	-0.214969	-4.34323	-0.113827	0.184726	0.188463	-0.107205	-0.19265	-1.57031	-0.434339	-0.400955
2310033P09Rik	1.05891	-0.15528	-0.379805	-0.0851942	1.7177	0.101455	0.17766	0.0574966	0.895843	0.663786	0.962028	0.433862	0.725499	0.450877	2.57863	0.38294	-0.0786209	-0.305292	-0.145772	1.28489	1.29047	-0.235512	-0.576437
2310034C09Rik	0.657984	0.221462	-0.434331	-0.124471	0.936972	-0.28011	-0.0416319	-1.18911	-0.411078	0.239764	0.800086	-0.552371	-2.60253	-3.16751	-2.22377	-0.303192	-0.575399	-0.579996	-1.49642	0.112314	-0.308334	-1.85301	0.465259
2310035C23Rik	-1.03807
2310036O22Rik	3.10901	1.75205	0.463368	-1.81304	-0.181715	0.0750114	1.4282	-0.200995	0.306178	3.36244	1.04662	-0.499161	1.15056	-0.20705	1.47197	2.92831	-0.334721	0.0849875	0.200054	0.687903	1.57532	-0.479789	0.848884
2310039H08Rik	-0.700088	-0.469398	-0.171297	-1.09887	-0.309207	-1.82978	-0.76668	-1.48407	-1.92738	1.19801	-0.0222673	-1.86956	-1.24007	-0.861451	-0.123684	-1.25247	-1.03658	-1.17134	-1.32447	0.0541832	0.103005	-0.69013	-0.29663
2310040G07Rik	-1.78047
2310042E22Rik	0.0181241	-1.65895	-0.661116	-0.225239	0.649884	1.32386	0.558192	0.137729	1.78351	-0.118056	0.683461	-0.479494	-0.207149	0.0871169	0.789358	-0.499485	-0.099409	-0.430704	-0.778166	1.03673	-0.0592913	0.263644	-1.38384
2310043D23Rik	-2.06383
2310044G17Rik	-0.878375	-0.18278	-0.747493	-0.512127	-0.92827	0.113248	0.0876662	0.261956	-0.614334	-0.433755	-2.19392	0.438875	0.616474	-0.508892	-0.320641	-1.60707	0.392116	0.172632	-0.255224	-0.575188	-0.553669	-0.227055	0.163428
2310044K18Rik	0.695167
2310045N01Rik	-1.37725	0.312685	0.0213237	-0.347388	0.139846	-0.477061	0.043445	1.0057	-0.129486	0.497624	0.310463	-0.582937	-3.52656	-0.584717	1.38345	-0.957173	-0.507094	0.870346	-0.95554	0.992861	0.81105	0.786969	0.538184
2310047M10Rik	-0.872127
2310050B05Rik	-0.207084
2310050C09Rik	1.18841	-1.07225	0.370553	-0.904421	0.0274237	-0.505203	-0.579274	-0.881852	0.223948	0.887734	0.00992864	-1.09188	0.735512	0.700966	-0.699033	0.545953	1.80097	-0.498286	0.052241	0.602958	0.803514	-0.0401658	-0.0362459
2310057J18Rik	-0.630283
2310057M21Rik	-0.787614
2310057N15Rik	0.654022	-0.978195	-0.00903626	-0.31962	-0.514367	-0.0605542	-0.613744	-0.0302329	0.732303	-0.381403	0.00975842	0.151802	0.707268	0.485092	0.593956	0.561507	-0.238438	0.0203942	-0.489174	0.00859522	1.57813	0.567755	0.10129
2310058D17Rik	0.970459
2310061I04Rik	0.0714585	0.938236	-0.269546	0.105349	-0.260736	0.152163	0.113653	0.541642	-0.236672	-0.899624	-0.752095	-1.17088	-0.911282	-0.243339	0.360097	0.462164	-0.0105743	0.319722	-1.05369	0.283974	-0.911176	-0.518361	-0.730244
2310061N02Rik	0.0729335
2310065F04Rik	-0.569403
2310067B10Rik	1.12006	-0.457791	-0.0366232	-1.36576	-1.76519	-0.343658	0.273719	1.47908	-0.359357	-0.953611	-1.65481	0.161654	0.224031	-0.612162	-0.00387842	-0.0655195	-1.45979	2.23489	-0.29386	-0.0608732	0.148119	0.629877	-0.717316
2310075C17Rik	-0.80246
2310079G19Rik	-0.00209326
2310081O03Rik	0.281584
2410002F23Rik	-1.66745	-1.48092	-0.961729	-3.02334	-1.94999	-0.559427	-1.32022	-0.0873438	-2.05753	-0.8199	-3.23578	-1.08648	-0.56553	-1.18039	-7.28806	-2.18859	0.389061	-0.141529	-1.64291	-0.802487	-1.93553	-0.468803	-1.95781
2410003L11Rik	1.8392
2410004B18Rik	0.874759	1.54775	1.14837	2.28846	1.87567	0.715737	2.09057	2.299	0.72787	3.25675	1.76339	-0.010129	2.90633	5.19299	4.27035	9.13097	1.08125	6.7043	0.540651	0.487523	1.3135	0.755931	0.23537
2410004I01Rik	-1.53485
2410004N09Rik	-0.831022
2410004P03Rik	0.474423
2410006H16Rik	-0.368053
2410012M07Rik	0.44756
2410015M20Rik	-0.478639	0.86887	-0.0956908	-0.0638233	-1.40911	-0.496189	-0.18734	-0.628219	-0.0302712	0.59681	1.22237	-0.225985	-0.828717	-2.10726	0.280376	-0.743028	0.0372784	-0.8386	-0.232303	-2.63149	-0.32965	-0.286232	-0.475712
2410016O06Rik	-0.338923	0.509952	0.706217	0.731513	-0.141167	0.814785	-0.224891	0.534104	-0.455385	1.05414	1.78083	-0.516847	0.896858	1.57776	-0.403307	1.17942	1.0202	0.380282	1.13446	2.0091	-0.0792952	0.00438195	-0.300545
2410017I17Rik	0.527278
2410018L13Rik		-0.488724	-0.357382	0.243275	0.668322	0.682161	-0.0197815	0.149529	0.397514	0.631482	0.529851	-0.24478	0.40197	0.307535	1.16678	-0.476288	0.885912	0.565584	-0.856554	0.319827	-0.027557	-0.447507	-1.13874
2410018M08Rik	-0.0845305
2410019O14Rik	0.489279
2410057H14Rik	1.70377
2410066E13Rik	0.111607	0.212586	0.594633	-0.690967	-0.025097	1.04568	-0.987372	-0.0101131	0.458767	0.666256	-0.656781	0.723539	0.205867	0.573123	-1.88347	-0.216029	2.30981	0.598257	0.140067	-0.0516462	-0.708178	0.523528	0.505273
2410076I21Rik	0.214262
2410080I02Rik	-0.923532
2410089E03Rik	-1.38692
2410114N07Rik	-0.40272
2410124H12Rik	1.03151
2410127L17Rik	-1.18039
2410131K14Rik	2.33993
2410133F24Rik	0.565429	-0.582255	-0.404683	-0.296962	0.746303	0.0604029	0.316266	0.202029	0.217585	0.644477	1.12026	-0.59613	-0.510598	1.43921	-1.09995	-1.37851	-2.02355	0.502294	1.15538	-0.262555	-0.0465859	-0.538592	0.839246
2410137F16Rik	-1.20316
2410137M14Rik	-1.28629
2410152P15Rik	-0.0324733
2500004C02Rik	-0.488765
2510002D24Rik	-0.359854	0.584063	0.355082	0.508373	0.624042	-0.173589	0.711774	-0.40598	-1.0422	-0.928851	-1.35272	-1.36574	0.283196	-1.1269	3.22071	-1.48087	0.0573296	-0.957611	-0.871556	-0.648173	-2.79266	-1.3073	-1.48377
2510003D18Rik	-0.698791
2510003E04Rik	-0.548045
2510009E07Rik	-0.060811	0.295057	-1.0443	0.181246	1.03413	0.26135	0.247989	-0.489152	-4.67326	-1.04077	-2.41497	-0.424424	0.37957	1.30916	-0.778954	0.231905	1.02539	-0.202446	-0.129949	0.38692	0.384637	-1.1165	-0.521331
2510039O18Rik	0.913165	-0.527757	-0.475527	1.60666	0.259283	0.222138	0.28178	0.139074	-0.4717	0.291178	-1.06737	-0.158718	0.163728	1.4311	0.422194	0.272873	-0.0843112	0.401101	-1.84443	0.197911	-0.0362742	0.297601	-0.0487871
2510049J12Rik	-0.732629
2600006K01Rik	0.416472
2600006L11Rik	0.420617
2610001J05Rik	-1.3158	3.35242	0.0258289	0.155146	0.768261	0.897469	0.696315	0.15696	0.553935	0.188107	1.8561	0.138224	0.705326	-0.370298	1.53598	-0.408133	0.263019	-0.589863	0.430913	-0.73227	-0.000805895	-0.535217	-0.807054
2610002J02Rik	-0.192464	1.21407	-0.320633	-1.07906	-0.14245	0.263617	0.0360293	0.674374	0.754407	0.0384503	-0.387084	-1.63374	-0.187133	1.57621	0.0413409	-1.19516	4.16853	0.10736	-0.872737	0.263224	-0.280033	-0.240364	-0.130837
2610002M06Rik	-3.34322	0.938649	-0.25651	-0.342631	-0.839697	-0.155964	-0.728087	0.315069	-0.962146	-0.548576	-1.39567	-0.35798	0.870004	-0.0372872	-8.48482	-1.16918	1.04558	0.0512067	-0.650053	-1.35336	-0.476989	-0.00860764	-0.580862
2610005L07Rik	-0.307595	0.265	-0.526858	-0.182063	-0.370876	0.940055	-0.781211	-0.269947	-1.45698	-1.14564	-1.86616	-0.37253	-0.612481	-0.2531	-2.07745	-0.800779	1.38993	-0.236131	-0.704903	0.0510708	-1.25563	-0.215423	-0.221783
2610008E11Rik	-3.36293
2610015P09Rik	-0.0546371	-1.00713	0.182871	0.168542	0.544578	-0.386373	-0.326811	0.0123449	0.376997	0.428938	1.07444	0.249522	-1.08479	-3.16378	1.09471	0.391743	-0.39848	0.247915	-0.119367	0.524422	0.0219979	0.465891	0.756905
2610017I09Rik	4.03584
2610018G03Rik	-0.205814	-0.0816021	0.124551	-0.736161	-0.552313	0.306357	0.508551	0.42738	0.217641	-0.0598464	0.0754524	-0.934762	6.56418	0.809112	-0.208886	-0.400288	3.04719	-0.497645	0.865758	-0.180342	-0.707352	-0.569966	-0.355222
2610019E17Rik	-1.74311	0.302049	0.210369	0.551383	0.196874	0.374724	0.789795	0.391476	-0.519301	1.13752	1.16698	-0.553017	-0.462589	-0.0452949	0.0431539	-0.113755	0.0546356	0.113855	-0.132473	0.233438	0.0188948	0.855668	-0.63064
2610019F03Rik	0.0717583	0.316753	-0.0708989	-0.503089	-0.643623	0.460941	-0.348011	0.260165	-1.92596	1.65694	-0.320582	-2.50895	-0.694329	0.0793093	-0.813773	1.38513	0.83332	-0.194881	0.156611	-0.179313	0.0850295	-1.02688	0.162087
2610020H08Rik	0.310925
2610021A01Rik	2.42137
2610024D14Rik	-0.790209
2610027K06Rik	-0.00276406
2610028E06Rik	0.254344
2610028H24Rik	-0.0978237
2610034B18Rik	-2.78413
2610034M16Rik	0.328162	0.205436	-0.133651	-0.105519	-0.480406	-0.326054	0.295319	-0.478013	0.240169	0.0522924	-0.165505	-0.763707	0.570417	0.166239	0.0799835	0.0392572	0.492489	-1.36788	-0.6072	-0.457303	-0.119848	0.0752963	0.243029
2610035F20Rik	0.646597
2610042L04Rik		-0.880365	0.235536	-0.20824	-0.29177	0.2164	-0.516069	-0.110698	-0.813056	-0.713853	-0.315266	-0.0360039	0.312491	-0.177969	-1.57364	0.357659	0.603829	0.336107	-0.532347	-0.0366229	-1.86223	-0.680854	-1.03169
2610203C20Rik	0.272293
2610203C22Rik	1.116
2610204G07Rik	4.1899
2610204G22Rik	0.958829
2610206C17Rik	0.224189
2610301B20Rik	-0.568847	0.459262	0.398506	0.0936493	0.518923	0.803807	-0.769408	-0.90432	0.180538	0.413453	-1.70497	0.00255358	0.998092	1.17702	-0.94398	-1.23124	0.78168	0.929065	0.406634	0.231207	0.558597	-0.213475	-0.36979
2610301G19Rik	-0.134477	-0.268257	0.185938	-1.91614	-4.13702	-0.256625	0.121151	0.221841	-0.926823	-0.508602	-2.12291	-0.822558	0.215113	0.415431	-4.40995	0.0563239	0.64986	0.339628	-2.00026	0.791126	-0.811215	-1.04084	-0.691917
2610303G11Rik	1.55124
2610305D13Rik	-1.2758
2610307P16Rik	-0.144344
2610318N02Rik	0.721848
2610507B11Rik	0.410837	-0.531144	-0.0154888	-0.538958	-0.733375	0.519135	-0.00209487	-0.722516	0.155576	-0.440475	-0.396498	0.287111	0.636125	1.66238	-2.29928	0.646949	-0.03857	-0.0306757	0.0637894	-0.299542	-1.28676	0.234961	0.133319
2610507I01Rik	-1.19026
2610524H06Rik	-2.25655	-1.12298	-0.582014	-2.46745	-2.68388	-0.0883659	-1.55638	-1.71206	-3.12157	-1.91057	-1.13111	-2.03147	-2.35065	-2.09303	-6.25284	-5.4263	0.440007	-2.09189	-0.974516	-2.10264	-2.36035	-2.11296	-1.17078
2610528A11Rik	-0.774121	-0.811857	0.294948	-0.414032	0.408451	-0.345104	-0.806119	-0.774692	0.293815	0.362904	1.24783	-0.191526	4.30813	-2.38915	0.35744	1.12198	-1.24692	0.755411	-0.359402	1.64147	0.713874	-0.655726	0.736367
2610528J11Rik	-0.371289	0.309168	-0.299098	-0.807811	0.875292	-0.592624	-0.684453	-0.0962672	0.915345	0.389432	0.319793	-0.0626229	2.47222	-0.0619438	0.659436	0.390299	-0.846257	-0.197716	-0.0508962	0.880086	1.54325	0.823627	0.122078
2700029M09Rik	0.958668	0.989824	-0.0151594	-0.473087	-0.77251	0.404057	-0.768736	-1.84458	-0.709965	0.095253	0.106759	-1.09043	-0.457118	0.265459	0.978152	-0.880685	0.596086	-0.130176	-0.283138	0.955488	1.86393	-0.554953	0.319103
2700033N17Rik	2.14659
2700046A07Rik	1.27261
2700049A03Rik	1.9797
2700050L05Rik	0.0834206	1.02451	1.56599	2.52835	1.14002	1.06517	1.56582	0.563951	0.502943	1.43284	-1.51654	-0.564589	1.36856	0.602975	1.83192	4.23824	0.0763497	1.1066	-0.411358	0.844633	0.546475	0.673636	-0.0674484
2700054A10Rik	-0.996239	0.203527	0.704787	0.522778	-0.379825	0.895629	0.190782	0.538383	0.24016	0.730104	-0.083544	0.103728	1.92837	0.360781	-0.00379706	0.084721	0.387412	0.0714729	1.26568	-0.40891	1.30249	-0.61098	0.158042
2700060E02Rik	-0.528821	0.321463	0.243361	-0.820567	-1.83121	0.022231	-0.937223	-2.50882	-0.539035	-0.139128	0.13219	-1.35129	-0.420422	-0.616699	-1.43546	-2.71447	0.429521	-0.134339	-0.36148	-1.8886	-0.374725	-1.08489	-0.45886
2700062C07Rik	-0.226941	1.24262	-0.0210531	-1.01306	0.983211	-1.06812	0.158661	-0.683564	-1.61514	-0.0129829	-0.705572	-0.888393	0.694234	-1.25348	2.75237	-4.3338	0.985293	0.698967	-1.04992	0.57895	-2.46832	-0.0706354	-0.284169
2700068H02Rik	-0.325669
2700069I18Rik	-0.614199
2700073G19Rik	-0.492228
2700081L22Rik	-0.617417
2700081O15Rik	-0.231272
2700086A05Rik	0.505024
2700089E24Rik	-0.719673	-0.253438	-0.134809	-1.27989	0.352724	0.594574	-0.502133	-0.249143	-0.306173	0.690153	0.388808	0.143183	0.530989	0.439569	-1.47647	-0.76156	0.502484	0.832516	0.545607	-0.239896	-0.373934	-0.0618454	-0.148122
2700094K13Rik	0.767576	0.747258	-1.03855	-0.262535	0.0493411	-1.83986	-0.347012	-0.904043	-1.49656	0.507851	0.314722	-2.02718	-1.49332	-2.66478	0.644939	-2.01333	0.0237351	-0.39768	-1.14044	-1.32071	-1.15066	-1.78106	-0.629025
2700097O09Rik	-0.257056	0.967754	0.246167	-0.717282	0.694813	0.934888	1.59183	1.03014	1.59957	0.0326674	1.43498	0.204915	1.67162	1.80048	3.80245	6.67918	0.914604	3.47488	0.316425	0.786635	0.583941	-0.471539	0.427728
2810001G20Rik	-0.169718
2810002D19Rik	0.0230205	-0.0559965	-0.538246	0.144805	-0.0730604	0.466308	1.19904	-0.156281	0.633094	-0.188363	2.76865	-0.188682	-0.533184	2.40485	-0.391772	-0.18053	0.195493	0.0987394	0.412873	0.636806	-0.425971	1.20654	-1.9621
2810004N23Rik	-0.614783	3.85488	0.0455374	0.690419	0.0406338	-0.115008	0.70345	-0.161917	1.50428	0.918413	-0.67225	0.0795398	-0.811121	2.27592	0.677696	2.05685	2.1068	-0.663179	0.0772215	0.861694	0.924599	1.30633	0.266008
2810006K23Rik	-0.246088
2810007J24Rik	1.40938
2810008D09Rik	-0.118518
2810021J22Rik	-0.469863
2810025M15Rik	0.674285	0.0242328	-0.454831	-0.37946	-1.22917	-2.41115	-2.06082	-1.07595	-1.0939	1.2693	1.10369	-0.405159	-0.102467	0.501273	-1.37427	-0.671761	0.000385448	-0.133353	-0.207017	0.324124	-1.44898	-0.373227	0.774017
2810032G03Rik	-1.69348
2810055G20Rik	-0.723677
2810403A07Rik	0.611442	0.430857	0.351134	0.389783	0.574794	0.690907	1.99293	2.22341	0.691218	-0.522073	1.12708	-0.537299	1.58169	1.48187	-2.51607	0.553164	0.801049	0.969808	0.507215	0.983242	2.77074	0.98596	0.167271
2810403D21Rik	-0.148555
2810404F17Rik	-0.145568
2810407A14Rik	0.47236
2810407C02Rik	1.01301	-0.141905	-0.63494	-0.636391	-1.01969	0.320367	0.287334	-0.824562	-0.694595	-1.57779	-0.562651	-1.35744	-0.063882	0.830285	-1.70859	-0.697981	0.997171	0.38806	-0.43349	0.81604	0.563296	-0.613319	0.545912
2810408A11Rik	0.462919
2810408I11Rik	-0.0576688
2810408M09Rik	-0.0396545	1.55229	0.0091583	-0.675362	-0.660772	-0.381592	0.525486	0.0826299	-0.179503	0.0695615	-0.954259	-0.156513	2.31956	0.783319	-1.03151	-0.687188	1.20165	0.0677136	-0.837301	-0.177341	0.474041	0.567544	-0.00389277
2810410L24Rik	-3.02524
2810417H13Rik	2.06836	-0.404731	-0.46818	0.738232	0.609788	0.313618	0.544592	-0.397447	0.189626	-0.265514	0.978456	-0.363116	-1.71574	-0.319845	0.55796	0.894501	-0.241848	0.421363	0.104778	0.331012	-0.402809	0.00917346	-0.995592
2810428I15Rik	-0.891504	3.00599	-0.0459786	-1.27008	-0.350038	-1.49127	-0.141611	-0.458059	0.417277	2.83411	0.474313	-0.86999	0.391526	1.11907	-0.848958	2.26685	1.7563	0.00666462	-0.02025	-0.564184	0.578004	-0.491279	0.44041
2810430I11Rik	-0.277309
2810433D01Rik	-0.0170831
2810442I21Rik	1.86352
2810442N19Rik	-0.508409
2810459M11Rik	-0.45401	-0.520174	-0.349593	0.716475	-0.894435	-0.230676	-0.641067	-0.118235	-2.863	-1.19613	-1.02924	-2.69372	-0.211712	-0.752577	-2.78952	0.0368567	0.303155	-2.88369	-3.04911	-0.467834	0.359245	-0.0760771	-2.52585
2810468N07Rik	-1.21329
2810471M01Rik	-0.29066
2810474O19Rik	0.0515841	-0.00420935	-0.324847	0.497662	1.58718	0.746349	0.665129	0.128672	0.231699	1.01148	0.945193	-0.0433551	-0.850726	-0.797091	1.9508	0.317998	-0.760227	0.0874958	0.317419	-0.870398	-1.19179	0.305007	0.322991
2900002K06Rik	-0.933183
2900005J15Rik	-1.74457
2900011O08Rik	-0.238607	-0.592258	-0.123539	-1.12745	-0.167442	0.207643	-0.115781	-0.901255	0.0264726	-0.886632	-1.2795	0.294248	-0.251496	0.450436	-1.49608	4.9707	0.867422	0.226041	-0.248323	-0.63975	0.311285	0.391776	0.0574513
2900026A02Rik	0.309492
2900041M22Rik	0.444448
2900052L18Rik	-0.109617
2900053O20Rik	-1.74033
2900055J20Rik	-5.17137
2900056M20Rik	0.381305
2900072N19Rik	-0.497915
2900079G21Rik	-0.382122
2900089D17Rik	0.902105
2900092C05Rik	-0.108539
2900093L17Rik	-0.207379
2900097C17Rik		0.000318688	0.336042	-3.24335	-0.309014	-0.169266	-0.771871	-1.15753	-0.0834083	-0.516817	-1.76212	1.1514	-1.19179	0.142773	-2.92923	-0.768016	0.842593	0.415903	0.0489124	0.184788	-1.46228	0.587807	0.645289
3000002C10Rik	-3.45236
3010001F23Rik	-1.15016
3010003L10Rik	1.30889
3010003L21Rik	0.216587
3010026O09Rik	-2.02188	-0.238126	-0.0527309	-1.41545	-1.41783	-1.73394	-0.999305	0.959911	-0.687068	-0.741835	-1.52152	-1.51642	-0.412543	-1.14511	-2.94807	-0.708892	-1.02117	-1.19138	-1.02059	-1.80983	-1.21192	-1.29961	-2.44976
3100002H09Rik	1.55884
3100003L05Rik	-0.443117
3110001D03Rik	-1.09917	2.26348	0.0810817	-0.305787	-1.33169	-0.370546	0.767713	-0.0860748	-0.915794	0.507152	0.498708	-1.51718	-0.581482	-0.660954	1.26262	0.706181	0.342988	-1.33539	-0.232277	-1.16341	0.0141591	-1.22117	0.636607
3110002H16Rik	0.256071	-0.183345	0.336247	0.719112	0.529405	-0.647676	-0.775137	1.10343	0.201456	0.187386	2.20205	-0.0972697	0.50705	-2.04959	0.704257	0.632512	-0.995326	-4.67508	0.353863	0.842267	0.71923	-0.56609	-0.116955
3110004A20Rik	-0.373279
3110007F17Rik	-1.3176	0.733565	-0.512651	0.0588886	-0.418895	-0.772292	-1.38483	-1.85424	0.558714	0.850924	0.0930525	-0.231131	-4.63316	-1.92789	0.695885	0.283956	0.615631	-2.00513	0.00313539	-0.202824	1.70934	0.821905	-0.917497
3110009E18Rik	-0.34608	0.488125	0.162077	0.237547	0.235428	1.3038	-0.665335	-1.66405	0.229804	0.76611	2.62657	-0.167844	4.04598	0.352147	2.19527	1.08096	0.822104	-0.10175	0.138022	-2.29734	-0.531778	0.0410415	0.348762
3110021A11Rik	0.607149
3110021N24Rik	0.234152
3110035E14Rik	1.10467
3110039M20Rik	-0.267725
3110040N11Rik	0.686464	-0.731278	-0.509785	-0.348371	-0.767488	-1.72527	-1.17172	-0.381973	-0.0915036	-0.219373	0.114673	-2.2664	-1.4384	-1.09254	-0.278875	-1.96355	1.14434	-0.956878	-1.31647	-0.623766	-0.238525	-2.58546	-1.45486
3110043A19Rik	-0.138435
3110043O21Rik	-0.581679	0.489871	-0.33388	-0.384355	-0.44843	0.599969	-0.436892	0.990981	-0.290918	-0.67838	0.343159	-0.0027928	0.129223	-0.425975	-1.13658	0.317543	0.955547	1.80529	-0.417445	-0.864526	-0.637851	-0.60498	0.0973024
3110047P20Rik	-4.0811
3110052M02Rik	2.02519
3110053B16Rik	-1.00093
3110056K07Rik	0.703964
3110057O12Rik	-2.06597	-1.46771	0.401392	0.646825	0.0205579	0.919301	0.0470878	-0.19485	0.144663	-0.754515	0.410135	-0.211795	0.962031	-0.694762	0.271879	0.491409	0.320805	-0.201792	-0.114111	0.0403952	-1.54772	-0.384689	-1.05445
3110062M04Rik	1.13502
3110067C02Rik	0.380141
3110070M22Rik	-0.320618	1.25337	-0.958368	-0.189395	-0.106682	-0.650495	-0.613513	-0.385594	-0.539966	-0.627795	-0.87595	-0.622207	-1.40365	-1.23095	-0.935155	-0.336341	-0.438042	0.948574	0.171958	-2.98944	0.508887	-0.592345	0.734117
3110079O15Rik	0.795863	0.465096	0.110978	-0.835179	1.00062	-0.793791	1.06346	0.884906	0.0750334	0.10798	0.577595	-0.213438	-0.868994	-1.02811	3.72882	-0.0250014	-0.676117	4.77994	-0.333738	0.00932296	0.188245	-0.126293	-0.298481
3110082I17Rik	-0.0188117
3110099E03Rik	0.732573
3222401L13Rik	0.199124
3230401D17Rik	0.595261	0.77645	0.256134	0.512869	-0.916316	0.429883	-0.499904	0.443548	0.0482556	0.614574	-0.0666624	-0.742363	1.64108	0.937436	-0.846778	-0.659385	0.682555	0.0596712	-0.655091	0.0344879	0.934736	0.469392	-0.640531
3300002A11Rik	-1.51881
3300002I08Rik	0.201586
3425401B19Rik	0.0595091
3632451O06Rik	-3.07305	1.19037	0.0201165	-0.312582	0.976313	0.547056	-0.262945	-0.756932	-0.108914	0.281051	1.53159	-0.131713	-0.194495	3.03445	-1.77083	4.01948	1.45623	0.232902	0.0261856	-1.12945	0.771082	-0.393831	0.511654
3632454L22Rik	-0.204133
3830403N18Rik	0.477754
3830406C13Rik	-1.3543	1.27765	-0.0886793	-0.636234	0.111282	0.669854	0.654083	0.0307498	-0.04271	0.678962	0.728768	-0.467292	-4.75024	0.932585	-0.0120089	-0.162866	0.397735	-0.341737	0.020137	-2.03114	-0.160467	0.493523	-0.811106
3830408C21Rik	-0.979164
3830417A13Rik	1.81599
3930402G23Rik	0.220599
4430402I18Rik	-2.68521
4631405J19Rik	0.727845
4632404H12Rik	-0.6108
4632415L05Rik	0.382699	-0.0309446	0.848239	1.43137	0.648683	-0.00699712	0.936453	-0.194763	0.0664571	1.70706	0.36671	-0.519336	1.02483	-0.657918	2.05204	0.313316	1.2165	-0.329007	-0.030399	-0.551626	1.20983	1.16798	2.27223
4632419I22Rik	0.777144	-1.16806	-0.146142	-0.0698795	0.433673	0.381742	1.05113	-0.320455	-0.391511	-0.051	1.61886	-0.178147	0.561675	0.700869	0.347647	-0.0553906	0.554569	-0.332989	0.507984	0.0861603	-0.342268	-1.03428	-0.883458
4632427E13Rik	-0.87456
4632428N05Rik	0.467545	-1.02992	-0.733131	-0.568263	0.261763	0.0195625	0.177274	0.140477	0.0942919	-0.16618	0.0642582	-0.0595781	-0.233913	0.23771	0.742806	1.39781	-0.977022	-0.642045	-0.340254	0.118671	-1.0683	0.995302	-0.377003
4632433K11Rik	-4.07962
4632434I11Rik	-2.08863
4732414G09Rik	-0.837751
4732415M23Rik	0.208
4732418A04Rik	0.783624
4732440D04Rik	0.666659
4732444A12Rik	0.62649
4732447D17Rik	-0.741255
4732456N10Rik	0.138042
4732471J01Rik	0.499813
4732490B19Rik	2.25874
4833403I15Rik	-0.0244196
4833413E03Rik	-1.30573
4833417C18Rik	-0.367287
4833418N02Rik	-1.78979
4833420G17Rik	-0.0578155	-0.320399	0.692972	-0.549383	-0.521055	0.0592591	0.597758	0.185023	-0.184329	-0.314562	-1.8648	-0.460326	0.937893	-1.15053	-1.0265	0.257479	0.117614	0.272679	0.328422	-1.22427	-0.787321	0.0660788	0.252087
4833422C13Rik	0.369341
4833423E24Rik	1.07017
4833424O15Rik	1.13964
4833427F10Rik	-0.485252
4833427G06Rik	-0.755931
4833439L19Rik	1.36046	1.03805	-0.325085	-1.36106	-0.845311	0.662853	0.190759	0.655389	0.181909	-0.388628	-0.188385	-0.756884	0.137147	6.24225	0.902839	0.460451	0.414481	1.44066	0.157892	1.37563	0.425356	0.479184	1.07299
4921501E09Rik	1.00149
4921504E06Rik	-1.34547
4921506M07Rik	-0.891908
4921507L20Rik	0.792241
4921507P07Rik	-5.15011
4921508A21Rik	0.302055
4921508D12Rik	0.663454
4921509A06Rik	-0.508707
4921509C19Rik	0.120855
4921511C20Rik	1.11151
4921511H03Rik	-0.692768
4921511M17Rik	-1.55581
4921513D11Rik	0.869482
4921513I03Rik	-0.147095
4921517D22Rik	-0.990952
4921518J05Rik	0.689938
4921518K17Rik	-0.00643282
4921522H14Rik	0.657274
4921522P10Rik	-0.0646602
4921523L03Rik	0.0231491
4921524J17Rik	0.396797	0.545019	-0.393423	0.61012	0.18426	1.0142	1.55769	0.852361	0.71046	0.00967203	2.67923	-1.14303	1.08109	1.89461	-5.05696	0.583014	0.97174	0.548979	-0.381989	0.671758	1.15518	0.0671273	0.0355532
4921524L21Rik	-0.341683
4921525B02Rik	-1.34179
4921528I07Rik	-0.00826681
4921530D09Rik	-0.0779033
4921530L18Rik	-0.976173
4921530L21Rik	0.34457	-2.92859	-0.5883	0.286671	-1.03726	-0.76781	1.24556	0.00397093	-0.116114	-0.114971	-0.390298	1.90125	2.04674	0.0603326	0.43325	1.27398	-0.298708	0.652786	0.149966	-0.323511	1.0981	0.429902	0.846238
4921531C22Rik	-0.677934
4921536K21Rik	0.818392	-0.584195	-0.00235133	-0.983861	-0.230325	-0.512511	-0.262149	0.034708	0.147623	-0.0434752	-0.290581	-0.577771	-0.314759	-0.699254	-0.951096	-0.389957	-4.4566	0.0329606	-0.969143	0.479471	-0.816262	0.203764	0.514582
4921539E11Rik	0.689484
4922501C03Rik	0.181651
4922501L14Rik	-1.405
4922502B01Rik	0.56244
4922502D21Rik	0.811631	-1.70531	0.0339642	-1.31382	-0.151074	-1.19982	1.19794	0.661542	-0.553486	-0.499396	-1.29063	0.674089	0.497331	-1.42335	1.27152	-0.510807	2.08463	-3.34337	0.0742099	-0.897416	-0.440422	0.7296	-0.505464
4922505E12Rik	-0.264277
4930401G09Rik	0.5562
4930401O10Rik	0.127133
4930401O12Rik	-0.232887
4930402F06Rik	0.056985
4930402H24Rik	-1.38444
4930402K13Rik	0.0348172
4930403D09Rik	-1.81427
4930403O15Rik	-0.11531
4930404A10Rik	0.556351
4930404H24Rik	-0.69491
4930404I05Rik	1.63288
4930404N11Rik	-0.748392
4930405A21Rik	0.413062
4930405D11Rik	1.30864
4930405H06Rik	-0.696695
4930405O22Rik	0.00758839
4930405P13Rik	0.331296
4930406D18Rik	-0.852155
4930407G08Rik	-0.569566
4930407I10Rik	-0.826744
4930408F14Rik	-0.251421
4930408O17Rik	0.0746797
4930412B13Rik	-0.630761
4930412C18Rik	0.688489
4930412D23Rik	-0.770625
4930412F09Rik	-1.29205
4930412L05Rik	-0.214231
4930412M03Rik	-0.0872764
4930412O13Rik	0.555424
4930415F15Rik	1.2448
4930415L06Rik	-0.714304
4930415O20Rik	-0.889712
4930417H01Rik	0.274713
4930417O22Rik	0.62047
4930418C01Rik	0.0122032
4930419G24Rik	0.628054
4930422G04Rik	-2.83003
4930423M02Rik	-0.959165
4930423O20Rik	-1.50083
4930425F17Rik	-0.338486
4930426D05Rik	0.396807
4930426L09Rik	-2.13341
4930427A07Rik	-0.181255	0.128136	-0.172543	0.457595	-0.151521	-0.267774	-0.71142	0.142152	0.146596	0.17793	0.191637	-0.832685	-0.306	0.234472	-0.552204	-0.771702	-0.92027	-0.702665	-0.312119	0.962996	-0.26835	-0.292283	1.41937
4930428D18Rik	0.901791
4930428N03Rik	1.51363
4930429B21Rik	-3.36616	-1.12939	-0.111474	1.15578	-0.0660171	0.785465	-0.216056	0.456283	-0.946648	0.39934	0.499692	-0.165867	0.207202	-0.961927	0.314817	-0.490126	-0.555644	0.0429189	-0.302451	-0.323338	-1.62539	0.158958	-0.242483
4930429F24Rik	-0.387547
4930430A15Rik	0.165402	0.804507	0.0118445	0.0812538	0.831852	-0.141303	0.228238	0.605494	0.0147018	1.4184	0.906812	-0.290496	-0.367494	-0.150544	-0.111764	-0.714597	-2.53935	0.257477	-0.262254	-0.240602	-0.0886636	0.0208635	1.65214
4930430D24Rik	-2.88792
4930430E12Rik	0.400251
4930430F08Rik	-1.21271	0.462425	0.160329	-0.250057	-0.121715	0.704606	0.564442	0.0822233	-0.0845144	-0.395885	-1.5401	-0.954066	9.32825	0.333376	-1.87817	-1.08125	0.839627	0.715741	0.134711	0.426654	-0.216879	0.272391	-0.172644
4930430J20Rik	-0.305626
4930430O22Rik	0.488609
4930431F12Rik	-0.107821
4930431P03Rik	-0.666341
4930432E11Rik	-0.458317
4930432K09Rik	-0.953015
4930432K21Rik	-3.23614
4930432L08Rik	0.0851661
4930432M17Rik	-1.87784
4930433I11Rik	-1.21991
4930433N12Rik	1.12954	-0.522438	-0.154857	0.926105	-0.847255	0.101098	0.0840368	-1.88469	0.515416	-0.0175537	-0.63642	0.195892	-0.177241	-0.750574	-1.93301	-0.468113	0.0240591	1.41666	-0.316311	0.78219	-0.291705	-0.784569	-1.74541
4930435E12Rik	-0.107227
4930435H24Rik	0.311973
4930438A08Rik	-0.322153
4930438E09Rik	-0.294827
4930439A04Rik	-1.0195
4930440I19Rik	1.06203
4930441J16Rik	-0.0126162
4930441O14Rik	-0.609853	0.497955	0.536014	0.755065	0.541103	-0.383118	0.751408	0.189662	-0.0627871	1.23556	0.143581	0.562794	1.28908	-0.123074	-0.199139	-2.23996	-0.456248	1.05701	0.143824	-0.314731	0.559814	0.457572	-0.612485
4930442H23Rik	0.059922
4930442J19Rik	-0.552667
4930443B20Rik	-0.243047
4930443O20Rik	1.16098
4930444A02Rik	-0.667471	-1.65149	0.124899	-0.900973	-0.728434	0.212977	-0.571447	-0.382689	-1.70659	-0.676322	-0.725452	-0.49262	0.131144	0.800848	-4.53083	-0.912997	0.995568	1.05241	-0.296458	-0.386781	-0.836392	-0.666908	-0.311274
4930444E06Rik	-0.248795
4930444G20Rik	-0.121922
4930444P10Rik	-0.00567732
4930445B16Rik	-0.72178
4930445N08Rik	-0.535737
4930447C04Rik	-0.340826
4930447F04Rik	-0.539423
4930447M23Rik	-1.65199
4930448D08Rik	-0.218071
4930448H16Rik	-0.145512
4930448K12Rik	-0.242975
4930448K20Rik	-2.47412
4930449A18Rik	-1.55606
4930449E01Rik	0.49597
4930449I24Rik		0.800831	0.662353	0.29677	-0.893725	-0.624917	0.909804	0.265839	-0.191203	0.131229	-0.40364	1.60195	0.657202	-0.120664	2.39213	-0.277411	1.63251	0.861816	-0.16969	-0.51735	0.414052	0.311037	0.326114
4930451C15Rik	0.138311
4930451E10Rik	-0.463684
4930451G09Rik	0.188257
4930451I11Rik	-0.553431
4930452B06Rik	-1.89024
4930452L02Rik	-0.287981
4930453H23Rik	-0.976811
4930453N24Rik	-0.231759	-0.02339	0.283801	-0.718351	1.10699	0.759496	0.0946447	0.649945	0.878681	1.20016	1.61365	-1.12871	-0.356456	1.2992	0.685993	0.767724	0.391314	0.437456	-0.379337	0.557167	0.267241	-0.172772	0.348297
4930453O03Rik	1.2038
4930455G09Rik	1.14337
4930455H04Rik	-1.01986
4930456L15Rik	-1.0755
4930457A20Rik	-0.233571
4930458D05Rik	0.942383
4930461C15Rik	-0.0085592
4930463O16Rik	-0.486366
4930465A12Rik	-1.53689
4930465K10Rik	0.669522
4930465M20Rik	0.421063
4930466I24Rik	-1.6212
4930467E23Rik	-0.0510303
4930468A15Rik	0.28388
4930469B13Rik	1.39683
4930469G21Rik	-1.79264
4930469K13Rik	-0.951774
4930470G03Rik	-0.817422
4930470P17Rik	1.42988	0.995268	-0.409335	-0.226155	-0.574492	-0.717488	-0.220584	-0.367491	0.766757	0.605883	0.602585	-0.437409	-0.0812751	-0.469835	0.725978	-0.359535	-0.681084	-0.197045	-0.0849349	0.545113	0.458431	0.170781	0.248733
4930471C04Rik	-0.409627
4930471C06Rik	0.00481313
4930471I20Rik	0.244912
4930473A02Rik	0.123123
4930473D10Rik	0.472006
4930474H06Rik	0.234117	0.271184	-0.361066	0.0209414	0.00714716	0.188027	-0.378341	-0.313034	0.68761	0.391077	0.63495	-0.106233	-0.0131655	-0.154409	-0.85986	0.0140567	-0.351012	-2.19364	0.27528	-0.422569	-0.763736	0.20997	-0.0453037
4930474N05Rik	-0.561736
4930479D17Rik	0.293074
4930479M11Rik	-0.080686
4930480E11Rik	0.642575
4930480G23Rik	-0.222714
4930480K15Rik	0.509732
4930481A15Rik	-0.103597
4930481B07Rik	-0.576027
4930483C13Rik	-0.953073
4930483J18Rik	-1.12752	-0.963933	0.101243	-0.582729	0.0646279	-0.254508	0.216586	0.867892	0.727337	0.866111	0.916069	-0.781347	-0.664001	0.732703	-0.866797	0.456913	-0.732312	-2.81938	-0.429601	0.233397	-0.086841	-0.192013	-0.325059
4930483K19Rik	-0.704132
4930485B16Rik	-1.88781
4930486F22Rik	-0.0171925
4930486I03Rik	-0.0835117
4930486L24Rik	-0.234201
4930488B22Rik	-0.830445
4930500J02Rik	-0.248956
4930500M09Rik	-0.673053	0.00955556	0.0522359	-0.894852	0.700677	-0.565562	-0.451088	-0.164602	0.852928	0.742096	0.0340371	0.166589	-2.13131	-3.10793	-1.8128	1.24502	0.00693858	-0.241927	-0.332305	0.683325	0.536073	-0.0808289	0.888753
4930502E09Rik	-0.0844012
4930502E18Rik	-0.353489
4930503B20Rik	0.751505
4930503E14Rik	0.025722
4930503H13Rik	0.244887
4930503L19Rik	-0.506049
4930504O13Rik	0.65722
4930505A04Rik	-1.68142
4930505G20Rik	-0.239574
4930505H01Rik	-0.0273577
4930505K14Rik	-0.261256
4930505M18Rik	0.173365
4930505O20Rik	-1.60242
4930506C21Rik	-1.9382
4930506M07Rik	-1.4684
4930507D05Rik	-0.341584	-0.200044	0.9338	-0.198147	0.42982	-0.0788226	-0.127968	-0.133514	0.617542	0.65242	0.462907	0.0749052	-0.011343	0.139651	-0.0571697	0.535307	-0.412754	-1.44426	-0.356576	0.806497	-0.810742	0.988059	-0.816905
4930507D10Rik	-0.53071
4930509K18Rik	-0.759699
4930510E17Rik	0.559314
4930511F01Rik	-0.133255
4930511M06Rik	-0.863963
4930511M11Rik	-0.0874545
4930511O05Rik	-0.551661
4930512B01Rik	-0.139468
4930512H18Rik	-0.227006
4930512M02Rik	-0.350297
4930513N10Rik	-1.80365
4930513O06Rik	0.974993
4930515B02Rik	0.668018
4930515G01Rik	-0.647535
4930515L19Rik	1.44311
4930516K23Rik	0.755928
4930517E11Rik	0.876071
4930517O19Rik	-0.0878817
4930518C09Rik	-1.19228
4930519D14Rik	0.8278
4930519F09Rik	0.704613
4930519F16Rik	0.562949
4930519G04Rik	0.0566509
4930519P11Rik	0.32492
4930520K10Rik	0.677845
4930520O04Rik	0.407587	0.18129	-0.0652225	-0.0103537	1.86934	-0.395158	0.158015	-0.215762	0.185937	0.834504	-0.792153	0.572833	-1.335	-1.35973	-0.522527	-1.65653	-0.0164978	-0.396991	-0.874279	-0.165201	-0.507836	0.66944	0.536549
4930521C21Rik	0.496527
4930522H14Rik	-0.407809
4930522L14Rik	0.119003
4930522N08Rik	-0.384121
4930522O17Rik	0.497892
4930523C07Rik	-0.465728
4930524B15Rik	0.122725	0.122604	-0.32141	0.449114	-0.285555	0.0091192	-0.423596	0.528559	-0.0881876	-2.2507	-0.234312	-0.358749	-1.29647	-0.0789821	0.211751	0.892729	-1.15684	-0.889879	0.50382	1.05977	0.0975176	0.406046	-0.631594
4930524J08Rik	0.294943
4930524L23Rik	-0.142417
4930524N10Rik	-0.279303
4930524O07Rik	-0.289076
4930525M21Rik	-0.229571
4930526A20Rik	-0.110472	0.798284	-0.125365	-1.76887	-1.57026	0.00570682	-0.250244	-0.0658431	-1.20507	1.30567	-0.787807	-1.02006	-0.476324	-2.02332	-1.41087	-1.71952	0.0864564	-0.968863	-1.10694	-0.648834	-0.955421	-1.41655	-1.46077
4930526D03Rik	0.421928
4930526F13Rik	0.714549
4930527A07Rik	-1.67619
4930527B05Rik	0.646735
4930527E20Rik	-0.738665
4930527J03Rik	0.847406
4930528G23Rik	0.771018
4930528P14Rik	-1.13241
4930529C04Rik	0.126528
4930529F24Rik	0.35413
4930529I22Rik	0.918382
4930529M08Rik	0.50403	0.0492658	-0.668954	0.114227	0.347272	-0.556117	0.774012	-0.374414	-0.389708	-0.25291	0.265772	0.0356093	-0.599875	1.34697	-0.860335	-0.328408	-2.30557	-1.13523	-1.31445	0.32983	0.241353	-1.91703	0.400085
4930533B01Rik	-1.10322
4930533I22Rik	0.76763
4930533K18Rik	-0.825808
4930533L02Rik	-0.181375
4930535C22Rik	0.561234
4930535I16Rik	0.213946
4930535L15Rik	0.202991
4930538E20Rik	0.574976
4930538K18Rik	0.168977
4930539E08Rik	0.442859
4930542C12Rik	0.489068	0.155394	0.23892	0.525785	-0.447816	-0.488037	0.988997	-0.554874	0.737164	0.920444	0.575016	0.688943	-0.555134	1.08842	0.420594	1.20999	-1.36491	0.548432	0.0906775	-1.34159	-3.29463	0.520165	-0.745109
4930542C16Rik	-0.302689
4930542H20Rik	0.508336
4930544D05Rik	0.436344
4930544G11Rik	0.696392	0.794446	-0.206769	-0.0438706	-0.717653	-0.0367474	-0.350735	1.19963	0.0131385	-0.825252	0.876005	-0.770935	-2.19035	0.181912	0.447838	0.217829	-0.666171	0.426287	-0.170813	0.984407	0.28964	0.445159	-0.451288
4930544L04Rik	-0.671279
4930544M13Rik	-1.19843
4930545L23Rik	1.18046
4930546C10Rik	0.548148
4930546G22Rik	-0.503765
4930547C10Rik	0.621887	-2.37315	0.327956	0.0927611	-0.690927	-2.24434	0.0702087	-0.0339365	0.98228	0.0227701	-0.478821	2.30842	0.332925	-0.0796857	0.279605	-0.883084	1.53438	1.10876	-0.00750722	-0.00772102	1.30985	1.71245	0.312331
4930547E08Rik	0.511757
4930548G14Rik	0.777461
4930548H24Rik	3.21859
4930549C01Rik	1.09282	-2.58293	-0.671747	0.278358	0.789564	-0.191731	-0.482355	-0.0978406	1.11674	1.5331	1.71312	0.379757	-3.05737	-0.100621	1.18587	0.537482	-0.213606	0.0667477	1.00586	-0.149233	-0.457493	0.163825	0.835128
4930550C14Rik	2.35285
4930550G17Rik	-1.36361
4930550L24Rik		0.14771	-0.664247	-0.234178	1.00745	0.0807582	-1.24552	0.0873052	0.648401	0.526245	1.3068	-0.960498	-0.131515	-0.00104216	-1.88143	-0.350144	-0.0405653	0.990064	-0.230642	0.248148	-1.40789	0.239701	0.985975
4930551L18Rik	0.282608
4930551O13Rik	0.167107
4930552N02Rik	0.0744168
4930553J12Rik		0.248734	-0.200391	-0.932541	0.122235	-0.37241	1.64935	-2.13298	0.955256	1.12316	0.522901	-0.136471	-0.697133	-0.987143	-2.14264	0.86712	-0.157658	-0.275001	-0.408042	1.37509	1.38256	-0.45828	-0.371229
4930553M12Rik	-0.748607
4930554G24Rik	-0.140095
4930555B11Rik	-1.021
4930555B12Rik	-0.978304
4930555F03Rik	0.920814
4930555G01Rik	-1.21098
4930555J06Rik	0.232174
4930555M17Rik	1.16368
4930555O08Rik	-0.597136
4930556G01Rik	-0.601055
4930556I23Rik	-1.80434
4930556J24Rik	0.130058
4930556L07Rik	-0.620242
4930556N08Rik	0.406119
4930556N13Rik	0.0271527
4930557A04Rik	0.754394
4930557C09Rik	-1.99689
4930557F10Rik	-0.117348
4930558G05Rik	0.0147443
4930558J22Rik	0.131335
4930558K02Rik	-0.509419
4930562A09Rik	0.33865
4930562C15Rik	1.40767
4930562D21Rik	0.349569
4930562F07Rik	-0.154178
4930563D23Rik	-0.911095
4930563E22Rik	0.837601
4930563I02Rik	-0.145728
4930564B18Rik	-0.056821
4930564D02Rik	3.34071
4930564G21Rik	1.12438
4930564K09Rik	-0.852271
4930565N06Rik	-0.140553
4930566F21Rik	0.566071
4930566N20Rik	-0.235593
4930567H17Rik	-0.429415
4930568D16Rik	0.124863
4930568K20Rik	0.864308
4930569F06Rik	-2.05755
4930570D08Rik	0.013811
4930570G19Rik	0.212924
4930570N18Rik	-1.43312
4930570N19Rik	-0.973487
4930571K23Rik	-0.216452
4930571N24Rik	-0.416271
4930572O03Rik	-0.598738
4930577H14Rik	-0.392825
4930577N17Rik	-0.704241
4930578C19Rik	-0.680184
4930578G10Rik	-2.24614
4930578I06Rik	0.601666
4930578I07Rik	-1.46401
4930579C12Rik	-0.887827
4930579D09Rik	-0.476644
4930579F01Rik	0.637231
4930579G18Rik	0.3955
4930579G24Rik	0.680164
4930579K19Rik	-0.383043
4930579M01Rik	0.293201
4930579O11Rik	-0.619641
4930580A09Rik	0.127182
4930581F22Rik	-0.689762
4930583I09Rik	0.337781
4930583K01Rik	-0.430896
4930583P06Rik	1.41656
4930584F24Rik	-0.362118
4930586N03Rik	-0.695877
4930587A21Rik	0.576462
4930588K23Rik	2.71118
4930589L23Rik	-0.419916
4930589P08Rik	-1.60283
4930590J08Rik	-0.202683
4930591A17Rik	-1.08242	-0.278797	0.758545	-0.325568	-0.0826912	-0.446789	-0.931525	1.66359	0.450988	1.38883	0.77933	-0.0701015	-0.620571	-0.410376	-2.59049	0.243104	-0.460803	-1.08004	-0.291496	1.65201	-0.30154	0.463699	0.239682
4930593C16Rik	0.506668
4930594M22Rik	0.255136
4930594O21Rik	0.0688003
4930595D18Rik	0.392426
4930595M18Rik	-0.0485771
4930596D02Rik	-0.287145
4930596I21Rik	0.474218
4930596M17Rik	0.352557
4930597A21Rik	-0.297307
4930597O21Rik	0.704188
4930599N23Rik	-2.23708
4931400O07Rik	-0.884899
4931403E22Rik	-1.15647
4931403M11Rik	0.883892
4931406B18Rik	-0.0412058
4931406C07Rik	-2.0322	-0.846996	-0.101587	-1.27375	-0.590757	-0.645516	-0.385619	-1.34199	-1.38277	-1.30315	-1.74263	-1.76726	-0.345217	-2.96616	-2.04531	-2.90188	0.106507	-1.66145	-0.535647	-1.63123	-2.51262	-0.920949	-1.81576
4931406G06Rik	0.478016	0.749977	-0.758926	-0.26038	0.267118	-0.711965	0.592038	-1.54804	0.579958	-0.149594	-0.0878356	0.281619	-0.16105	1.47915	1.01286	-1.04083	-0.579077	-1.12822	-0.00369939	1.45784	1.0867	-0.0705383	0.704557
4931406P16Rik	0.230684
4931408C20Rik	-1.26998
4931409K22Rik	-0.609414
4931413I07Rik	0.724297
4931413K12Rik	1.43121
4931414P19Rik	-0.152401
4931415C17Rik	-0.310653
4931417E11Rik	1.20459	-0.412378	0.687501	-0.271849	0.940114	-0.816389	0.127705	-0.134819	0.3515	0.907662	0.602185	-0.762358	0.326101	-0.524499	0.324072	-1.26564	-3.6651	-0.775661	-1.12062	0.25361	-0.133613	-0.225813	0.949981
4931422A03Rik	-0.0761372
4931423N10Rik	-0.514393
4931428F04Rik	-0.350275
4931428L18Rik	0.238021
4931429I11Rik	-0.374254
4931429L15Rik	0.950417
4931429P17Rik	1.44396
4931431C16Rik	0.103486
4931431F19Rik	0.545506
4931440F15Rik	0.187166
4931440L10Rik	0.147386
4931440P22Rik	-2.23077	-0.0524445	0.430785	-1.13549	-1.60321	0.174159	-0.513027	-0.565935	0.652348	0.466629	-0.88478	-0.953217	-0.586503	-0.264622	0.0771635	-2.6715	-0.906695	-0.307087	-0.323689	0.530442	1.40367	0.631567	-1.07258
4932411E22Rik	-4.83055
4932411N23Rik	0.434892
4932412D23Rik	0.234803
4932414J04Rik	-0.363109
4932414N04Rik	0.310722
4932415D10Rik	1.2733
4932415M13Rik	0.14135
4932416K20Rik	0.708141
4932418E24Rik	-0.126397
4932427H20Rik	1.42605
4932429P05Rik	-0.0420353
4932431P20Rik	0.816786
4932435O22Rik	0.0986467
4932438A13Rik	-0.613128	-0.836666	0.399582	-1.78905	0.0129406	0.587865	-0.560563	0.0828725	-1.3118	-0.382177	0.0749687	-1.26673	-0.671543	0.317533	-6.14142	-0.406076	1.0023	0.54257	-0.186052	0.12077	-0.778845	-0.106663	-0.546919
4932438H23Rik	-1.86562	0.190341	-0.553818	-0.845682	-0.195366	0.119173	-0.101782	0.0195392	0.421861	-0.561133	-0.285105	1.93369	0.0486579	1.41439	0.396844	-0.50594	-0.472818	0.395358	-1.08879	0.759792	0.512556	-0.0594938	-0.672767
4932442E05Rik	0.0384685
4932442L08Rik	-0.622194
4932443I19Rik	0.679598
4932443L11Rik	0.57516
4932702P03Rik	-0.760653
4933400A11Rik	-0.0275038	0.67862	0.303239	0.0896011	-0.563832	-1.09055	-0.671082	1.1589	-0.311121	-1.97803	-0.421844	-0.288717	1.87817	0.351835	0.407196	-0.439014	-3.51755	-1.63746	0.00860421	-0.290103	0.744879	0.48436	0.512576
4933400F03Rik	-0.673481
4933401B06Rik	1.67079
4933401P06Rik	-0.775859
4933402D24Rik	-0.581811
4933402E13Rik	-0.0441935
4933402J07Rik	-1.48557
4933402N03Rik	0.140256
4933402N22Rik	-1.60986
4933402P03Rik	0.607533
4933403O03Rik	0.317367
4933403O08Rik	0.272271
4933404K08Rik	1.12793
4933405E24Rik	0.0395341
4933405L10Rik	-0.231761
4933406D12Rik	0.524008
4933406F09Rik	0.410377
4933406G16Rik	0.0754993
4933406I18Rik	-0.468061
4933406J08Rik	0.462971
4933406J10Rik	-0.20311
4933406K04Rik	-0.230079
4933406M09Rik	0.714842
4933406P04Rik	-0.388657
4933407E24Rik	0.0526399
4933407I08Rik	0.413526
4933407K13Rik	0.0327215
4933407L21Rik	-0.975503
4933408B17Rik	1.15062
4933408J17Rik	1.05345
4933408N05Rik	1.9962
4933409G03Rik	0.0360689
4933411G06Rik	0.0626253	0.803703	-0.397968	0.0737285	0.053699	-0.0629895	-0.279611	0.256024	1.02053	0.77659	0.431984	-0.0843008	-0.485458	-0.86582	-4.71674	1.05397	-0.189633	0.101339	-0.444518	0.427668	0.0728736	0.348036	-0.913518
4933411G11Rik	-0.117949
4933411K16Rik	0.152653
4933411K20Rik	-1.9932	0.183873	0.215331	0.364868	0.0785345	0.0639663	0.529216	-0.166049	0.32906	0.364636	-1.55617	0.0869964	-1.21635	0.752725	-4.88553	-0.801864	1.32715	0.142432	0.354134	0.0727388	-0.0599867	0.445919	0.434343
4933411O13Rik	0.325787
4933412E24Rik	0.328452
4933413C19Rik	-1.37673
4933413G19Rik	-0.225592	1.91298	0.430858	-1.25631	-0.426587	0.231022	0.36852	0.182572	0.337116	-0.0862073	-0.0450479	-0.0673787	5.3262	-0.304725	-0.151719	0.28337	-0.224548	-0.647183	-0.556853	1.91616	0.530012	1.73848	-0.762793
4933413J09Rik	-1.51914
4933413L06Rik	-1.08801
4933414I15Rik	-0.456037
4933415D12Rik	-0.500178
4933415F23Rik	-0.108956	-0.380678	0.261337	-0.273353	0.600053	-0.48587	-0.583703	0.126769	-0.386409	0.828458	1.63835	-0.152656	-0.928072	0.941653	0.423768	-0.875998	-0.645121	4.67486	-0.153	0.790397	0.0808262	-1.70926	0.0730005
4933416C03Rik	-0.791237
4933416E03Rik	0.688163
4933416E14Rik	0.626111
4933416I08Rik	0.238557
4933417A18Rik	0.1283	-0.0248641	0.724322	-0.295866	-0.0678104	-1.01065	0.471506	0.509262	0.343239	-0.303135	0.577265	0.858388	2.016	-0.760216	0.189277	0.345686	0.0734526	-2.44	-0.392888	-0.532147	1.94547	-0.902387	-0.249651
4933421A08Rik	-0.944642
4933421I07Rik	2.75323	0.179154	1.15175	-1.69378	-0.116357	-0.685974	-0.342022	0.56288	0.453258	0.466176	1.40495	0.590066	1.43613	0.0741312	-0.925086	2.03213	-2.38627	1.441	-0.814934	0.752849	0.45808	-0.621667	0.0415639
4933421O10Rik	-1.94294
4933422H20Rik	-0.119059
4933423P22Rik	0.314187
4933424L21Rik	1.14968
4933424M12Rik	0.415881
4933425H06Rik	-0.582264
4933425L06Rik	1.49232	0.134707	-0.244798	0.328173	-0.787004	-0.83629	0.939182	-0.934075	0.540973	-0.34515	0.117943	1.84863	-0.541677	-2.24208	-0.39094	-0.351961	-3.13143	0.480411	0.0733808	1.07803	0.00869798	0.103161	1.00321
4933426D04Rik	1.05403
4933426K07Rik	1.06758
4933426M11Rik	0.98493	0.678293	0.111324	1.4218	0.362656	0.964359	0.992011	0.094525	0.700568	0.222554	-0.511379	0.963593	1.26854	0.248451	3.40177	6.85183	-0.201385	-0.0306797	0.355264	0.0839221	1.36638	4.74426	1.28128
4933427D06Rik	0.530405
4933427D14Rik	-0.789878
4933427E11Rik	-0.425995
4933427E13Rik	-0.554661
4933427G17Rik	0.119939
4933427G23Rik	1.27654
4933427I04Rik	0.00137727
4933427I22Rik	0.390347
4933427J07Rik	0.901937
4933428C19Rik	0.0254926
4933428G20Rik	-1.01733	-1.05065	-0.0446495	-0.976858	-0.990759	-0.291541	-0.136711	-0.50534	0.0528564	0.045619	0.398069	0.614734	-0.881441	0.565851	0.705199	0.510059	0.606439	-0.163002	0.064432	0.0661399	1.14934	0.460731	0.343788
4933428M09Rik	0.370364
4933430I17Rik	-0.012075
4933430M04Rik	0.304764
4933431E20Rik	-0.930653	-1.37171	-0.143328	-0.0992896	-1.26214	-0.0820024	-0.762568	-0.26293	-1.69925	-1.1275	-2.36654	0.598783	1.35964	-1.032	-8.12885	-3.42094	-1.69581	-1.60058	-0.901965	-0.982782	-1.74258	-0.0955805	-1.22315
4933431K23Rik	1.72615
4933433C11Rik	0.233901
4933433P16Rik	0.77169
4933434E20Rik	-0.348042	-0.678001	-0.0554393	-2.16512	-0.308126	-0.614775	-0.290395	-0.016931	0.0102623	-0.88875	-1.41403	-0.785098	-1.12932	-0.507206	-1.74454	-4.44238	1.17819	-1.05289	-0.0120874	0.185656	-0.694936	-0.579154	-0.325535
4933434I20Rik	-0.325677	0.547757	-0.0715262	-0.358622	-0.00811896	-0.450393	0.0682672	0.888963	0.301977	-0.570045	-0.322865	-0.178355	-0.626795	-0.556351	-0.0720732	0.285525	-0.159206	-0.723871	0.895601	-0.746932	0.337521	-0.0455452	-0.131283
4933434M16Rik	-0.87891
4933435F18Rik	0.543954
4933436C20Rik	0.255618
4933436I01Rik	0.0893317	-0.0871619	0.777346	0.591639	-0.0454796	0.0679402	-0.596367	0.885822	0.707675	-0.200548	0.156523	0.63908	-0.153809	0.0942421	0.027148	1.33918	-2.61709	-0.265119	0.370004	-1.07943	-0.0521969	-0.380854	-2.12637
4933437N03Rik	0.997995
4933438A12Rik	-0.109311
4933438K21Rik	0.342159
4933439C10Rik	-0.00893221
4933439K11Rik	-3.70942
4933440M02Rik	0.846348
4933440N22Rik	0.137191
5031410I06Rik	-1.39175
5031414D18Rik	-0.0328257
5031425E22Rik	3.15352
5031425F14Rik	0.114669
5031434C07Rik	0.34945
5031439G07Rik	0.320849	-0.972374	-0.0371304	-0.678445	-2.07926	-2.17396	1.47012	-1.79907	-1.09138	-0.91369	-2.81371	-1.0936	-0.0246234	-2.2776	-1.39143	-2.26738	-1.13339	-0.911551	-2.44125	-1.42354	-1.31646	0.567977	-2.35071
5033411D12Rik	-2.07502	0.455495	-0.120658	-0.291014	-0.577699	-0.150653	0.983366	0.249271	-0.550848	0.0308498	-0.99577	1.12949	0.0361348	-0.821745	0.262804	-0.186471	1.2137	-0.912774	-0.559336	-1.06103	1.77471	0.663324	-0.00956386
5033430I15Rik	0.908129
5133400J02Rik	0.887214
5330411J11Rik	0.561555
5330413P13Rik	-0.39839
5330416C01Rik	2.67311
5330417C22Rik	-0.846861	-0.00214865	0.306565	-0.587456	1.14484	-0.487278	1.70711	-0.468486	0.181883	1.11602	0.446147	-0.535245	1.01749	0.0467034	-0.778079	3.03136	-0.479795	0.288926	-0.208638	1.22589	1.75141	0.280417	-0.00159371
5330426P16Rik	1.46089
5330429C05Rik	-0.924883
5330430P22Rik	-0.511992
5330434G04Rik	0.942209
5330438D12Rik	-0.333372
5330438I03Rik	-0.171035
5330439A09Rik	0.957404
5430401F13Rik	-0.615465
5430402O13Rik	-1.07075
5430403G16Rik	-1.51113
5430405H02Rik	1.16136
5430416O09Rik	2.96301
5430417L22Rik	1.02848	1.14086	0.0548154	0.466441	0.52897	0.732448	0.127877	-0.976908	-0.135138	-1.34138	-0.880553	-0.174691	1.96949	2.15834	-0.432534	0.464463	1.37605	0.281917	0.707538	-0.107401	-0.182934	-0.595407	0.547015
5430419D17Rik	-1.68559
5430421N21Rik	-0.0154812	-0.345267	0.232908	-0.207136	0.730279	-0.522936	0.183122	0.906467	0.213877	0.0379667	-0.331969	-0.0237747	-0.852936	-0.238297	5.94775	-0.0986033	-0.903107	-1.59084	-0.339046	0.955888	0.0453182	-1.08181	0.378464
5430425J12Rik	1.55757
5430427M07Rik	0.0955185
5430427O19Rik	-1.08687
5430435G22Rik	0.435755	0.567007	-0.287639	0.093011	-0.361989	-0.971458	-0.531284	-0.748373	0.92014	-0.742056	-1.18221	-0.0983122	-0.89541	-2.19742	2.11085	-0.732264	-1.48274	-0.342308	0.41026	0.144013	-0.0291168	0.322231	0.125873
5530400C23Rik	0.341532
5530401A14Rik	-0.774163
5530401N12Rik	0.0351402
5530601H04Rik	-0.68308
5730405O15Rik	0.701349
5730409E04Rik	-1.39338
5730412P04Rik	1.03712
5730416F02Rik	-0.0573335
5730435O14Rik	-1.26751
5730437C11Rik	0.836242
5730446D14Rik	-0.079832
5730455P16Rik	-1.66733
5730457N03Rik	-0.148167
5730460C07Rik	0.0842479
5730507C01Rik	-0.135113
5730508B09Rik	-2.43405
5730559C18Rik	1.54984
5730577I03Rik	1.26037
5730588L14Rik	-0.572887
5730596B20Rik	-0.145741
5830403L16Rik	2.2257
5830403M04Rik	1.02655
5830411N06Rik	0.367896
5830415F09Rik	0.165246
5830417I10Rik	2.04453	-2.63837	0.426753	0.286633	0.122476	0.824495	1.00504	0.411523	0.299709	0.37065	-1.65624	1.21918	1.70525	1.94817	-0.521922	1.70866	1.86115	0.138371	-0.774443	-0.761164	0.3805	1.83704	0.116702
5830418K08Rik	-0.89836
5830418P13Rik	-1.14456
5830428H23Rik	1.26649	-0.430739	0.659692	1.26577	0.78478	-0.297919	-1.20463	-0.738812	-0.431701	0.591201	-0.189432	-0.207182	1.00935	-0.64135	-0.944989	-1.17147	-1.07105	0.482665	0.380767	-0.329297	-0.447891	1.22953	-0.405015
5830444B04Rik	0.954483
5830473C10Rik	-0.653725
5930403N24Rik	0.289091
5930412G12Rik	-0.576983
5930422O12Rik	-0.613691
6030408B16Rik	0.01868
6030419C18Rik	0.392998
6030445D17Rik	-0.281986
6030452D12Rik	2.99365
6030455H03Rik	-0.210373
6030458C11Rik	-0.6638	0.478674	0.440811	0.158292	0.603036	0.138075	-0.174012	-0.435583	0.245764	0.402118	0.0612472	-1.05327	-0.298762	0.310214	1.92325	0.884063	-0.309514	-0.192697	0.536251	0.136968	0.159564	-0.122	0.198404
6030468B19Rik	0.880553
6030471H07Rik	-3.17693
6030498E09Rik	0.272645
6330403A02Rik	1.70076
6330403K07Rik	-0.959999	0.123559	-0.0470922	-1.06329	-2.13032	0.108344	-0.383059	-0.700705	-0.575756	-0.319759	-2.36303	-1.19079	-0.185037	-0.471081	-2.944	1.28089	0.957424	-0.322087	-1.4584	-0.235674	-0.902543	0.13509	-0.881717
6330403L08Rik	0.0102032
6330408A02Rik	0.0514176	0.408705	-0.0288199	1.15755	-0.93407	0.0971277	-0.386799	-0.606188	0.546633	-0.505878	-1.52855	1.23563	-1.05091	0.663484	3.40872	0.846582	0.0992558	-0.313055	0.0138757	-0.442143	0.664104	0.0825276	-0.0939322
6330409D20Rik	0.508151
6330416G13Rik	-1.6714	-1.15697	-0.0135369	-0.648728	-0.188415	-0.230783	-0.215116	0.0677167	0.0702995	-0.678518	-0.196109	-0.0254929	-0.668695	-0.353784	-3.83654	-1.01039	-1.35657	0.744488	-0.689149	0.0798392	-1.12005	-0.882832	-0.723253
6330418K02Rik	-0.495873
6330444E15Rik	-0.289729
6330549D23Rik	0.891253
6430503K07Rik	0.131668
6430531B16Rik	-0.261077
6430548M08Rik	0.256761	-0.793587	0.133004	-0.229391	-0.386564	0.394804	0.527474	-0.0410055	0.196274	0.370609	-0.927926	0.752119	0.156716	2.14216	-3.63199	1.117	0.777263	-0.250252	0.0386793	-0.104543	-0.300795	0.471388	0.0189296
6430550D23Rik	-1.30897
6430571L13Rik	-2.02873
6430573F11Rik	-0.982725
6430628N08Rik	0.0626508
6430710C18Rik	-0.552961
6530401F13Rik	1.76878
6530402F18Rik	-0.306899
6530409C15Rik	1.05616
6720401G13Rik	-0.274369
6720416L17Rik	0.422946
6720489N17Rik	-0.798555
6820408C15Rik	-0.560543
6820431F20Rik	-0.223325	0.0998157	-0.404432	-0.0423994	-0.453641	0.724184	-0.513632	-0.214283	-1.48723	-1.05141	-1.85674	0.155452	-0.224588	-0.230955	-1.78984	-0.503166	1.00443	0.193016	-0.198508	-0.109994	-1.79272	0.132872	0.130759
7330404K18Rik	0.968719
7420426K07Rik	1.20735
7420461P10Rik	-0.150973
7530416G11Rik	1.47356
7530422B04Rik	1.21558
8030411F24Rik	-0.971171	1.2409	0.829253	0.618271	0.145865	-1.05711	-0.643893	-0.172678	0.0285477	0.362126	-0.0997601	0.468224	3.13978	0.0366574	-0.108914	-1.21911	1.06101	1.28563	-0.134578	1.00213	0.286079	0.809543	0.232455
8030423F21Rik	-1.33901
8030423J24Rik	0.23862
8030443G20Rik	-0.669386
8030451A03Rik	-3.36649
8030453O22Rik	-0.121374
8030462N17Rik	1.04547
8030474K03Rik	0.342582
8430403D17Rik	0.176433
8430408G22Rik	0.152081
8430410A17Rik	-0.344934	1.36469	0.725707	-0.0985065	0.551353	0.355385	0.655717	1.40479	0.272246	0.840663	-0.871526	-0.52277	0.567973	1.44056	2.4681	0.436291	2.02542	0.0226581	-0.257481	0.952282	0.494259	1.03119	0.0992341
8430419K02Rik	-0.404801
8430419L09Rik	1.69937	-0.538447	-0.101493	-0.141626	-0.792865	0.0848362	0.0267631	-0.499792	0.14192	-0.654341	-1.6492	0.792499	-0.656704	0.338789	-2.44248	0.218855	0.280793	0.268199	-0.228723	0.087731	0.519651	0.224253	0.042083
8430423G03Rik	0.00687995
8430427H17Rik	-0.499631
8430429K09Rik	-2.41343
8430432A02Rik	-1.95062
8430437L04Rik	0.275064
9030204H09Rik	-0.352988
9030612E09Rik	-0.928975
9030617O03Rik	-1.9625	-0.0993565	-0.902384	-1.4055	-1.03388	-1.78037	0.639528	0.342846	0.573006	-0.305401	1.21257	-0.61476	-1.37753	-0.301692	0.0516819	0.290778	-0.0961244	-0.274531	-0.542031	-0.832878	6.89373	0.331834	-1.07706
9030619P08Rik	-0.28034
9030622O22Rik	0.946469
9030624J02Rik	-0.940043	-0.9504	-0.299719	-1.70094	-1.51052	-0.141729	0.0657994	-0.497399	-0.671614	-0.450989	-1.25401	-1.11315	-0.71893	-0.438596	-0.814774	-0.187014	1.3008	-0.169611	-0.473104	-0.765389	-0.792133	-0.0271125	-0.564551
9130008F23Rik	1.26092
9130011E15Rik	-2.00304
9130015L21Rik	0.230544
9130017K11Rik	0.645271
9130017N09Rik	0.680366	0.789212	0.760399	0.219829	-0.660167	-0.193724	0.687189	0.27936	-0.0829995	0.447608	0.541005	0.735744	1.23919	0.458016	0.23929	-1.21855	0.0826402	0.0612127	0.206637	0.653719	0.403261	0.234413	0.594769
9130019O22Rik	-2.40386
9130019P16Rik	0.100934
9130020K20Rik	-0.11266
9130023H24Rik	0.0197547
9130024F11Rik	-0.953266
9130204K15Rik	-0.293891
9130204L05Rik	0.118875
9130206I24Rik	0.796304
9130213A22Rik	-1.52634
9130221H12Rik	1.13819	-0.228369	0.208471	0.282482	-0.591495	0.0922639	-0.488738	1.53958	-0.00198081	-1.19262	0.563358	-0.850941	0.822059	0.734981	0.0879167	-0.60754	-0.904517	0.527206	-0.908356	0.212576	-0.192379	-0.256689	-0.307196
9130230L23Rik	0.126339
9130230N09Rik	-0.899975
9130401M01Rik	2.90816	6.33553	-0.488293	-0.15598	1.67262	0.200593	0.874519	-1.34347	-0.467959	0.45814	0.22368	-1.46079	2.74367	-1.32163	1.88705	-0.422822	-0.647827	0.64664	0.430296	0.593592	-0.527517	-0.52051	0.0462433
9130409I23Rik	0.39464
9130409J20Rik	-0.822776
9130410C08Rik	-0.242597
9230020A06Rik	0.903486
9230104L09Rik	0.135825
9230105E05Rik	0.349631
9230106D20Rik	-0.794239
9230109A22Rik	1.88708
9230110C19Rik	3.15136
9230110F15Rik	1.30508
9230112D13Rik	0.255668
9230112E08Rik	1.6794
9230113P08Rik	0.193044
9230115E21Rik	0.637018
9230117E06Rik	-0.160186
9330020H09Rik	0.449429
9330101J02Rik	-0.731268
9330132A10Rik	0.403502
9330133O14Rik	-2.50662
9330154J02Rik	0.624203
9330154K18Rik	-0.0498254
9330158H04Rik	0.0843288
9330159F19Rik	3.36416
9330159N05Rik	2.15827
9330160F10Rik	-0.73934
9330162012Rik	-4.3828
9330171B17Rik	-4.24028
9330182L06Rik	0.963167
9330182O14Rik	-0.333801
9330198N18Rik	0.185058
9430007A20Rik	0.0454318
9430008C03Rik	-0.0522025
9430015G10Rik	1.37153	-1.68036	-0.166309	0.609281	0.170518	-0.738591	0.280827	-0.431006	0.37613	-0.0725792	-0.631056	0.745392	0.826313	0.778991	-0.347451	1.50545	1.19224	-0.402148	-0.274737	-0.0121783	-1.19726	0.0923545	0.87118
9430016H08Rik	0.0238629	0.139282	-0.361578	-0.588134	-0.483423	0.0376482	-0.0551027	-0.125376	-1.72992	0.424115	0.284263	-1.96223	8.64098	-0.0503524	-5.19816	-1.77596	1.13878	0.119491	-0.691943	-0.615157	-0.0946591	-0.625052	-0.929079
9430020K01Rik	1.63288
9430021M05Rik	-3.31856
9430023L20Rik	0.20214	1.22804	0.932257	-0.262941	0.342815	-1.50636	1.85186	2.21722	-0.239273	0.42378	-2.26774	-0.33115	0.533016	0.545343	-0.464935	0.441814	0.467061	1.67471	0.402529	0.0635093	-0.467888	0.932959	2.21193
9430024E24Rik	-0.4676
9430025C20Rik	-1.21739
9430029A11Rik	0.398191
9430038I01Rik	1.20904
9430041J12Rik	-0.302592
9430069I07Rik	0.553709
9430073C21Rik	-0.874063
9430091E24Rik	0.486689
9430093N23Rik	0.487494
9430097D07Rik	-0.229463
9530002B09Rik	0.263464	1.2887	-0.0203487	-0.665407	0.737185	-0.117636	-1.01636	0.302337	0.413322	0.547207	2.00587	0.17171	-0.775547	0.954755	-0.600116	-0.585323	0.203439	-0.368773	0.486292	1.05806	0.311012	-0.360797	0.221857
9530003J23Rik	-0.994694
9530026F06Rik	-0.821889
9530034E10Rik	-0.426233
9530036M11Rik	-1.29911
9530046B11Rik	0.144844
9530051G07Rik	0.405544
9530053A07Rik	1.456	-0.684601	-0.489818	-0.443202	0.979715	-0.153211	-0.149617	0.483885	0.211265	0.265351	-0.36256	-0.368563	-1.30432	0.605545	-0.895902	-0.317772	-0.819098	-0.283883	-1.10792	0.859369	0.453439	-0.215115	-0.128754
9530056K15Rik	-0.515181
9530068E07Rik	0.31856	0.863021	-0.0708888	0.000201032	-0.825757	0.0891188	-0.427461	-0.723825	0.0719196	-0.850322	-1.9577	0.216399	0.301573	0.163016	2.63392	1.14162	0.167437	-0.869527	0.497856	-0.209569	-0.456488	-0.552427	0.572521
9530072K05Rik	0.363958
9530077C05Rik	-0.214343
9530080O11Rik	0.0723637
9630013D21Rik	-0.349781
9630013K17Rik	0.623856
9630028B13Rik	0.585625
9630028H03Rik	0.778976
9630033F20Rik	0.17344
9630041A04Rik	2.17379
9830107B12Rik	0.303345
9830144P21Rik	-0.0139015
9830147E19Rik		-0.0441645	0.548458	0.310078	-0.189978	0.749017	0.860182	0.385242	0.413962	-0.275883	-1.14136	0.30915	0.288438	1.06116	2.17305	0.823508	0.99475	0.512411	-0.272093	-0.321359	0.181978	0.151611	-0.871689
9930012K11Rik	-2.14799
9930013L23Rik	2.8501	0.421882	0.20559	-0.238391	-0.436439	0.348502	-1.06454	0.0428683	-0.416491	-0.0633395	-1.09859	-0.116906	-0.440427	11.9732	-0.0309964	-0.122803	0.341197	-1.38676	-0.590325	0.463572	0.40437	0.361335	-1.23263
9930021J03Rik	-4.55666
9930022D16Rik	-0.0366827
9930038B18Rik	0.330882
9930104L06Rik	1.32818
9930111J21Rik1	-0.111797	-0.0343604	-0.174908	-0.423875	-0.38717	-0.313551	-0.560077	-2.00541	-0.696712	0.0426973	0.115733	-0.850515	0.484721	-1.76544	0.584891	-0.819517	-0.779475	-1.10511	-0.604461	-0.346097	0.0360596	-1.69874	-2.61007
9930111J21Rik2	0.479899
A030003K02Rik	-0.127855
A030009H04Rik	-0.52102	0.496696	-0.111565	-0.357771	0.0908249	0.69105	-0.136833	-0.304868	-1.37035	0.371826	-0.668123	-0.370767	-0.102679	0.987259	-10.8519	0.249732	1.26451	0.316234	-0.329048	0.0676276	0.914079	-0.131587	-0.649317
A130006I12Rik		-0.278854	0.288184	-0.263162	0.701967	0.277594	0.107403	-0.246495	1.02221	0.422818	-0.325471	-0.372726	1.03576	0.0942134	1.09877	-0.925495	-0.0739517	-0.762237	-1.85195	0.0366782	-0.849316	0.274192	-0.100707
A130010J15Rik	-0.401402
A130023I24Rik	-0.614439
A130030D18Rik	0.289758
A130049A11Rik	-1.63588
A130050O07Rik	0.156036
A130051J06Rik	0.123823
A130057D12Rik	-0.227758
A130066N16Rik	-0.619036
A1bg	0.378884
A1cf	1.55445
A230004M16Rik	-1.22586
A230005M16Rik	-1.01209
A230006K03Rik	-0.863311
A230009B12Rik	0.603812
A230046K03Rik	0.15859	-0.496404	0.256469	1.07372	-0.143074	1.16358	-0.0849226	-0.66458	2.21326	0.378164	-1.62211	0.274489	1.10768	1.58526	-1.07491	0.0564942	1.3073	1.99018	0.461683	-0.480818	-1.10283	0.587718	0.439348
A230050P20Rik	-2.01731	-1.30964	-0.629862	0.115766	-2.46659	0.123011	-1.01424	-0.597337	-1.07379	-1.22483	-1.22399	-0.755148	-7.50002	-2.10707	-4.16429	-0.0948168	-0.63	0.8088	-0.259303	-0.327975	-7.69692	-0.856085	-1.05325
A230052G05Rik	0.276587
A230056P14Rik	0.693039
A230059L01Rik	-1.37732
A230065H16Rik	0.0345555
A230071N21Rik	-0.738805
A230072C01Rik	-0.257913
A230072E10Rik	-2.61826
A230072I06Rik	0.183773
A230083G16Rik	-0.348929
A230083N12Rik	-1.52538
A230103J11Rik	0.226153
A230108P19Rik	2.26064
A2m	3.72366	1.49216	-0.399691	-0.0147552	0.60439	1.06062	0.797633	1.14592	0.343137	1.48615	1.68125	2.26138	9.69769	0.593814	-0.05802	0.999966	0.813321	1.04949	0.141645	1.33092	-0.3034	0.745718	0.23424
A330017A19Rik	1.03207
A330021E22Rik	-0.0968495
A330035P11Rik	0.0229988
A330040F15Rik	-0.372964
A330041J22Rik	-1.2737
A330043C09Rik	-4.8675
A330044P14Rik	-0.196713
A330050B17Rik	-0.237676
A330070K13Rik	0.209089
A330102I10Rik	-0.977449
A3galt2	1.01729
A430005L14Rik	-0.533951	3.05553	0.149481	0.290603	0.766873	0.218604	0.625925	0.845879	0.712857	0.429297	0.409246	-1.30009	0.48109	0.540892	0.658413	-0.0107907	1.83956	0.907424	-0.00395373	-0.0846845	0.301712	-0.0700872	0.2278
A430010J10Rik	0.384996
A430018G15Rik	-1.28266
A430033K04Rik	-0.519139
A430035B10Rik	-0.192898
A430048G15Rik	-0.552416
A430057M04Rik	1.18127
A430060F13Rik	2.5108
A430071A18Rik	0.240967
A430072P03Rik	0.45048
A430078G23Rik	-1.78665
A430078I02Rik	-0.789824
A430092G05Rik	0.251861
A430093F15Rik	1.42676
A430104N18Rik	-0.17135
A430105I19Rik	-0.374562
A430108G06Rik	-0.0851044
A430110C17Rik	-1.36125
A430110L20Rik	0.221082
A4galt	1.35418	-0.133658	0.562107	0.179655	-0.785361	-0.504943	0.372683	-0.228465	0.665354	-0.717205	-0.942348	-0.0237067	0.911219	-1.05065	-0.337466	0.475967	-0.656385	0.466498	2.71896	-0.560479	0.451016	0.191414	-1.8153
A4gnt	0.640051
A530010F05Rik	-0.431561
A530013C23Rik	-1.26037
A530016L24Rik	-1.49566	-0.347002	0.909302	-0.996918	-1.50047	0.199513	0.804028	0.229785	0.469316	-0.166983	-2.20325	0.604403	-0.00128752	0.400736	0.282805	-0.711853	-1.26388	0.313369	0.0402629	-0.676367	-0.0352002	0.904572	-0.567122
A530017D24Rik	-0.316741
A530021J07Rik	-0.164552
A530032D15Rik	-0.0622975
A530040E14Rik	-0.918262
A530053G22Rik	0.351034
A530054K11Rik	-1.19267
A530058N18Rik	-0.706819	-0.0343694	-0.200898	0.450372	-0.099801	0.0962323	0.23719	-0.117151	-0.248674	0.934874	1.19423	-0.817922	-0.449119	-0.1304	-2.27214	-0.775158	-0.469929	0.578786	-0.272282	-0.733778	-0.551302	-0.248411	0.355184
A530064D06Rik	0.122048
A530072M11Rik	-1.53628
A530076I17Rik	0.837891
A530084C06Rik	0.573873
A530088E08Rik	2.11333
A530095I07Rik	0.421657
A530099J19Rik	0.341775
A630001G21Rik	0.220255
A630007B06Rik	-0.940779	-0.686144	0.101107	-0.657554	0.232396	0.833453	0.817418	0.471162	0.188346	0.297177	1.10406	-0.28982	0.588013	0.357054	-0.264894	1.79379	1.07234	1.53061	-0.299612	1.26955	1.42669	0.421702	-0.502244
A630010A05Rik	1.25933
A630012P03Rik	3.14326
A630014C17Rik	-0.274507
A630023A22Rik	-0.7939
A630023P12Rik	-0.169893
A630031M04Rik	0.598369
A630033H20Rik	-1.05641
A630050E04Rik	-0.450324
A630052C17Rik	-0.309968
A630073D07Rik	-0.185659
A630076J17Rik	-0.186104
A630077J23Rik	-0.129399
A630091E08Rik	-0.562892
A630095E13Rik	-2.29261
A630095N17Rik	0.275534
A730011C13Rik	0.480348
A730013G03Rik	0.678194
A730015C16Rik	0.00672345
A730017C20Rik	-0.618098
A730017L22Rik	-0.820859	-0.141305	0.497155	-0.136194	-0.172403	-0.48569	-0.170198	0.676338	0.0161939	-0.122773	-0.355164	0.182112	0.840162	0.162963	0.254289	0.308877	-0.361005	-0.489921	-0.560995	0.380613	-0.313882	1.49578	0.00851533
A730018C14Rik	2.20651
A730020M07Rik	1.19067
A730032A03Rik	0.501929
A730035I17Rik	0.878359
A730036I17Rik	-0.061653
A730045E13Rik	0.440482
A730046J19Rik	2.3664
A730049H05Rik	0.205449
A730060N03Rik	0.73057
A730071L15Rik	0.568931
A730081D07Rik	-0.166048
A730085A09Rik	0.311674
A730085K08Rik	-0.622748
A730090H04Rik	2.13756
A730090N16Rik	0.624288
A830005F24Rik	-3.11678
A830010M20Rik	-0.813314
A830011K09Rik	-0.837346
A830012C17Rik	-1.00067
A830018L16Rik	-2.05996
A830019P07Rik	-3.13026
A830031A19Rik	-1.36425
A830035A12Rik	-0.563539
A830036E02Rik	-8.95456
A830039N20Rik	-1.08584
A830073O21Rik	-1.82165
A830080D01Rik	-0.359108
A830082K12Rik	-5.40375
A830092H15Rik	0.182785
A930001C03Rik	0.0858588
A930002H24Rik	-0.161789
A930002I21Rik	0.683104
A930003A15Rik	0.684081
A930004D18Rik	0.10092
A930006I01Rik	-0.313365
A930006K02Rik	-1.6774
A930009A15Rik	0.0711069
A930012O16Rik	-0.98366	-0.46341	-0.806723	-0.318934	-0.0391651	-0.682527	-0.639748	-0.0782012	0.22389	0.695046	-0.0168349	-0.0321919	0.620742	-1.78877	-1.11217	-3.37635	-0.873063	-0.644664	-1.11963	0.492703	-0.961619	0.0260951	-0.107152
A930013B10Rik	-0.0551048
A930016O22Rik	-0.80272
A930017K11Rik	-0.316127
A930017M01Rik	-2.92979
A930018M24Rik	-0.358909
A930018P22Rik	-0.0622359	-0.114019	1.18737	-0.159138	0.230294	0.244561	-0.429154	-0.224235	0.538712	-0.212514	0.751107	-0.797148	0.739267	-0.271978	0.300548	-1.67278	-1.81235	0.543737	-0.399198	-0.184649	0.0537984	0.568959	0.447219
A930019D19Rik	-1.91966
A930024E05Rik	0.775991
A930028C08Rik	0.337354
A930031H19Rik	0.423559
A930033H14Rik	-0.190693
A930041C12Rik	-0.103182
A930104D05Rik	-0.267909
AA386476	0.146842
AA387200	-0.173211
AA414768	-0.563919
AA415398	-0.078994
AA465934	1.47472
AA467197	-0.228236
AA474331	-1.8689
AA474408	0.965794
AA543401	1.22908
AA645442	-0.393534
AA792892	1.80385
AA986860	0.659846
AA987161	-0.580484
AB041803	7.07359	-0.476997	0.153244	0.448892	0.777846	0.832532	-1.45609	0.0735264	-0.211125	1.12279	0.312229	-0.314144	0.0964399	0.0246178	0.820526	-5.12282	0.0157243	-0.0897711	0.23706	-0.748396	0.441481	-0.912638	-0.481694
AB041806	1.25278	0.0682706	0.18224	0.0303495	0.428431	-0.153778	-0.353837	-0.604786	-0.538141	0.188399	1.43798	-1.14201	0.732224	-0.666411	1.02642	0.509369	-1.50283	0.779856	-0.819985	-0.0726646	0.351343	-0.0928421	-1.25608
AB099516		1.68067	0.554692	-0.746012	-0.303033	-0.342318	0.744839	0.908039	0.54574	-0.246735	-1.23533	0.709873	9.61165	1.61032	1.70556	1.98463	1.18755	0.271556	0.00695347	-0.3213	2.2932	2.05615	0.895916
AB124611	-1.01157
AF067063		-1.26718	-0.170081	0.750133	0.176343	-0.452774	-0.648606	1.07465	1.04923	-0.418013	0.42741	0.566632	-0.191065	-1.74608	-0.711744	1.24914	-0.198419	-0.148477	1.16879	-0.461704	-0.0264772	0.621979	0.930405
AF251705	0.447837	-0.0128843	-0.315307	0.0587774	-0.184637	0.106466	-0.63383	0.0156468	0.414486	-1.11979	-0.400559	1.75498	-0.869334	0.187462	0.98951	0.08465	-0.676911	1.33659	-0.395558	0.637114	0.073058	0.259482	-0.689567
AF357355		1.12278	-0.200238	0.568758	-0.1797	0.834007	-1.00906	-0.0623373	0.0115307	1.7151	0.853004	0.172495	-1.72059	-0.262462	1.90624	1.43472	-1.12915	-0.935237	-0.169328	-0.994683	-0.327854	0.714839	-0.10534
AF366264	-0.445031
AF529169	0.232185
AI118078	-0.287957
AI182371	-2.21687
AI314180	-0.966485	-0.392623	-0.332356	-0.459576	-0.152837	-0.0990504	0.710412	-0.762922	-0.337786	-0.652665	-1.5046	0.754779	-0.856484	1.63131	0.226368	0.343201	1.23367	0.522464	0.440182	-1.0143	0.415104	1.62313	0.253902
AI314831	-0.459067
AI317395	-0.220084	-0.610469	0.424034	0.0745106	0.190826	0.293382	-0.632115	-0.425089	0.396763	0.909296	-0.211139	-0.139604	0.80436	-4.46465	0.420387	1.07777	0.882374	-1.22733	-0.076804	-0.837965	0.863804	0.435642	-0.0595419
AI413582	-0.341862
AI427809	-0.816326
AI429214	-0.399096
AI462493	-0.510069	1.03445	-0.474578	-0.740456	-2.32929	-0.36803	-1.08879	-0.681525	0.144186	-0.537955	0.0781729	-0.357751	-2.67841	-2.67707	0.343008	-4.50171	-1.43398	-3.46135	-0.622992	-0.785777	-1.77986	-1.36798	-0.300373
AI464131	0.541829	-0.515443	-0.0100958	-0.0246481	0.116963	1.22657	0.946489	0.0517747	1.17229	-0.477816	-1.24413	-0.127476	1.12181	0.176834	1.62585	2.0664	0.635456	-0.215184	-0.144085	0.533727	0.991144	-0.0350704	4.64759
AI467606	-0.0425104
AI480526	-2.907
AI481877	-1.09405
AI504432	-0.735492
AI507597	0.21813
AI593442	-3.75228
AI597468	-0.12546	1.22026	0.57507	0.0743116	-0.0130679	-0.191232	0.0216243	-0.352064	1.07218	-0.577362	-1.11312	-0.111291	0.328182	-0.434808	0.360357	-0.548426	0.678002	0.258121	-0.229755	0.0618155	-0.649565	0.596972	-0.0663447
AI597479	-0.516026	-1.29376	-0.107224	-1.19086	-0.521718	0.329147	-1.09623	1.38571	-0.97938	0.168677	0.291215	-1.77172	-0.583041	-1.24221	0.9779	1.18275	-0.869037	0.0314525	-1.1553	-0.320179	0.383258	-0.71379	-0.426617
AI606181	0.829051
AI606473	0.619812
AI607873	-0.497446
AI646519	-0.0777973
AI661453	-0.12797	-0.564593	0.236706	-1.17605	1.0153	-0.533501	0.278191	0.791463	0.0752791	0.462014	1.26236	-0.960102	0.287614	-0.519903	0.163331	0.961134	-2.0081	-0.272016	-0.833455	0.469529	0.908906	-0.142116	0.354931
AI662270	-0.324747
AI747448	-0.421506
AI836003	-0.561828
AI837181	-0.0407458	-1.34041	-0.0129047	-1.11611	-1.19164	0.0836329	-0.146648	-1.47698	-1.54757	0.411952	-0.657845	-1.08626	-0.0923919	-0.414879	-3.5218	-1.26487	-0.329683	-0.158292	-1.40191	0.388021	-1.23063	-1.50291	-2.33784
AI838599	0.683701
AI846148	-0.0743429
AI847159	0.227859
AI848285	0.738508
AI854703	0.439017
AI987944	-0.767146
AK010878	-0.712031	0.208773	-0.170885	-2.20521	-0.144616	-0.0780832	0.390461	0.394621	-1.04151	-0.64255	-0.093113	-1.08388	-0.780279	-0.730257	-0.184397	-2.18836	0.664233	-0.327892	-0.288618	-0.470561	0.430038	-2.14827	0.163261
AK129341	0.112387
AK157302	0.856839	1.30417	0.587595	-0.609913	-0.436209	0.125447	0.324024	-0.112881	0.367112	-0.149859	-1.72519	0.300839	0.783684	0.464823	-1.25969	-0.411507	1.66059	0.184529	-0.0325848	-0.535111	-1.30991	1.01732	-0.18578
AU015228	0.929799
AU015336	-1.02749
AU015836	-0.372289
AU016765	0.470598
AU018091	-0.541081
AU019823	-0.46682
AU019990	1.16394
AU021092	-1.69269	1.51863	-0.217695	-2.59684	-0.509742	-0.648316	0.0229626	-0.425501	0.849627	-0.769543	-0.669147	-0.208437	-0.233562	0.0464883	0.223985	-0.0802268	0.901657	-0.999401	-0.618212	0.187519	0.449409	0.0213726	-0.474244
AU022252	0.187172
AU022751	-0.0702864
AU023070	-0.788558
AU023871	-1.17468
AU040320	-0.196972	-0.263579	-0.033533	-0.76862	-0.962044	-0.324094	-1.50423	-0.437359	-0.596946	-0.503146	-2.10955	-0.000238298	-0.45363	0.0902192	-1.2434	-2.77008	0.408566	0.0995586	-0.980232	-0.883686	-1.72445	-0.601703	-0.414421
AU040972	-1.03563
AU041133	1.03119
AV039307	-0.554563
AV064505	-0.130878
AV099323	0.0912648
AV320801	-0.853301	-0.248885	0.0769645	0.00499719	-0.19661	-0.195475	0.939865	0.101834	-0.50536	-0.336525	-0.534254	0.56336	-0.154657	1.19068	-0.965272	-0.0660045	0.865476	-0.245163	-0.468366	-0.857083	0.212654	-1.10608	0.461383
AW112010	-0.060655	-0.0243539	0.938031	-0.320562	0.606873	0.670391	0.102329	0.504496	0.274031	1.11142	1.22605	0.267849	0.958367	0.806586	4.79584	-0.266244	-0.411202	-0.515989	1.00072	-0.641341	0.317256	-0.883653	-2.52853
AW209491	0.43975	-0.933737	0.208192	0.646344	-0.670961	0.0526329	-0.177198	-0.493678	-0.265262	-0.816319	-1.99798	-0.182844	-0.135369	0.622462	0.168766	0.231987	4.36976	-0.101227	0.0659303	-0.549852	0.402567	-0.780044	0.924419
AW495222	-2.0288
AW549877	-1.62987	0.656935	0.371894	-0.736947	-0.323136	-0.431724	0.560616	0.4004	0.450342	0.713525	1.08728	0.312865	-0.870803	-0.383226	-0.213548	-1.51865	0.230237	-1.24751	-1.02561	0.928438	0.654729	0.00438178	1.4241
AW551984	-1.18185
AW554918	-0.693604
AW822073	-1.11924
AW822252	-0.878272
AY036118	-1.02977	0.430449	-0.0868635	0.127079	-0.37124	1.47677	0.279559	0.465546	0.886544	-1.06134	0.234896	-0.597779	0.193798	-1.24717	1.5986	-2.34021	-0.652132	-0.529388	0.570748	0.060801	-0.407198	-0.140214	-0.889373
AY074887	0.659535	-0.656389	-0.39922	0.583992	-0.328639	-0.0780406	-0.0954102	0.0535022	-0.627889	-0.43094	-0.059935	0.630891	-0.292455	-0.0145046	0.21744	-0.339306	0.161236	1.23703	-0.124366	0.783781	0.350169	0.852932	-0.131532
AY358078	-0.146365
AY512915	0.285097
AY512931	-0.871511
AY702102	-0.396977
AY702103	0.67484
AY761184	-0.458499
Aaas	-4.11685	-0.290599	-0.257825	-1.80138	-1.12471	-0.0529454	-0.700332	-0.841266	-0.50627	-0.748427	-1.34355	-0.180492	-3.5329	-0.93075	-2.19658	-1.37145	0.169429	0.423385	-0.439555	-0.99612	-2.28517	-0.474706	-1.23928
Aacs	-0.329539	0.330259	-0.360002	-1.60082	-0.944208	-1.10941	0.23271	-0.386156	-0.726662	-0.309464	-1.63207	0.351553	-0.237793	-1.47665	-1.2954	-1.0948	-0.28647	-0.862242	-2.16116	-0.394453	-0.41704	-2.83592	-0.621112
Aadac	1.37053	0.764445	0.177303	-1.1335	-0.46724	0.181466	-0.256248	0.00971906	0.291938	0.692583	0.55521	-0.108944	-0.415723	-0.849909	-0.536626	-0.666271	0.536297	-1.13833	0.459719	0.0147711	0.265104	0.8406	-0.964205
Aadacl2	0.875556
Aadacl3	0.24129
Aadat	-0.869352	0.974282	0.087004	-0.422264	0.834336	0.296075	-1.49231	0.0399955	1.17819	0.740494	0.1767	-0.784898	1.92803	-0.776938	0.0725825	0.528836	-0.302869	0.209779	1.86307	-0.218207	0.739854	1.55867	2.20398
Aaed1	0.55021	1.38874	0.201255	-0.298897	0.103357	-0.793892	0.385375	0.515641	-0.348841	0.715405	-0.0623367	-0.0738558	-0.265069	1.85097	-0.969159	2.43761	1.36611	-1.47131	0.0674144	0.225664	0.878751	0.840431	1.70435
Aagab	0.418762	-0.768914	0.264263	0.181525	-0.236544	0.239504	0.30579	1.96678	1.09583	-0.476063	-1.68715	1.10171	1.52343	2.93066	-0.106806	0.996357	-0.0256655	2.07453	0.0546032	-0.828421	-0.143253	0.365242	1.98008
Aak1	-0.317001
Aamdc	-0.600386	2.18656	-0.145643	0.288619	0.345181	-0.945923	-0.10025	-0.25108	1.14055	0.300216	0.903853	0.21785	0.182351	1.01695	2.20304	-0.0263477	1.91259	0.862209	-0.285543	-0.0392381	2.59577	-0.462251	1.19406
Aamp	0.308601	0.628091	0.0799106	-0.928883	-0.620501	-0.679067	0.662525	0.0662447	0.585417	-0.857317	-1.78971	0.13962	3.022	1.04543	-3.16683	0.0971025	3.04364	-0.029212	-0.172309	-0.459364	0.671883	0.45802	0.74495
Aanat	0.248118	0.578684	0.100415	0.161311	-0.691596	-0.928257	-0.177216	0.311326	0.549982	0.340783	-0.573779	0.0488014	-0.760602	-0.734558	0.618159	-1.0882	-0.445444	0.0786285	-1.4649	1.29396	0.0974454	0.270515	-0.490643
Aar2	0.791493	-0.465051	0.300677	-1.2105	0.156817	-0.496215	0.175369	0.56698	-0.776262	-0.232911	0.201697	-1.31043	0.173894	-0.341095	-4.35827	-0.638343	0.413691	0.16158	-0.462866	0.270665	-0.710503	0.111319	0.344114
Aard	-0.477206	0.763345	-0.529333	-0.458526	-6.71748e-06	0.635271	0.0717421	-0.566365	0.00479489	1.33398	1.07451	-0.888454	-0.261064	-2.03273	-0.684567	-1.83332	1.10866	-1.08385	-1.31645	-1.12727	0.942584	-0.27687	0.0886288
Aars	-0.834786	-0.0197005	-0.341001	-0.65533	-0.763712	-0.114558	-0.463662	-1.0441	-0.676681	-0.519673	-2.20826	0.28563	-1.23918	-0.533886	-5.87665	-0.845677	1.68567	-0.205026	-0.910496	-1.07448	-2.05975	0.103206	-1.18329
Aars2	-0.754092
Aarsd1	-3.97587	0.731606	0.212407	-1.28885	-1.2636	-0.242425	0.167211	0.344538	-0.0894853	-0.230067	-1.60993	-0.0118782	0.158441	-0.18966	-0.827042	-2.0758	-2.03882	0.0109642	-0.553075	-0.448054	-0.658379	-0.554093	-2.36628
Aasdh	-0.159344
Aasdhppt	0.106256
Aass	0.0123446	1.46414	0.0121713	-0.300458	1.73218	0.506905	-0.0135371	0.834519	0.985453	0.65099	0.589586	0.178818	-0.746507	1.01413	0.503116	2.16921	0.697748	1.36226	1.45724	0.0420374	0.168894	0.891192	0.523338
Aatf	-1.00024	0.617338	0.15065	-1.72988	0.202436	0.0168268	-0.0531057	-1.24517	-0.147726	0.638641	-0.274199	-0.959289	-1.76126	0.051943	-0.829527	-2.10207	-0.184782	0.453337	-0.466831	-0.513953	-0.240483	-0.660254	-0.375403
Aatk	0.00835253	-0.600586	0.180549	-3.07005	-1.59541	-0.13517	-0.153355	-1.30439	-0.39138	-1.47935	-1.73686	0.359357	0.178297	-0.564551	0.476675	0.914466	-0.826521	-0.206016	-1.46284	-0.317201	-3.45148	-1.531	-0.933959
Abat	-0.255813	-0.674328	-0.169593	-1.77138	-1.90092	0.163577	0.477917	0.0695807	-0.905121	-1.05929	-2.22908	-1.04989	2.93221	0.0707769	-0.917742	-0.258612	0.856311	-0.66912	-1.16204	-0.770893	-0.231927	-0.0957573	-1.25077
Abca1	-2.55391	-2.44801	-0.22079	-0.49323	-0.68063	0.904372	-0.459232	0.72336	-0.459943	-0.391084	-1.04542	0.226144	-0.473939	0.38925	-4.73192	-1.01625	0.905565	-0.138263	0.290228	-0.486987	-1.93515	-0.216232	-0.400127
Abca12	0.240226
Abca13	0.42293
Abca14	-0.989345
Abca15	-0.159431
Abca16	-0.159048
Abca17	1.5532
Abca2	0.938288	-0.302884	0.120291	-0.818279	-0.901868	-0.332157	-1.33489	-0.305025	-0.403714	-0.709611	-1.62219	0.602862	-2.66957	-0.157655	-0.462884	0.724782	-1.87109	-0.654741	-0.880186	-0.957616	-1.95486	-0.171156	-1.05094
Abca3	-0.790174	-0.947612	-0.235573	-2.17318	-1.04694	0.0824104	0.145499	-0.025362	-0.239622	-0.414548	-1.16922	-0.472065	-0.318364	1.20684	-3.81813	1.39079	0.219696	-0.799428	-0.832804	-0.957767	-1.64723	-1.96493	-0.0380542
Abca4	-8.74069	-0.677559	0.426079	0.589735	-0.789664	-1.55081	-0.170411	0.587782	0.494192	-0.0592501	0.0363357	0.192003	0.110982	-0.314452	-1.86007	-0.29398	-0.350489	0.609437	-0.445822	-0.091287	0.682086	0.335267	-0.385434
Abca5	0.614965
Abca6	0.916098
Abca7	0.669508	0.428625	0.101532	-0.555162	0.479463	-0.381706	-0.573676	0.601086	-1.34002	0.16009	0.458759	-0.30617	0.903125	3.53845	1.45987	3.03113	-0.63874	0.219443	-0.889961	0.504851	-0.53274	-0.207227	1.10832
Abca8a	0.325813	-0.571874	-0.0837941	-0.168555	-0.0577721	-0.3208	0.179097	-0.198206	-0.481575	0.00844091	0.839232	0.816107	-0.246876	1.34067	-0.852969	0.246691	-0.258785	-0.602531	0.439859	0.350821	0.886012	0.05583	-0.969673
Abca8b	-1.52371	-0.461535	-0.145559	0.22296	0.345384	0.509766	-0.186566	-0.370472	-0.569725	0.514301	0.478175	-0.544546	-0.728831	0.0732337	-4.19143	-0.337129	0.230019	-0.681313	-0.691102	0.692772	-1.89499	-0.478357	-0.0527125
Abca9	6.34243
Abcb10	-1.20439	0.249748	-0.220431	-1.5812	-0.0833235	-0.507474	-0.944538	-0.29685	0.193279	0.257758	-0.876491	0.347291	-1.51309	-0.521554	-1.21786	-8.78045	-0.971997	-1.06206	-0.501908	0.0833189	-0.537213	-0.980025	0.0536698
Abcb11	-0.509671	-1.7562	0.15442	-0.106635	-0.448581	0.671089	0.0622427	0.533223	0.35379	-0.204105	0.268987	-0.293269	0.517883	-0.116682	0.167712	0.0133049	-0.197768	-0.508393	-1.12729	0.237753	-1.18741	-0.747638	1.2616
Abcb1a	-0.652227	-1.96124	0.628332	-1.59717	-1.30941	0.29038	-0.555206	0.59298	-0.661399	-0.870017	0.118757	-0.310278	0.0851231	-0.377488	-2.44391	-0.856186	-1.50564	0.772457	-0.33396	-0.417952	-0.693096	-2.00928	-0.644166
Abcb1b	-0.415644	-1.80863	-0.65901	-0.492518	-0.269761	-0.458865	0.180392	-0.997465	-0.664441	-0.283305	1.32224	-0.980296	0.220395	0.554676	-1.80392	-0.570068	0.154959	0.415352	0.264342	-0.547833	0.806398	-0.272315	-0.350108
Abcb4	-3.65119	1.05577	-0.444102	-0.797222	0.181921	-0.466874	-0.377797	0.116559	0.155935	0.710055	0.888257	-0.482777	-0.794879	-1.06587	-0.269999	-0.216516	-2.49922	-1.2596	-1.41176	-0.0183989	-0.0685151	0.210984	-1.00348
Abcb5	-1.49764
Abcb6	-2.65624	-0.27077	-0.515821	-0.941898	-0.991882	-0.534276	-0.506878	0.0930437	-1.09451	0.0873237	-2.8815	-1.38533	0.283421	1.23102	-3.05174	-0.667935	0.440938	-1.64431	0.00666232	-0.235158	-0.586984	-0.880242	-1.18611
Abcb7	0.70343	-0.48213	-0.252772	0.596033	-0.338402	1.63567	0.305492	0.060652	0.473983	-0.51933	-1.37049	0.642872	-0.893698	2.5677	-1.11813	-0.210165	0.931057	2.21443	0.671772	0.081372	-0.0646933	0.679025	0.943185
Abcb8	0.167454	-0.421775	0.273275	-1.39388	-0.566011	-1.08878	-0.99136	-0.966934	-0.507394	-0.677428	-2.31675	-0.337385	1.51567	0.0881277	-3.05522	-1.63744	0.728614	-0.749324	-0.55467	-0.881148	-1.55056	-0.667182	0.251413
Abcb9	-0.836228	0.02071	0.0492799	-1.36203	-0.627602	-0.591389	-0.239544	-0.585673	-0.672097	-0.174766	-1.16096	0.0454897	0.530346	0.421863	-5.18662	0.996991	0.693107	-0.162538	-0.259323	-0.571016	-0.58444	-0.640491	-0.253552
Abcc1	-0.919064	-1.05021	-0.138884	-2.24996	-1.64804	-0.0167001	1.24508	-1.05088	-1.00932	-1.4658	-1.37503	-1.77593	1.43543	-0.27224	-1.99689	-0.0729008	-1.14092	-2.19152	-0.0334007	-1.04927	-0.923334	-0.816752	-1.16518
Abcc10	-0.251454	-0.873126	0.148847	-1.03331	-0.592931	-1.46541	0.213032	-0.153472	-0.0493277	-0.980991	-1.88494	0.132976	0.722911	-0.0278471	-0.810618	-0.607877	-0.439791	0.125368	-0.351381	-0.784206	-0.379431	0.240239	0.00398757
Abcc12	0.429891
Abcc2	-0.107807
Abcc3	0.914345	-1.21949	1.26623	-0.0382533	-1.2896	-0.633856	-0.14927	-0.07595	-0.137903	0.285707	-0.267837	-0.495638	0.0960357	-0.216325	-1.10593	0.142205	-0.225078	0.326068	-0.473433	1.05085	-0.0532612	-0.456669	0.610219
Abcc4	1.26911
Abcc5	4.64344	0.290414	-0.101185	-0.191009	-0.119315	0.573639	0.0550178	-0.253851	-0.215776	-0.401999	-1.07833	0.595819	0.396531	0.892443	0.849419	1.41945	0.774295	0.995315	0.0293129	0.867159	-0.292473	0.539887	0.213511
Abcc6	-1.0604	-0.984354	0.915827	-0.299355	1.27978	-0.476216	0.743751	0.578707	-0.731827	0.781079	1.4354	-0.844663	-0.133792	0.157088	0.0185485	0.614079	-0.394681	0.259344	-0.144324	0.322409	0.258606	0.436531	0.0969599
Abcc8	-2.05639	-0.410479	0.0168013	0.586641	-1.01673	-1.3941	-0.507522	-0.422679	-0.703316	-0.392335	-0.446483	0.911144	-0.115405	-1.1265	0.94813	-1.00089	-0.0870779	-0.717224	0.508816	-1.75783	-1.0162	-0.580669	-0.0125449
Abcc9	0.359429	-0.303181	0.648841	0.372363	-0.503501	-0.0542748	0.549678	-0.086386	0.386315	-0.396326	-0.302068	0.749864	1.34527	1.30666	1.05779	0.291192	-0.00399698	-1.41889	0.652835	0.391195	-0.303369	-0.0211438	0.0235079
Abcd1	-0.894247	-1.47886	0.11811	-0.962945	0.0760669	-1.13535	0.359511	-0.356323	0.572999	-0.0663249	0.732049	0.797406	0.98222	-2.26109	-0.0381912	0.194216	-0.975421	-0.729023	-0.306841	-0.73527	0.660667	0.628984	-2.68753
Abcd2	-1.90289	-0.256815	-0.266858	-0.322397	-0.525461	0.341662	-2.04628	-0.597611	-0.603012	-0.618444	-1.78322	-0.253116	-0.0846339	-0.179577	-2.4266	-1.75651	1.26103	0.159054	0.311997	-1.17254	-1.49064	0.0016244	-0.155223
Abcd3	0.337287	-0.545671	-0.341284	-0.956768	-1.48571	0.445271	-0.743083	-0.778169	-1.67963	-0.704305	0.307343	-1.55615	-1.80552	1.47965	-1.77526	-0.818166	1.73054	-1.66853	0.0673404	-0.8855	0.424363	-0.577815	-0.266631
Abcd4	1.27685	-0.380261	-0.154379	0.509686	-0.0260723	-0.84856	-0.08522	-0.050721	-0.172774	-0.178128	-0.868364	0.686708	-0.568771	0.801556	-0.700236	0.50773	0.14006	-0.515109	-0.0400869	-0.154515	0.949362	0.305672	-0.156922
Abce1	0.304879	-0.24221	0.289088	0.0399655	-0.237967	0.765196	-0.154105	-0.539278	-0.519031	-1.43924	0.0982609	0.375092	3.19505	0.184479	0.429631	0.707516	0.835095	0.585865	0.696409	0.450557	0.618507	-0.072958	2.99492
Abcf1	0.95439	0.114092	0.169754	-0.189012	0.879263	-0.326802	0.282314	0.999702	0.136147	-0.293544	-0.332515	0.092657	1.18543	1.10981	-0.952302	0.528483	1.75015	0.85315	-0.428346	-0.111081	0.193546	0.420372	1.37317
Abcf2	0.975321	6.72531	-0.000342914	-0.610724	-0.583653	-0.871273	0.59452	1.05017	-0.244608	-0.309584	-1.75389	-0.0684139	0.975304	0.583307	-2.9659	0.231427	0.919741	0.176248	0.018581	-0.836566	-0.611187	0.952547	-0.543668
Abcf3	0.384129	3.70174	0.105614	-0.605909	-0.0348472	0.126127	-0.236614	0.399323	0.310973	0.0275595	-0.669891	0.290028	1.67085	1.05339	-1.47205	-1.18007	0.450234	1.10134	0.0658134	-0.117	0.546985	0.142057	0.502257
Abcg1	-0.152551	-2.13253	-0.069794	-0.899838	0.0342276	-0.123973	0.471116	1.2767	-0.0405359	-0.911334	1.60289	-0.347125	-0.616842	0.542332	2.27979	1.02449	-0.123851	0.59179	0.354227	-0.409469	0.587078	-0.750441	0.108086
Abcg2	-0.607864	0.323049	-0.0467449	-0.933381	0.886723	0.346901	-0.403504	-1.13145	-0.235269	0.482149	1.691	-0.662875	-1.0475	1.81724	-1.43971	-0.271332	0.909589	-0.440494	-0.297945	-1.7384	-0.182113	-0.208255	-0.484243
Abcg3	-0.246056	-0.155038	0.0600871	-0.461257	0.814023	0.575071	-0.246888	-0.464053	0.307808	0.192214	0.680694	-0.159009	-0.224924	-0.977751	0.199594	0.592128	-0.704974	1.86269	-0.233668	0.799094	0.165356	0.131382	-1.3345
Abcg4	-0.899978
Abcg5	-0.854377	-0.730265	-0.250263	0.606369	-0.505233	-0.114884	0.240155	-0.30374	-0.303121	0.248238	0.851922	-0.44049	0.170197	-0.527956	0.703283	1.02871	0.283097	0.665654	-1.14929	1.35892	0.0845071	-0.205614	-0.132653
Abcg8	-1.15582	-0.332559	0.55303	-0.48997	-0.374712	0.173177	-0.212872	-0.6817	0.486132	0.721196	-0.569387	0.316787	0.629898	-0.584834	-0.818119	-1.57556	-2.13071	-0.413062	-0.853683	0.64083	0.312971	0.742421	-1.48496
Abhd1	-0.559666	0.92232	0.186367	-0.505712	0.200453	-0.308659	0.343814	-0.425928	0.102148	0.470775	0.431335	-1.11615	0.932738	-0.584474	-0.250068	-0.390795	-0.384737	-0.290715	-0.505885	0.0383853	1.78544	0.310075	0.351266
Abhd10	0.206642	0.203594	-0.709637	-0.259855	0.0473496	0.457325	-0.970493	-1.3926	-0.21454	-0.35203	-0.243426	-1.66406	-0.143659	-0.0198005	-1.09757	0.150944	-0.0641696	0.00508402	-1.91518	0.0360747	-0.357613	-0.30669	-0.184765
Abhd11	-1.24363
Abhd12	-0.224686	-0.312221	0.198301	-1.40598	-1.16714	0.0137093	0.327518	-1.01436	-0.692367	0.813587	-0.160737	-0.116943	0.587385	0.667606	-9.6512	-0.0375037	1.07444	0.185962	0.517423	-0.504284	-0.656923	0.147262	-0.472537
Abhd12b	-0.840745
Abhd13	-0.546962
Abhd14a	1.34162	-0.0938419	0.168105	0.0300087	-0.292483	-0.168022	0.27657	-0.701819	1.01452	-0.0374915	-1.94081	-0.346416	0.188352	-0.527521	2.35607	2.08246	-1.16464	-0.386177	0.271399	-0.0136892	0.360598	0.71714	1.76779
Abhd14b	-2.01014	-0.976159	-0.231797	-1.01882	-1.45967	-0.9825	0.333706	-0.0413656	-0.801633	-2.70593	-2.16682	-0.845029	-0.681298	-2.25871	-3.13321	-5.31324	-2.61738	-2.57313	-0.910498	-0.921425	-4.04863	-2.97062	-2.14422
Abhd15	-0.755848	0.0771737	0.200583	-0.0865994	-0.0961656	-0.397238	1.34572	1.20472	0.1566	1.07105	0.0888967	-0.167094	-0.336762	0.0679497	0.631049	0.664894	-0.768574	-0.212759	-0.749477	0.101612	0.36433	-0.450811	0.895532
Abhd16a	-1.85226	-0.233357	-0.971221	-2.63773	-1.03843	-0.935638	-0.571974	-0.845734	-0.88868	-0.429505	-1.05597	-0.70392	-2.09826	-2.72519	-0.912797	-4.46792	-1.27438	-1.68122	-0.910186	-1.4866	-3.45745	-1.68116	-2.28653
Abhd16b	0.241156
Abhd17a	0.105458	0.227683	0.127615	-0.63105	-0.678327	-0.115367	-0.368735	-0.406934	-0.265821	0.725449	-0.174258	-1.40936	-1.0376	-0.592334	0.397275	3.21234	0.354563	0.0373417	0.378654	-0.301548	0.160173	-0.401687	0.592156
Abhd17b	0.829269
Abhd17c	-0.464211	-1.11704	0.178303	-2.08891	-0.545305	0.352529	-0.546203	-0.316323	-0.381254	0.77514	-0.566607	-0.415306	1.00697	0.0569878	-1.79925	0.487992	-0.14226	-0.0346978	0.852691	0.416774	-0.0194206	-0.297047	-0.281554
Abhd2	-1.60796	-1.15085	-1.69292	0.576589	1.71075	-0.160949	-0.461853	-0.258358	1.17091	1.32672	1.71281	-0.385647	-1.28048	-1.18748	2.40999	1.03061	-1.48497	6.80608	0.23112	1.05864	-0.345047	0.0419437	0.863408
Abhd3	0.229129	0.0609932	-0.149317	-0.502516	0.621345	0.30848	0.79133	1.04276	-0.333666	-0.00513899	0.501814	-0.345118	1.81525	-0.61384	0.676909	1.04986	-1.28246	0.766392	0.224748	-0.780369	0.466017	-0.515296	-0.488864
Abhd4	-0.697955	-0.264038	-0.0325881	-1.49521	-2.05553	-0.0779811	0.0292887	1.18471	0.258811	-0.996581	-1.44011	0.0233727	0.609001	-1.43448	-1.03162	0.127258	0.671393	-1.23522	-0.8442	0.0650767	-0.433231	0.380473	-0.0610174
Abhd5	0.0794065	-0.041196	0.00534932	-0.201582	0.637167	-0.844431	0.115986	-0.193504	-0.752499	0.182536	0.136815	-0.46214	0.849018	0.875831	-2.9646	0.389763	1.20269	0.143499	0.186573	-0.768336	0.229854	-0.662436	0.291814
Abhd6	4.00245	0.82332	-0.158356	0.322072	0.823983	0.798248	0.538958	-0.403946	0.850894	-0.703255	0.678447	-0.167407	1.2142	2.10565	1.79429	3.36896	2.71347	-0.0934127	0.639414	1.12737	1.54748	0.582	1.31346
Abhd8	0.767319	0.981858	0.0130679	-0.905528	-0.281781	-0.373559	0.313613	-0.0752793	1.24162	0.0988343	-0.158274	-0.576501	0.311154	-0.128512	0.893573	4.94476	0.211971	0.203223	-0.0609162	-0.206443	-0.0757555	-0.179427	0.942638
Abi1	0.248035	-0.797002	-0.0617358	-0.324447	-0.665082	0.897683	-0.0381307	0.090148	-0.944	-0.726216	-0.819089	-0.13468	0.63722	0.281776	-2.22618	-0.569557	0.327683	0.578401	0.728207	-0.302492	0.415719	-1.2867	-0.569372
Abi2	-1.89097
Abi3	-0.385338
Abi3bp	-1.85123	-1.21957	-0.594372	-0.490287	-1.17309	-0.154702	-0.917696	0.466596	0.410362	-0.355009	-0.805521	-0.117884	0.0287167	-0.650189	-1.09367	-2.61718	0.300962	-0.0826362	1.20336	-0.648193	-0.133911	-0.76989	-1.16486
Abl1	0.103076	-0.517342	-0.106489	-0.611819	-1.8659	-0.118665	-0.588168	-0.00692772	-0.920302	-0.767676	-0.346665	-0.326096	-0.294698	-0.711146	13.4238	0.824396	-0.845693	-0.189555	-0.628119	-0.323182	-1.0124	-0.541018	-1.4202
Abl2	0.896114
Ablim1	-0.145441	-0.330284	0.557022	0.137501	-0.155002	0.402825	0.73871	0.17714	-0.899666	-0.798225	-1.37266	0.435877	0.0821927	0.35572	1.25783	2.20498	-0.549129	0.287206	0.451837	0.252077	5.13769	-0.0427808	0.615927
Ablim2	1.32891
Ablim3	0.628133
Abo	0.276094	0.027691	0.387612	-0.619776	0.16468	-0.199471	0.044807	0.577337	0.688101	-0.485704	-0.0614192	0.41747	1.10686	1.3134	-0.0919941	-0.383743	-0.257982	-0.245027	-0.192207	-0.44496	0.172905	0.861245	-0.11152
Abp1	2.56969	0.284584	0.41669	-0.0614566	0.160471	-0.230286	-0.609215	-0.474738	1.11201	0.328223	0.712872	0.0897645	1.14946	-0.129765	-4.42704	-0.113315	-1.05266	0.656519	-0.88366	0.327154	0.0456685	0.378976	0.0630098
Abr	0.32018	-0.21123	0.938995	-1.61577	-1.12852	0.122564	0.709759	-0.517121	-0.47608	-1.17784	-2.41162	0.46876	0.432166	0.409929	-0.382086	1.04346	0.5552	0.496483	0.173381	0.43241	-0.530715	-0.287339	-0.543109
Abra	-1.2301
Abracl	-0.0424413	1.71483	0.234029	0.720711	1.77791	1.13298	2.22194	0.34479	-0.125107	0.222014	1.90285	0.028094	2.82408	1.23422	3.34766	1.55528	0.766801	0.480432	1.3618	0.345726	0.863692	-0.332843	-0.634281
Abt1	-0.737387	0.183223	-0.112923	0.0235109	0.741934	-0.241849	0.747616	0.0813622	0.193591	0.555742	-0.442275	0.101391	0.0949513	-0.359073	2.5235	-0.151198	-0.391031	-0.125608	0.0744946	-0.220943	0.0239861	-1.18829	0.173374
Abtb1	-0.165584	-1.39219	0.105957	-3.19178	-2.19652	-0.442956	-1.33788	-1.70361	-1.38837	-0.363678	-1.78964	-0.552616	-0.370071	-1.72384	-6.3157	-2.49992	0.194482	-0.0259887	-0.195474	-0.61143	-1.11747	-0.0510799	-1.40346
Abtb2	0.0617967
Acaa1a	0.0924317	-0.515653	-0.371452	-1.41572	-0.559065	-0.856956	0.539491	-1.75561	-0.633201	-0.351825	-0.661049	-0.433735	-0.317405	0.674206	-2.78574	-1.11026	0.770687	-0.242724	-0.495276	0.0271146	-0.242306	-0.784405	0.328144
Acaa1b	0.0588885	-0.0768244	0.117887	-1.14188	-0.723056	-0.66823	0.968205	-0.860845	-0.705461	0.103639	0.195404	-0.581317	-0.263318	0.264452	-1.70363	-0.992473	0.235884	0.00414813	-0.195652	-0.197224	0.218571	-0.909986	0.274068
Acaa2	-0.702504	1.44984	-0.131347	-2.22176	-1.18491	-0.104209	0.116352	-0.634066	-0.235631	-0.113862	-1.70901	0.0179498	-0.165193	0.144808	-2.33902	-2.25614	1.17523	0.142056	-0.0712396	-0.748351	-0.255773	-0.366788	-1.01705
Acaca	-0.0741511	-0.443157	0.535418	-0.306355	0.23894	0.347345	-1.68809	-0.106392	0.164389	-0.393634	-1.25202	1.41853	-0.107716	0.684123	-2.14242	-1.00244	0.826416	-0.156797	-0.822249	1.42581	-1.16481	0.309352	-0.265315
Acacb	1.07007	-1.36052	-0.533521	-0.0427066	-0.0484438	-0.452341	-0.198775	1.09028	-0.544508	0.724585	2.08876	-0.24741	0.56811	-0.317276	-0.959071	-0.145975	-1.04353	1.01631	-0.439592	0.5249	0.126151	0.00938944	0.990681
Acad10	0.618159	-0.328049	0.392986	-0.922756	0.705631	-1.13636	0.379809	0.371801	1.18523	0.553835	-0.249688	0.555557	0.591447	-0.960802	1.41418	-0.0496986	-0.511435	-0.428101	0.671627	-0.196159	-0.102347	0.494497	0.114429
Acad11	-2.52441	-1.1943	-0.0178102	0.208677	1.20965	-0.912231	-0.245023	-0.417153	-0.70858	0.0770336	0.0281671	0.383486	-0.308473	0.911601	-0.570848	0.405241	0.058912	-0.689625	1.00717	0.743312	0.0317538	-0.994588	0.258164
Acad12	-2.33321	-0.328049	0.392986	-0.922756	0.705631	-1.13636	0.379809	0.371801	1.18523	0.553835	-0.249688	0.555557	0.591447	-0.960802	1.41418	-0.0496986	-0.511435	-0.428101	0.671627	-0.196159	-0.102347	0.494497	0.114429
Acad8	-0.287818	-0.28154	0.00149775	-0.509185	0.0038708	0.23534	-0.317824	0.243364	0.653861	-0.115753	-0.0239573	0.40256	0.267892	1.20431	-1.44284	0.797633	1.47558	0.152175	0.52961	-0.310302	-0.109481	-0.218328	-0.592667
Acad9	-0.980867	-0.395944	-0.549074	-0.340122	0.49301	0.542984	0.231122	0.111735	-0.42668	0.372205	0.423721	-0.147271	-0.649551	-0.604762	-0.234541	-0.448393	-0.201354	-0.583643	-0.0701569	-0.309964	-1.08105	-0.153163	-0.00572028
Acadl	-0.893152	-0.0873586	-0.399129	-0.392388	0.00852504	0.438345	-0.5919	0.0968763	0.12856	0.257772	0.446718	0.0578757	-0.382903	-0.0108238	-2.24546	0.341402	0.967227	-1.19108	0.170054	-0.897343	-0.0963218	-0.135382	-0.574805
Acadm	-1.11472	-0.96386	-0.148141	-1.48568	0.414122	0.584004	-0.308123	-1.32305	0.727236	0.245616	-0.104046	-0.488846	0.978653	0.849271	1.06119	0.642924	-0.336503	-0.659911	0.900848	0.495407	0.436758	-0.259264	-0.365234
Acads	0.429571	0.12688	-0.10095	-0.788344	0.374515	-0.743987	-0.581074	0.371041	0.99229	0.467975	1.1222	-1.07991	0.364376	0.989771	-6.25987	-1.02468	-0.958477	-0.283068	-0.466239	-0.714079	0.610827	0.422069	-0.0225062
Acadsb	-1.03037
Acadvl	0.302887	1.26647	-0.0504634	-0.982242	-0.519097	0.181189	0.233669	-0.334279	-0.1657	-0.599268	-1.73021	0.0415878	0.30413	0.0230777	-2.07378	-0.670181	0.473648	-0.536514	-0.0032057	0.674824	-1.39173	-2.82427	-0.363785
Acan	1.24523	1.05691	0.0966662	0.422546	-0.180475	0.0954203	0.00410556	-0.387223	-0.277221	-0.231426	-0.255949	1.07093	-2.1358	-0.0166192	1.82983	2.37771	-0.120758	-0.0688916	-0.757327	0.0991238	0.740936	-0.364457	0.223858
Acap1	0.0286818
Acap2	1.64124
Acap3	0.484117
Acat1	0.550006	1.13084	-0.284234	-2.30042	-1.26835	0.253763	-0.847195	-1.31479	-1.0219	-0.686667	-0.596952	-1.03282	0.357446	-1.02039	-1.84784	-2.63392	0.146118	-0.123629	0.754211	-0.889977	-0.817117	-0.27714	-0.691675
Acat2	-2.60242	0.886213	-0.548357	-1.30483	-1.82794	-0.578804	0.095175	-0.467466	-0.108064	-0.906945	-2.63039	-0.425972	-0.955997	-0.131047	-0.292147	-2.2005	0.998718	-0.105799	-0.374197	-1.55641	-1.17679	-0.162658	-1.12919
Acat3	-1.73974	0.886213	-0.548357	-1.30483	-1.82794	-0.578804	0.095175	-0.467466	-0.108064	-0.906945	-2.63039	-0.425972	-0.955997	-0.131047	-0.292147	-2.2005	0.998718	-0.105799	-0.374197	-1.55641	-1.17679	-0.162658	-1.12919
Acbd3	2.52494	-0.0493832	0.144887	0.029335	0.489219	0.354879	-0.0737565	0.0409119	0.0387003	0.982002	-0.822187	0.195547	0.52458	1.03471	-3.46217	0.577113	1.69475	0.207619	-0.410948	0.400985	0.660805	0.697252	0.982801
Acbd4	1.225
Acbd5	-0.0595105
Acbd6	-0.209784	0.529123	-0.019849	-1.5046	-0.178729	-0.537968	-1.12609	-0.577393	-0.889817	1.2378	0.678115	-1.27624	0.499863	0.21625	-0.801059	-0.128551	0.771652	0.410578	-0.178368	-0.830449	0.185948	-1.00888	0.222467
Acbd7	0.00311184
Accs	-0.890915
Accsl	0.81368
Acd	-2.35195	0.785026	0.445886	-0.382546	-0.109376	-0.18358	0.350054	0.195348	-0.561881	0.0346732	-2.05322	-0.713911	0.820526	-0.200852	-1.86115	-1.06589	0.797423	-0.249176	-1.25794	0.927837	-0.614154	-0.35049	-0.750451
Ace	-0.992897	-1.39578	-0.322132	0.488769	0.488243	-0.940698	-0.232799	0.220293	0.275701	1.09523	0.629574	0.0708365	-0.633992	-0.915975	0.281761	-0.331226	0.53637	0.49948	-0.830293	-0.301152	0.163908	-0.479896	-1.94211
Ace2	0.91478	0.0121205	-0.186573	-0.520633	-0.106319	-0.10272	0.111168	0.0892541	-0.163743	-0.248072	-0.623606	0.234501	-0.180163	0.0373045	-0.951773	0.396215	0.930505	-0.242612	0.0504416	0.840982	-0.561962	0.605594	0.0341788
Ace3	-1.0021
Acer1	-0.517982	0.581933	0.314807	-0.774796	0.204321	-0.611843	-0.639405	-0.304102	-0.377543	0.500288	1.83216	-0.299814	0.234056	0.918101	0.0559982	-1.53339	-0.11079	-0.216494	-0.620843	1.16682	-0.180761	0.124868	-1.28709
Acer2	0.664229	-0.290501	-0.0109848	0.367914	0.125013	0.61692	0.657865	-0.872435	1.24441	0.667233	0.750198	0.948771	-3.21863	0.119536	0.455107	1.09383	0.457162	0.899474	0.585286	-0.85429	1.7103	0.563992	0.517835
Acer3	0.110939
Ache	-1.12765	-1.28156	-0.0524935	-0.965198	-1.88677	-2.49424	-1.61839	0.396557	-1.51702	-0.945645	-2.39891	-0.377396	0.163871	-2.15701	-1.72806	0.799821	-0.267143	-0.339506	-2.37619	-1.1572	-7.43314	-1.20273	-1.65715
Acin1	4.60207	1.34781	1.18439	2.11691	0.952809	0.358481	1.75357	1.91802	1.37905	0.299158	-0.771687	1.14074	2.95312	1.71901	0.0594317	5.5998	4.05809	1.63165	-0.528141	0.421878	4.87799	1.6334	1.72857
Acly	0.55009	-0.482782	-0.182869	-2.42132	-0.987221	0.0619355	0.285945	0.479108	-0.0862948	-0.564851	-1.98668	0.708444	0.351683	0.777405	-3.57763	-0.432361	0.868125	-0.768232	-0.935889	-1.2467	-0.989756	0.0184791	-0.205184
Acmsd	0.862118
Acn9	-1.55775
Acnat1	-0.19109
Acnat2	-1.00963	1.21959	0.441386	0.545084	0.568697	-0.346345	0.997753	0.358697	0.0684099	1.1057	1.29148	0.593854	1.18452	1.18938	0.479767	0.0994044	-0.71251	-0.307799	-0.168599	-0.200289	0.498146	0.211057	0.234638
Aco1	-3.34144	0.40956	-0.178293	-1.54901	-1.28122	-0.171753	0.387946	-0.0939002	-0.304692	-0.120996	-2.15756	-0.929087	-6.71874	-1.44866	-1.1488	-0.725696	-1.10215	-0.439921	-1.58887	-0.943389	-1.25279	-0.881815	-0.807211
Aco2	-0.843948	-1.15026	0.0375811	-1.27042	-1.10939	-0.162926	0.152079	-0.014745	-0.0137375	-0.580879	-1.42922	-0.198201	0.921066	-0.777526	-1.16742	0.126301	-0.935439	-0.366371	-0.244255	-0.864718	-5.26249	-0.018424	-0.65742
Acot1	1.52807	2.27658	0.0069933	-1.99186	1.13447	0.345179	0.270403	1.22909	0.275112	0.405442	1.57615	-1.83908	1.91909	-0.218675	0.25227	-0.843381	-0.0089825	-1.02394	1.01329	-0.296633	0.601236	0.818678	-0.84272
Acot10	0.204546
Acot11	4.53394	0.0585942	0.134674	-0.315185	-0.075921	-0.690423	0.747716	0.0475641	1.34446	0.520229	-0.658236	1.13874	-0.142809	0.588304	-0.767266	0.159056	-0.615687	0.294344	-0.847228	1.03184	-0.810395	0.25361	-0.317076
Acot12	0.285144	0.61988	0.292898	-1.22165	-0.124672	-0.436168	0.618646	-0.384064	0.384535	0.702128	0.653114	0.0372887	1.29294	-1.68734	-1.81946	0.119374	0.361693	0.00499518	-0.466617	-0.114105	0.935842	-0.0792132	-0.563579
Acot13	0.0499982	0.851314	-0.0713628	-0.602556	-0.896608	-0.131929	0.0814164	-0.605727	0.383413	0.235066	1.49984	-0.130639	0.762399	-0.733646	2.69971	-0.146587	0.0253062	0.121074	0.579033	-1.76103	0.40803	-0.226903	0.348779
Acot2	1.00731	-0.179947	0.0947272	-0.593942	-1.12542	0.0764952	1.35157	-0.628942	0.657168	-0.046543	-0.595438	-0.0282252	2.41864	-0.515877	-2.34688	-0.103269	0.747516	0.265981	0.28427	0.430369	-1.40743	-0.00828296	-0.810704
Acot3	0.774471
Acot4	-1.32069	-0.127964	-0.122315	0.0755622	0.109165	-0.261373	-0.226855	-0.390453	0.324681	-0.402545	0.0135031	0.722499	-0.0461018	-0.0887171	1.04467	0.589199	0.520888	1.08352	0.405289	-0.632028	0.388579	0.0295083	-0.0695727
Acot5	1.1244	0.314266	0.481651	0.571658	-0.239431	0.123315	0.505406	0.158641	0.219503	-0.559592	-1.0717	-0.597201	3.34058	0.120834	1.06981	1.00748	0.667776	1.84285	0.00758241	0.901468	1.0306	-0.334621	0.366018
Acot6	-0.706432	-0.833131	-0.302423	-1.19414	-1.956	0.193227	-0.898767	-1.27697	0.587622	-0.414163	-2.10084	-1.31453	-0.889496	0.388074	-0.231183	-2.23458	0.380997	-1.16793	-1.16399	-0.121049	-1.90726	0.850395	-0.856076
Acot7	0.291351	1.43647	0.0705756	-3.03405	-1.95927	0.017408	0.652499	0.10848	-0.437821	0.534705	-0.591442	-0.864036	-0.129493	0.827497	-9.29751	5.13505	1.70996	0.38991	-0.660538	-0.184905	0.844784	0.911808	0.911731
Acot8	0.963388	1.04067	0.543132	0.149426	1.07843	-0.854621	2.21621	2.21952	0.744025	0.666022	0.788652	-0.141431	-0.381602	1.44244	0.0402251	1.75026	0.194434	1.04258	0.46478	0.995043	2.02143	0.266314	0.490843
Acot9	-0.508905	0.98776	-0.446342	-2.20374	-0.380192	0.345567	0.0715493	-0.904132	-1.90134	-1.54709	0.529907	-2.44182	-0.23917	-0.0497683	-7.50821	-7.66488	0.631164	-0.484779	-1.31223	-0.43783	-1.21064	-1.20751	-0.915203
Acox1	-0.919841	-1.09871	-0.215034	-2.25324	-1.31195	0.0371749	0.328913	-0.770595	-0.565072	-0.550707	-2.37503	-0.514589	-0.805767	-0.0509055	-3.34269	-0.529906	0.572793	0.0654075	-0.197857	-0.548629	-1.54784	-0.117018	-0.0511561
Acox2	0.610932	-1.24369	0.169643	-0.0605194	0.0861101	-0.767442	-0.123513	-0.671405	0.317733	-0.110241	1.12491	-0.0598118	-0.731145	-0.529598	-0.336934	-1.23207	-0.689175	1.13027	-0.900888	0.242851	0.799413	-0.158016	0.245543
Acox3	-0.798844	-0.702589	-0.19337	-0.911228	-0.444721	-0.395791	-0.395713	-1.13416	-0.3884	-0.137376	-1.01099	-0.153031	-0.424649	-0.364885	-4.71018	-3.26462	-0.697649	-0.549363	-1.09168	-0.454273	-0.820268	-0.183709	-0.313914
Acoxl	-0.433896
Acp1	-1.17614	-0.317152	-0.212991	-1.02227	-0.724733	0.23258	-0.601382	-0.363288	-0.786669	-0.329921	-0.88434	-0.607795	-0.164963	-1.80252	-0.472738	-2.35304	-0.068419	-0.935347	-0.371653	-0.0141103	-1.40355	-0.935284	-1.34902
Acp2	-0.778654	-1.40187	-0.0100724	-1.62582	-0.387266	-0.129619	-1.04833	0.595018	0.272651	-0.712584	-2.54562	0.230722	0.912721	-0.165741	-1.87256	-1.31571	0.387727	-0.264024	-0.200888	-0.643837	-2.58762	-0.237871	-0.505514
Acp5	1.5299	-0.649223	-0.541433	-2.13013	0.67833	-0.780404	0.270796	-0.36327	0.232709	-0.0258318	0.224165	-0.659228	-0.614543	-1.28473	1.11756	-0.565061	-0.069254	-1.62603	-0.803972	1.04474	-0.434468	-0.0967461	0.166394
Acp6	-0.478927	-0.487009	-0.724295	-0.18531	-0.177848	-0.86693	0.0598428	-1.14479	0.314227	1.94264	0.108773	1.19182	-3.48496	1.43797	0.192598	1.7671	-0.0189066	-0.217441	0.516711	0.403936	-0.160572	0.0820261	1.14702
Acpl2	-1.01181
Acpp	1.20723	-1.57866	0.692151	-0.900804	-0.552704	-0.286018	0.0609302	0.404805	0.0967295	0.636738	-0.248862	-0.44035	2.95554	-1.33405	-0.0252579	-0.541274	-1.30033	-0.54388	-0.484033	0.930561	0.134811	0.954099	0.868716
Acpt	0.967968
Acr	-1.4478	-0.888675	-0.915803	-0.642785	-0.0940729	-0.662	-1.03839	0.342574	-0.366248	-0.156753	-1.17016	-0.556379	-1.02201	-3.86028	0.391053	-1.21589	-2.08314	-0.912503	-0.838422	-0.758606	-0.0203889	-0.898759	0.197846
Acrbp	0.914906	1.7137	0.420851	0.562995	0.220405	-0.402777	-0.0310875	0.0253617	0.532026	-0.0351091	-0.21252	0.819364	-0.196562	0.994806	1.10106	4.34431	1.18265	0.53583	-0.686188	0.180803	0.545641	2.8063	0.245234
Acrv1	-0.341535	0.0253294	-0.0661515	-0.0495328	0.17315	-0.286595	-1.11266	-0.305403	-0.849273	0.46209	0.267781	0.131463	-0.225193	-0.140296	-1.60548	0.818898	0.0965216	0.327376	0.117471	0.0978934	0.0901576	0.453667	0.469406
Acsbg1	0.24527	-1.09258	-0.0717485	-0.94312	-1.49096	0.00765731	1.02714	0.325115	-0.938937	-0.317236	-1.13572	-0.287328	0.1493	-0.591608	-1.33631	0.835493	1.6574	2.20845	-0.347827	0.806776	0.259586	0.234122	-0.780066
Acsbg2	-1.51948
Acsf2	0.0199344	-0.449558	-0.154606	0.883894	0.157453	-0.824003	-0.197587	-0.54262	0.594618	-0.13142	-0.212785	1.86558	-0.436019	0.713624	0.447828	-0.745134	-1.53994	-0.177887	-0.128072	-0.283905	0.238964	0.581837	0.0497527
Acsf3	-0.367901	-0.92847	0.210741	-1.5268	-0.888559	-1.43384	-0.143206	-1.67113	-0.642969	-0.695369	-1.27215	-0.312764	1.18912	-2.27674	-2.4484	-0.760792	-1.876	-3.20241	-1.53175	-1.29307	-1.78005	-0.836288	-0.506641
Acsl1	-6.04961	-0.274799	-0.355187	-1.89093	-1.44345	-0.20489	-1.94635	-0.0604806	-1.48851	-0.386418	-0.758815	-0.598578	-1.90583	-0.850206	-5.33526	-1.96631	0.377757	-0.286933	0.195517	-1.32696	-2.16618	-0.721049	-0.72779
Acsl3	1.99548
Acsl4	-0.93164	-0.2505	-0.0336892	-1.26161	0.714386	0.190086	-0.272408	-0.428026	0.0572324	-0.404329	-0.26533	-0.397142	2.06767	0.979049	1.125	-1.36783	0.362435	0.434543	0.485529	0.464494	-0.205263	-0.335776	1.33067
Acsl5	-0.566638	-0.093185	0.105384	-0.081941	0.0395533	0.36451	0.386984	0.274187	-1.14476	-0.955555	-1.60917	-0.426939	0.621421	-0.28865	1.28055	-0.852683	0.545325	-0.928979	1.23368	0.0255605	-0.0694162	-0.0197591	-0.725655
Acsl6	-0.634295	-0.827893	-0.194532	-1.59854	-1.06224	0.34527	-1.17227	-0.572374	-0.623201	-0.306468	-2.39017	-0.252657	-0.0419571	-0.490335	-0.731443	0.0368447	-0.457832	-0.433088	-1.3571	-2.02732	-0.477259	-0.978148	-1.12679
Acsm1	-0.0903866	4.2169	-0.602482	-0.436144	-0.794529	-0.579859	0.411549	0.134722	-0.258481	1.07264	-0.673759	1.25994	-0.701833	0.466012	0.577284	0.402608	-0.579408	-0.144447	0.388041	-0.928336	0.00926563	0.175528	0.667535
Acsm2	0.752658	-0.0323872	0.475798	-0.528807	0.954288	-0.187187	0.213339	-0.315825	0.517797	0.723412	1.59806	-0.367823	0.0601374	0.0314452	-0.232566	-0.0788296	-0.438646	-0.0461302	0.84059	0.380361	0.0456701	0.858607	-0.0913794
Acsm3	-0.5996	1.03603	0.0654371	-0.070255	0.761172	0.206109	-0.775517	-1.12761	1.21739	0.934656	1.80002	-0.55525	-0.55497	2.12905	0.292346	-0.92471	-1.82461	0.144197	-0.224888	0.133303	0.599072	-0.344932	0.513484
Acsm4	0.622136
Acsm5	-0.106055
Acss1	-0.454847	-0.315645	-0.16954	-0.153537	-0.885594	0.065942	0.625469	0.407049	0.0810028	-0.915251	-2.05695	-0.406539	0.507751	-0.350593	1.32046	0.66918	-0.53174	-0.202956	-0.747794	-0.552771	-0.836807	-0.717524	-1.26953
Acss2	-0.299877	-0.0656324	-0.292523	-1.50009	-0.973211	0.0741612	-0.381942	-0.903208	-0.942702	0.123504	0.6248	-2.02028	-1.97612	-0.0196662	-2.84044	-1.93271	-0.134024	0.145575	-1.21158	-2.38637	-0.752893	-1.08242	-1.16708
Acss3	0.846945
Acta1	-1.3745	0.273225	0.0723365	-0.94896	-0.68925	-1.0385	-0.0448753	-0.0597711	-1.54356	0.482691	-0.454008	-1.62971	-0.358438	-0.900032	-2.27211	0.497979	0.794708	-0.182956	-0.358226	0.819867	-1.55239	-2.71585	-0.235414
Acta2	-0.486885
Actb	0.349774	-0.305452	-0.695412	-2.04294	-0.729801	0.0349927	-1.49397	-1.19908	-0.264269	0.231688	-0.386242	-1.36259	-0.353974	-1.04086	-2.26392	-1.84051	0.0574464	-1.01016	-0.939767	0.339676	-1.05074	0.271346	0.0641176
Actbl2	0.385596
Actc1	0.389724	-0.600387	0.344891	-0.0103338	-0.180282	-0.462429	-0.257557	1.58587	0.0476211	0.495585	1.18144	-1.11511	0.739478	-0.282477	-5.63119	0.343302	0.598791	-0.256333	1.07806	0.363204	0.510012	-0.117763	0.643124
Actg1	-0.147765
Actg2	0.702358	-0.147521	0.256789	1.00674	0.396243	-0.490066	0.356823	-0.0762349	-0.124533	1.35649	-0.117092	-0.247151	-0.0734445	-0.818439	0.345808	0.147488	1.45816	-0.129476	-0.0503796	-0.833213	-0.259184	-0.942192	1.75369
Actl10	-0.975758
Actl11	-0.67401	3.39989	-0.114525	-1.90856	-0.542776	-1.09605	-0.187929	0.491093	0.171569	0.389641	0.592568	0.147305	-1.21469	-1.42603	0.199081	0.146478	0.415275	0.262478	-0.68707	0.692373	-1.12616	0.0578392	-0.273133
Actl6a	-4.69219	0.902187	0.0301708	-0.955455	-0.866943	0.395623	0.62596	-3.60011	-0.214455	-0.0692924	-0.388287	-1.19238	0.0569333	0.858368	0.640815	-0.156646	-0.246579	0.041181	-0.085625	0.152531	-0.188253	-1.88224	0.0129789
Actl6b	0.453555	1.96134	-0.00114093	-1.0034	-1.80082	-0.412362	-0.83263	-0.448748	-1.48488	-1.06504	-2.01566	-0.163498	-0.265333	0.516347	-2.01345	-1.15275	0.476122	0.11786	0.356037	-0.993285	-0.473649	-1.74659	-0.512199
Actl7a	0.537821	-0.364734	0.843708	0.0660608	0.215786	0.0631428	-0.286899	0.152216	0.667552	0.100903	0.191169	-0.105561	3.00804	-0.885766	0.438166	-0.391377	-0.504006	-0.649942	0.915612	1.35137	0.69451	-0.136582	-0.0403988
Actl7b	0.94778	-0.130723	0.114525	-0.115187	-0.125379	0.225313	-0.0181709	0.364809	0.485181	0.635973	-0.256325	-0.0850334	-1.44415	0.044789	0.0216387	-0.946597	1.27321	-0.439806	0.266976	0.664872	1.27448	0.8854	-1.24441
Actn1	2.62943	0.616145	0.584461	-0.123407	1.44739	0.829126	1.00043	1.41727	0.530185	0.252416	1.28631	-0.0186241	0.63089	0.201201	1.03147	2.32076	0.31099	0.528161	2.28232	0.75534	1.58112	-0.418592	0.747525
Actn2	-1.21823	-1.01033	1.42508	-1.38618	-0.65981	-0.919097	-0.264524	-0.473107	-1.11054	-0.0952781	-0.828148	-0.295531	0.812263	-0.68002	-2.77683	1.13782	0.502149	-0.379439	1.20829	0.119011	-0.129673	-0.472564	0.589826
Actn3	-0.229308	0.093111	0.115113	-0.547284	0.0176396	-0.62366	0.0986524	0.348176	-0.275187	1.45056	-0.281969	-0.303291	-2.96333	-0.702151	-0.328346	0.579152	0.672023	0.301488	-2.31459	-1.43857	0.240943	0.285917	0.96094
Actn4	1.05759	0.299477	0.421907	0.573976	-0.153343	0.599631	1.12594	0.528527	0.452707	-1.34401	-0.808204	0.270806	0.741775	0.844379	3.35955	1.07972	0.41693	-0.301181	0.428332	0.743186	-0.103132	1.40443	-0.0495623
Actr10	-0.811103	-0.475569	0.118448	-0.66264	-1.02696	-0.141524	-0.524031	-1.10918	-0.191614	-1.68267	-0.443252	-0.187506	-0.223308	-1.739	-0.775993	0.0345945	0.703035	-0.290839	-0.666638	-1.51373	-0.83641	-0.69571	-0.989555
Actr1a	-0.412399	-0.740387	0.294186	-1.03992	-0.634942	-0.178478	-0.701487	-0.773142	0.366521	-0.463537	-2.15289	-0.371865	0.476285	-0.00782756	-1.11135	-0.171286	0.377346	-0.535568	-0.436476	-1.13773	-0.70132	0.328753	-0.224994
Actr1b	0.0502804	-0.00660212	0.00674396	-0.70132	0.0551602	0.0690405	-0.105432	0.366314	-0.470478	-0.742877	-2.18457	0.662496	1.03076	0.732595	0.0357715	-0.563234	0.0121125	0.230522	-0.0259222	-0.508951	-0.43583	0.063662	-0.237575
Actr2	0.386667	0.163795	-0.147529	-1.21559	-1.63549	-0.214238	0.0746022	-0.00821311	-0.646103	-1.05986	-1.99542	-0.0315256	0.66783	1.76061	-2.67331	0.134386	0.953629	0.572926	-0.0132641	-0.0114622	-0.562059	0.165378	0.120511
Actr3	-1.08119	-0.31849	0.115486	-0.714342	-1.14805	0.499816	-0.341701	-1.20059	-0.644239	-0.876781	-1.38695	-0.717856	1.12293	1.90081	-2.24034	-1.49438	0.982993	0.905344	0.267633	-0.0106477	0.359563	-0.493413	-0.883102
Actr3b	-2.48461
Actr5	-1.69704
Actr6	-0.0811397	0.992899	0.681573	0.291782	1.07107	0.722451	-0.0456861	0.207148	0.0738252	-0.0296017	1.67711	-0.860147	1.81773	0.754101	0.21586	-0.196564	0.918406	0.799982	0.294159	0.136928	0.00666036	-0.429936	0.103659
Actr8	-0.676477	-0.872124	0.965214	-1.74391	0.456513	-0.217793	-0.488528	0.859199	-1.72153	-0.206982	-1.63731	-0.598176	1.37805	-0.445697	-3.23601	-1.39991	0.920102	0.163361	-0.756735	-0.324922	-0.354989	-3.16866	-0.46906
Actrt1	0.849291	0.152215	0.357274	-0.347284	-1.44064	-1.12978	-0.66501	-0.693123	0.0797498	0.711085	1.07973	-0.441651	-0.196812	-1.13661	-0.83184	-0.20028	-0.261102	-1.43597	-0.750285	-0.739007	0.298763	-0.951145	-0.798334
Actrt2	0.725803	-0.654622	0.230481	-0.946502	-0.0541167	-0.385458	0.297042	0.78429	0.0751618	0.301734	0.4043	0.204875	-1.22007	-0.574416	0.519799	-0.892697	0.849111	-0.347054	-0.162139	0.0113116	0.0822895	0.967796	-0.698376
Actrt3	0.00487901
Acvr1	-0.429513	0.376547	0.322591	0.353429	-0.294965	0.457909	0.17552	0.000820774	-0.600948	-0.27054	-0.932121	0.20243	-0.308125	2.39155	0.166515	0.839662	0.345499	1.04158	0.573821	0.203885	0.381757	0.19814	0.311158
Acvr1b	-1.05384	-1.48663	-0.0668925	-2.28354	-2.09802	-0.287815	-0.601268	-0.429623	0.0830959	-0.549616	-2.13135	-1.60063	-0.795147	-1.53949	-0.445634	-2.98857	-2.27991	-1.43763	-1.58238	-0.584915	-2.99558	-1.3757	-1.42559
Acvr1c	0.556383	-0.61175	0.0528483	-0.170406	0.259377	1.16947	-0.676359	-0.12397	-0.0855178	0.129687	-0.0430618	-0.255442	0.141588	-0.116679	-0.541263	0.68038	0.060204	1.55951	0.0675817	0.835331	0.0924466	-0.156177	0.701265
Acvr2a	-0.91229	-2.9753	-0.330301	0.633879	1.03209	1.31834	-0.325172	-0.852848	-0.167383	0.954628	1.12327	-0.38215	-0.364189	1.18239	-1.22395	1.17487	1.2988	0.488398	1.25442	0.262244	0.335078	1.00476	0.719111
Acvr2b	-0.448691	-0.7727	-0.923644	-0.55998	-0.98879	-0.930944	-0.0650605	-0.610418	-0.496817	-0.180212	-1.37522	-0.706632	-1.47017	-0.821103	0.958655	-0.47372	-0.850491	-0.357253	-2.01145	-0.16785	-2.04133	0.201621	0.237901
Acvrl1	-0.336719	-0.267974	0.319035	-0.464619	0.824873	-1.00414	0.621305	0.0216627	0.194618	0.594217	0.097699	0.103959	2.00238	0.0933774	-1.20459	-1.38241	0.806598	0.286931	-0.25624	-0.0477282	-0.815025	-0.406372	0.745274
Acy1	-0.173571	0.259483	-0.401062	-1.27054	-0.969545	-0.71912	-0.280282	-1.36657	-0.246001	0.800917	-0.398661	-0.814703	-1.94012	0.378258	-7.30008	0.118022	0.320781	-0.407031	-0.738328	0.14486	-1.9945	-1.25415	-0.613156
Acy3	-2.26698	1.01424	0.712611	-1.33185	0.640049	-0.573649	-0.0167136	0.143609	-0.125127	1.00172	2.14621	-0.342386	-1.91481	-0.42259	-0.742999	0.0837343	0.662943	0.474889	0.558436	0.0722457	-0.184876	0.346637	0.745767
Acyp1	-1.24386	1.09678	-0.571287	-0.437605	-0.490237	-0.0288896	-1.11009	-1.40374	-0.272614	0.213333	1.46085	-1.08065	-2.10797	-0.286832	1.17161	-0.527	1.2154	1.70895	-0.792631	-1.04004	0.303209	-0.370196	-0.793715
Acyp2	0.0499921	1.19246	-0.208891	-0.589049	-0.184047	0.119923	-0.891311	-0.179837	-0.186152	0.246057	1.24949	-0.696383	-0.872918	-0.38487	2.2194	2.31107	-0.274318	-0.253478	-0.0107641	-0.50105	0.834735	0.304877	0.15591
Ada	0.321746	0.00263296	0.747902	0.616383	0.408474	-0.586715	1.60845	1.54036	0.482753	1.14505	1.5949	0.488481	-0.587711	1.18265	0.20496	-1.93519	-0.34193	0.842346	-0.423843	-0.137026	0.916824	0.324165	1.53926
Adad1	0.153442	0.269918	1.23896	0.223571	-0.0484856	0.309603	0.119148	0.95244	-0.432518	0.457087	1.16091	-0.323124	0.920417	1.10723	-0.427856	0.363968	-1.47788	0.156252	0.367519	-0.0895915	1.22113	0.225453	-0.179995
Adad2	0.605419
Adal	0.562806
Adam10	-0.247826	0.0998256	-0.129107	-0.861319	-0.442922	0.0132281	-0.165622	0.85556	-0.11895	-0.492596	-1.24803	0.182128	0.123639	0.20693	-0.327401	-0.419573	1.21429	-0.00262554	0.493184	0.165903	0.0982996	0.26207	0.384662
Adam11	-0.198943	-0.0931136	-0.0927503	-0.666213	-0.684828	-0.119766	0.277346	0.753549	-0.540782	-0.470646	-1.27849	1.05055	-2.42585	0.465356	-1.76417	-0.203906	0.597679	-0.0212611	-0.592203	-1.77469	-0.48751	0.445189	-1.79654
Adam12	0.983036	-0.488142	0.582422	0.221935	0.220636	-0.0466646	-0.577286	-0.465942	0.628702	0.0806791	1.09021	-0.511924	-0.298331	0.685661	-0.00056308	-0.140157	-0.0917154	-0.623262	-0.678301	-0.28497	0.763459	0.171877	-0.00187615
Adam15	-0.399248	-1.03151	0.0464391	-0.185494	0.0889598	-1.01711	0.0108087	0.392351	-0.190085	0.822269	-1.13851	0.338914	-0.512236	0.490161	-4.54054	0.56437	0.556835	0.498338	-0.686065	0.0233777	0.0118031	0.564407	0.131328
Adam17	0.412518	0.880144	-0.158387	-0.440866	0.0962625	0.231971	-0.284794	0.029112	0.176715	0.603753	-0.462901	-0.0825856	-0.377721	1.80924	0.680956	1.70836	0.616414	-0.171501	-0.137281	0.205065	1.05133	0.416568	1.22741
Adam18	-4.68355	-0.300174	0.320297	0.216881	-0.169969	-0.295315	-0.689632	0.463255	1.46417	-0.578524	-1.41299	1.37274	-0.792344	-0.905181	-0.447954	-4.68949	1.31835	-0.213641	-0.455151	-0.11964	-0.113869	0.242314	-0.239606
Adam19	1.67099	-0.721603	0.404777	0.429299	1.1418	1.01101	0.981754	-0.6787	0.280818	-0.4163	0.099139	0.186095	0.260775	2.83894	0.718753	0.698381	0.247879	0.973787	-0.0379829	1.5823	1.03515	0.749132	2.58639
Adam1a	1.76347	1.21578	0.648524	2.25956	0.787343	0.858988	1.15102	-0.516388	0.785425	-0.23634	0.577382	-0.018843	0.294611	1.82121	1.53501	3.06461	-0.045927	-0.959924	-0.18003	0.853849	0.158	0.666619	0.278157
Adam1b	0.339603	0.259827	0.115794	0.119778	0.362291	-0.0717261	0.174416	0.58497	0.691233	0.136893	-0.219578	1.04654	-0.804472	0.00900902	1.25688	0.356138	1.08983	0.129329	0.425457	0.365095	0.576158	0.0704341	-0.164642
Adam2	2.06408	0.311713	0.786367	-0.405086	0.193764	-0.249199	0.373371	0.346173	0.62209	0.659901	0.631756	-0.208434	-0.93148	-1.51568	0.365251	-1.30285	-1.14418	0.114517	-1.57371	1.08275	0.641319	-0.704758	-0.276774
Adam20	-0.410767
Adam21	0.3688	-0.649769	0.0172296	-0.244445	0.842695	-0.164851	0.468399	0.264352	0.399439	0.443883	1.04109	-0.121195	-0.983264	-0.374859	0.11467	0.0417441	-0.187254	-0.130067	0.214987	0.946784	-0.239924	0.381837	-1.44051
Adam22	-0.547342	0.105878	0.238019	-0.646909	-0.487939	0.750088	0.163837	-0.623538	0.95116	2.33115	-0.354441	0.148066	1.25579	-0.951789	1.57234	-1.1568	-0.0498863	-1.43329	-0.101514	-0.806532	-0.647234	0.188475	-0.262169
Adam23	-3.14073	-0.0895205	-0.238478	-1.70829	-1.36179	-1.45034	-1.32878	-1.11919	-0.843945	-0.147909	-0.438357	0.1112	-0.235232	-0.0292439	-2.38564	0.925097	0.523517	0.275857	-0.305897	-1.63403	-0.107502	-0.410777	-0.328792
Adam24	0.820796	-0.279899	0.220043	0.872791	-0.453643	-0.215968	-0.150467	0.0175373	1.22486	-0.609081	-0.808665	0.644582	-0.551871	0.600056	1.00665	0.55556	-0.751446	0.775349	0.691502	-1.26464	-0.142054	-0.071528	-2.67292
Adam25	0.688786	-0.28244	-0.0729936	-0.860288	0.45951	0.626722	-0.506084	-0.141191	-0.793965	-0.276595	0.527083	1.45967	0.0775187	-0.365307	0.128667	-0.318229	-0.191707	0.138735	1.26573	0.402154	0.223657	0.923051	-0.455598
Adam26a	0.0431278	-0.0645757	-0.292164	0.395259	-1.47816	0.626834	0.347781	-0.369424	0.217018	-0.706117	-0.897527	0.655034	-0.312808	1.14657	-0.261707	0.378761	0.339666	1.89307	-0.742361	-1.857	1.22735	-1.14225	-1.14338
Adam26b	-0.39022
Adam28	0.552443	-0.0632165	0.400752	0.0846571	-0.198717	-0.899475	0.572899	0.953889	-0.270394	-0.580381	0.0602714	1.2354	-1.02082	-0.949471	0.227558	0.443834	-0.196801	-0.524253	-0.17634	0.814463	0.988014	0.382342	0.308556
Adam29	0.133886
Adam3	-0.207076	-0.616401	0.671452	0.0267589	-0.177404	-0.229118	-0.0202949	0.388165	0.0419358	1.19342	0.467731	0.431985	0.323347	0.867074	0.388861	0.0677253	0.204194	0.558198	1.3278	-0.669381	0.21153	-1.14114e-05	0.27446
Adam30	-0.837982
Adam32	0.368051
Adam33	-1.50458	-1.41795	0.0114128	-1.12869	-0.687815	-0.71948	0.246301	0.117271	0.0503697	0.414755	0.0337943	-0.293781	-0.49189	-2.92249	0.508383	-0.0482883	-0.369803	-3.89088	-1.13671	0.71512	-0.621255	0.245243	-1.58537
Adam34	-1.55214	1.27768	1.11501	-0.50806	-0.276272	-1.40185	-0.530638	-0.314988	-0.0447515	0.113639	0.37735	0.669033	1.02222	-0.208813	0.192651	-0.591095	-0.391365	-1.43306	-0.167821	1.00332	0.266327	-0.992582	-1.38588
Adam39	1.1599
Adam4	0.230383
Adam5	0.959255	-0.166619	0.698868	0.0978126	0.787473	-0.760811	-0.345512	0.294532	0.691088	-0.937975	0.945801	-1.09641	0.120886	0.331675	0.192681	-1.40374	-0.380924	-0.0841113	0.425278	-0.220866	-1.06156	0.504599	0.675568
Adam6a	1.35993
Adam6b	-0.609966
Adam7	-0.793307	0.471609	0.186767	0.651291	-0.0866443	-0.3269	-0.749543	-0.676473	0.268525	0.206122	0.709653	1.27096	0.266924	0.568656	-1.13847	0.588457	-0.342806	-1.75329	0.443496	-1.87609	1.26998	0.39836	0.53893
Adam8	4.63068	0.0673196	0.317275	0.916111	1.31321	0.365448	0.967121	0.657395	1.11148	2.59126	0.444102	0.074866	2.23779	0.884097	1.61138	2.28918	-1.0421	1.46747	-0.189783	2.22475	0.418932	0.946806	-0.891247
Adam9	0.196285	-0.669982	0.00689813	-0.0379869	0.361746	0.93757	0.796243	1.92024	-0.372012	-0.230941	0.834696	-0.242653	1.74278	2.03373	0.461273	2.23229	2.29054	0.476879	0.733392	-0.420738	1.70433	-0.647455	0.227397
Adamdec1	-2.70233	0.173252	1.16082	-1.0953	-0.181916	1.42204	0.775957	-0.34308	0.623602	-0.391817	0.494924	0.587469	1.02002	-0.473686	-0.804079	0	-1.12523	-0.819389	-0.427901	0.255124	-0.334625	0.356801	-0.124158
Adamts1	0.155872	0.959185	-0.772915	1.29777	-1.15955	-0.0152369	-0.811512	-4.29431	-0.212768	-0.35154	-0.716803	-1.01115	-1.53825	-0.505975	0.517119	2.53831	0.720081	-0.298717	-0.771557	-0.375518	-0.511668	-1.50259	1.10017
Adamts10	0.0691164	-0.829428	-0.11214	0.340077	1.14466	-0.397666	-0.139818	1.3685	-0.253941	-0.650628	-0.695362	0.593152	0.735189	0.234501	0.0834333	1.85842	-0.0177896	-0.0725352	-1.33134	1.47787	-0.314122	0.532988	-0.0512767
Adamts13	0.440241
Adamts14	0.241739
Adamts15	-0.0310032	0.365933	0.00885263	0.270896	-0.426607	-0.259977	-0.886237	0.183485	0.482366	0.296004	2.33178	1.94237	-0.595344	-0.351854	0.551402	1.44277	-1.5493	-1.04985	0.304087	-1.21413	0.319521	0.0712496	-0.449912
Adamts16	-3.48482
Adamts17	-0.123002
Adamts18	-0.770892
Adamts19	-0.561424
Adamts2	1.16067
Adamts20	-1.11575
Adamts3	-2.73796
Adamts4	-0.958448	1.44528	0.0612415	0.649871	-0.721368	-0.0758191	-0.48643	-0.92265	-0.491434	0.0286751	-0.52619	-0.0672208	-0.251509	-0.302868	3.32	0.257165	-0.730761	-0.190497	-1.25911	-1.31749	-0.43599	-0.821966	0.757504
Adamts5	-0.665399	-0.109196	-0.609907	0.0146615	0.765061	-0.0124032	-0.399605	0.0075794	0.420631	-0.490119	0.659244	-0.447797	-0.919814	-0.408336	-0.952748	1.54743	0.223903	-0.331545	-0.256352	0.546594	0.574378	-0.376122	-1.37281
Adamts6	-1.9312
[truncated: 26,220 more rows]

## Sheet: meta-analysis  Z values
	MoEx_CerCx_Z	430AV2_CerCx_3h_Z	430AV2_CerCx_6h_Z	430AV2_CerCx_9h_Z	430AV2_CerCx_12h_Z	430AV2_HypoT_3h_Z	430AV2_HypoT_6h_Z	430AV2_HypoT_9h_Z	430AV2_HypoT_12h_Z	430AV2_ForeNonOlig_Z	430AV2_ForeOlig_Z	430AV2_Hipp_Z	430AV2_Astro_Z	430AV2_NonAstro_Z	430AV2_WB_AK_Z	430AV2_WB_B6_Z	430AV2_WB_D2_Z	430AV2_ZT12_AK_Z	430AV2_ZT12_B6_Z	430AV2_ZT12_D2_Z	430AV2_ZT6_AK_Z	430AV2_ZT6_B6_Z	430AV2_ZT6_D2_Z																								Ensembl Gene ID	Description
0610005C13Rik	1.60233	-0.505911	1.74025	-0.123486	-0.426002	0.65228	1.52255	1.11716	-1.12857	-0.753866	1.16253	1.57584	-0.635538	1.33858	-0.87012	0.241516	-0.235367	1.04773	1.46367	-0.327225	-1.49145	1.38525	1.21733																								ENSMUSG00000085214	RIKEN cDNA 0610005C13 gene [Source:MGI Symbol;Acc:MGI:1918911]
0610007P14Rik	-1.03468																																														ENSMUSG00000021252	RIKEN cDNA 0610007P14 gene [Source:MGI Symbol;Acc:MGI:1915571]
0610008F07Rik	1.14016	0.126185	-0.301532	-1.30298	0.854583	1.11016	1.01783	0.83053	-0.812804	-0.198252	2.14582	1.01354	0.0829225	-1.04187	1.71308	0.607806	-0.84307	-1.76314	2.6871	0.453013	0.182272	1.12414	-0.254586																								ENSMUSG00000046840	RIKEN cDNA 0610008F07 gene [Source:MGI Symbol;Acc:MGI:1915564]
0610009B14Rik	0.491886																																														ENSMUSG00000044062	RIKEN cDNA 0610009B14 gene [Source:MGI Symbol;Acc:MGI:1915604]
0610009B22Rik	-0.81722	-0.0421998	1.74547	0.850886	-1.52389	1.08759	1.5742	-0.801677	-0.375998	1.11796	1.9521	1.94466	0.44513	0.545931	1.364	-0.109707	-0.10944	1.0198	3.0824	1.79374	1.6289	0.844537	0.860823																								ENSMUSG00000007777	RIKEN cDNA 0610009B22 gene [Source:MGI Symbol;Acc:MGI:1913300]
0610009D07Rik	-0.56673	-0.00146906	0.621299	1.32541	-1.37933	0.53673	2.17113	-0.614382	0.35098	-1.09207	0.606019	-0.199094	-0.210512	-0.136023	-0.121122	-0.965336	-0.789095	-1.75805	2.19432	-1.33996	-0.107902	-0.440443	1.9734																								ENSMUSG00000037361	RIKEN cDNA 0610009D07 gene [Source:MGI Symbol;Acc:MGI:1913305]
0610009E02Rik	-0.87539																																														ENSMUSG00000086714	RIKEN cDNA 0610009E02 gene [Source:MGI Symbol;Acc:MGI:3698435]
0610009L18Rik	-0.102303																																														ENSMUSG00000043644	RIKEN cDNA 0610009L18 gene [Source:MGI Symbol;Acc:MGI:1914088]
0610009O20Rik	-1.41488	-1.99324	-0.0607293	-2.17156	-0.481359	-0.0492051	0.203479	-1.17763	-0.680215	-1.42483	-0.942997	-1.11743	-0.397534	1.73777	-1.21731	-0.39594	-1.81818	-2.30663	-2.43949	-0.225438	-0.174683	-2.20265	-2.0469																								ENSMUSG00000024442	RIKEN cDNA 0610009O20 gene [Source:MGI Symbol;Acc:MGI:1914089]
0610010F05Rik	-2.90446																																														ENSMUSG00000042208	RIKEN cDNA 0610010F05 gene [Source:MGI Symbol;Acc:MGI:1918925]
0610010K14Rik	-0.022367	0.492572	-1.81382	-0.478905	-1.41465	-0.559363	-2.08886	-0.148543	0.0645782	-0.285446	-0.686288	-2.1493	-0.499967	-1.01662	-0.663592	-1.04824	-1.72014	-1.25635	-2.03118	-1.33921	1.50988	-1.81081	0.616437																								ENSMUSG00000020831	RIKEN cDNA 0610010K14 gene [Source:MGI Symbol;Acc:MGI:1915609]
0610011F06Rik	0.15507																																														ENSMUSG00000025731	RIKEN cDNA 0610011F06 gene [Source:MGI Symbol;Acc:MGI:1915597]
0610012D04Rik	1.1262																																														ENSMUSG00000089755	RIKEN cDNA 0610012D04 gene [Source:MGI Symbol;Acc:MGI:1918926]
0610012G03Rik	1.05619	-1.285	0.243477	1.08467	-0.00136899	2.66984	2.11752	-0.690986	1.18357	1.42416	-1.45131	0.094532	0.0564335	0.0475141	0.67425	-0.732073	1.91574	0.652302	1.63286	1.82987	1.05583	0.738435	1.38053																								ENSMUSG00000096232	RIKEN cDNA 0610012G03 gene [Source:MGI Symbol;Acc:MGI:1913301]
0610012H03Rik	-0.75061																																														ENSMUSG00000055312	RIKEN cDNA 0610012H03 gene [Source:MGI Symbol;Acc:MGI:1921338]
0610025J13Rik	0.795829																																														ENSMUSG00000046683	RIKEN cDNA 0610025J13 gene [Source:MGI Symbol;Acc:MGI:1915618]
0610030E20Rik	-1.65801																																														ENSMUSG00000058706	RIKEN cDNA 0610030E20 gene [Source:MGI Symbol;Acc:MGI:1915614]
0610031J06Rik	-0.17975	-1.93972	-0.529812	-0.360391	0.356809	-1.3448	-0.941432	-1.02819	-0.26318	-0.388544	-0.747455	0.46428	-0.274177	-0.873884	-0.298976	-1.23278	-0.0686677	2.14099	-2.40249	0.962424	0.990947	-0.394105	0.158065																								ENSMUSG00000001418	RIKEN cDNA 0610031J06 gene [Source:MGI Symbol;Acc:MGI:1913318]
0610037L13Rik	-0.259054	-0.515223	-0.226352	0.777788	0.241777	-1.01146	1.4374	-1.1215	-0.577411	-1.06215	-2.0349	-0.980522	-0.354383	-1.06309	-0.675685	0.417644	-0.667006	0.349861	0.31959	-2.12981	0.0434259	-0.604121	1.0561																								ENSMUSG00000028608	RIKEN cDNA 0610037L13 gene [Source:MGI Symbol;Acc:MGI:1921348]
0610038L08Rik	1.18969																																														ENSMUSG00000089900	RIKEN cDNA 0610038L08 gene [Source:MGI Symbol;Acc:MGI:1921342]
0610038P03Rik	-0.798028																																														ENSMUSG00000085010	RIKEN cDNA 0610038P03 gene [Source:MGI Symbol;Acc:MGI:1915623]
0610039K10Rik	0.0667044																																														ENSMUSG00000058812	RIKEN cDNA 0610039K10 gene [Source:MGI Symbol;Acc:MGI:1915636]
0610040B09Rik	0.192696																																														ENSMUSG00000085645	RIKEN cDNA 0610040B09 gene [Source:MGI Symbol;Acc:MGI:1922645]
0610040F04Rik	-1.33216																																														ENSMUSG00000087341	RIKEN cDNA 0610040F04 gene [Source:MGI Symbol;Acc:MGI:1922644]
0610040J01Rik	0.63815	0.821762	-0.20291	-0.245107	-0.29645	2.32431	-1.02117	-0.851041	0.0122475	1.14394	-0.728327	-0.943163	-0.856355	-0.553755	0.813595	0.44273	-1.10605	2.03297	-1.0947	-0.779793	0.607235	-0.487067	1.08998																								ENSMUSG00000060512	RIKEN cDNA 0610040J01 gene [Source:MGI Symbol;Acc:MGI:1923511]
0610043K17Rik	-0.535608																																														ENSMUSG00000087361	RIKEN cDNA 0610043K17 gene [Source:MGI Symbol;Acc:MGI:1915650]
1100001G20Rik	-0.689366	0.383143	-1.90334	1.20802	-0.680467	-0.164649	-1.43582	0.739789	0.234746	-0.494794	1.4272	1.56012	0.180219	-0.366271	-0.123447	1.28683	-1.22861	-0.113618	0.518428	0.323478	-0.890926	-1.49399	-0.760853																								ENSMUSG00000051748	RIKEN cDNA 1100001G20 gene [Source:MGI Symbol;Acc:MGI:1913357]
1110001A16Rik	-1.11615	-0.0878223	0.32781	-3.26972	-0.581727	1.60379	2.22872	-1.068	0.0799185	1.57626	-1.21074	1.71088	-0.355895	-1.20625	0.0890386	-0.852477	0.759721	-1.18143	1.60702	0.940569	1.1467	-0.718258	1.11538																								ENSMUSG00000062691	RIKEN cDNA 1110001A16 gene [Source:MGI Symbol;Acc:MGI:1915804]
1110001J03Rik	0.414725	-0.427368	0.260249	-1.58422	-1.18375	1.37773	2.37902	-1.27196	0.199049	-0.0283683	0.358931	-0.641144	0.0311768	-0.495655	1.14857	-0.75718	0.764559	-1.01759	2.26271	1.73991	0.852112	-0.564522	2.60486																								ENSMUSG00000019689	RIKEN cDNA 1110001J03 gene [Source:MGI Symbol;Acc:MGI:1913367]
1110002E22Rik	-1.63617																																														ENSMUSG00000090066	RIKEN cDNA 1110002E22 gene [Source:MGI Symbol;Acc:MGI:1915066]
1110002L01Rik	1.30205																																														ENSMUSG00000071456	RIKEN cDNA 1110002L01 gene [Source:MGI Symbol;Acc:MGI:1915821]
1110004E09Rik	-0.85529	-1.48172	-0.0373019	-0.634826	-0.135644	1.01885	-0.588698	-1.03994	-1.00496	-0.499562	0.288443	0.139765	-0.168906	-1.31904	0.290545	0.113948	0.281162	-0.37106	0.840203	-0.441496	1.10795	-0.288308	0.963554																								ENSMUSG00000022972	RIKEN cDNA 1110004E09 gene [Source:MGI Symbol;Acc:MGI:1915251]
1110004F10Rik	-1.80519	-1.97791	-1.62401	-0.10843	-3.29686	-0.912729	-2.38407	-0.412043	-0.124902	-2.10233	-1.2799	-3.16394	-0.301218	0.0781095	-1.19012	-0.399765	-1.42948	-0.380371	-2.42073	-2.71808	1.3044	-0.0266837	0.699607																								ENSMUSG00000030663	RIKEN cDNA 1110004F10 gene [Source:MGI Symbol;Acc:MGI:1929274]
1110006G14Rik	1.39698																																														ENSMUSG00000030664	RIKEN cDNA 1110006G14 gene [Source:MGI Symbol;Acc:MGI:1915719]
1110007C09Rik	-0.877906	-0.76634	-0.769335	-1.07939	0.700706	3.04853	1.82487	-1.79734	-1.81288	1.55736	-1.46537	-0.671659	-0.03066	0.347129	0.02178	-0.507367	1.78804	-1.72653	-0.986497	-0.800842	0.962539	-2.38098	0.85872																								ENSMUSG00000037960	RIKEN cDNA 1110007C09 gene [Source:MGI Symbol;Acc:MGI:1915730]
1110008E08Rik	-0.410912																																														ENSMUSG00000046119	RIKEN cDNA 1110008E08 gene [Source:MGI Symbol;Acc:MGI:1915750]
1110008F13Rik	0.0968746	-2.33709	-0.698931	0.453053	2.38383	2.33221	2.91968	-0.829202	0.239924	1.0241	0.591144	0.350583	-0.132949	-1.13685	2.22374	0.0319588	1.11845	0.213425	0.868705	2.31943	0.295902	0.75154	0.110733																								ENSMUSG00000027637	RIKEN cDNA 1110008F13 gene [Source:MGI Symbol;Acc:MGI:1914638]
1110008J03Rik	2.29424	-0.640363	1.59686	-1.62501	-0.0755386	0.103487	-0.576914	-0.405906	0.377691	-0.733817	0.559792	-0.205191	-0.16704	-0.729813	0.704326	-0.442927	1.06498	-0.390495	1.77124	1.20432	-0.625371	-0.800287	-0.404301																								ENSMUSG00000029600	RIKEN cDNA 1110008J03 gene [Source:MGI Symbol;Acc:MGI:1922021]
1110008L16Rik	-1.32969																																														ENSMUSG00000021023	RIKEN cDNA 1110008L16 gene [Source:MGI Symbol;Acc:MGI:1913382]
1110008P14Rik	0.583306	-0.552157	-0.203165	0.128562	1.90623	1.48439	-0.6148	-1.10034	0.89242	1.09926	1.73569	-0.155887	0.326334	1.07506	1.1888	0.998847	2.39687	1.57869	1.73351	2.5703	2.80982	0.105797	2.54954																								ENSMUSG00000039195	RIKEN cDNA 1110008P14 gene [Source:MGI Symbol;Acc:MGI:1920987]
1110012L19Rik	-0.655796	-0.287114	0.384473	-0.183898	-1.50395	0.408525	2.36489	-0.507263	-1.57796	1.16282	0.147193	2.57861	0.01465	1.40738	1.06484	-1.49291	-0.881648	-0.739191	-0.84028	-1.45162	0.575368	0.576672	0.995686																								ENSMUSG00000045237	RIKEN cDNA 1110012L19 gene [Source:MGI Symbol;Acc:MGI:1915868]
1110017D15Rik	1.35578																																														ENSMUSG00000028441	RIKEN cDNA 1110017D15 gene [Source:MGI Symbol;Acc:MGI:1920971]
1110018G07Rik	-1.78001																																														ENSMUSG00000042350	RIKEN cDNA 1110018G07 gene [Source:MGI Symbol;Acc:MGI:1915747]
1110018N20Rik	-0.0663001																																														ENSMUSG00000085151	RIKEN cDNA 1110018N20 gene [Source:MGI Symbol;Acc:MGI:1915753]
1110028F11Rik	0.0108657																																														ENSMUSG00000085972	RIKEN cDNA 1110028F11 gene [Source:MGI Symbol;Acc:MGI:1915940]
1110032A03Rik	-0.716713	-0.353188	-1.4646	-0.402298	-2.38503	0.398414	1.74579	-0.387501	1.46707	0.419721	-1.41744	-0.111574	-1.03858	-0.270662	-1.27768	-2.02492	-0.38478	-1.67754	2.63093	-1.81502	-0.680422	-0.220489	-0.39038																								ENSMUSG00000037971	RIKEN cDNA 1110032A03 gene [Source:MGI Symbol;Acc:MGI:1915971]
1110032F04Rik	-2.11619																																														ENSMUSG00000046999	RIKEN cDNA 1110032F04 gene [Source:MGI Symbol;Acc:MGI:1915975]
1110034G24Rik	-1.28195																																														ENSMUSG00000044991	RIKEN cDNA 1110034G24 gene [Source:MGI Symbol;Acc:MGI:1920997]
1110035H17Rik	0.684479	1.28629	0.570398	0.0781035	0.889349	1.07837	2.57607	-0.474594	-1.65531	0.415843	1.32745	1.28777	-1.109	-0.363864	-1.0523	0.229209	-0.0972243	-1.2654	1.86566	-1.23879	-1.25238	-0.250002	0.448355																								ENSMUSG00000050633	RIKEN cDNA 1110035H17 gene [Source:MGI Symbol;Acc:MGI:1915936]
1110035M17Rik	1.37517																																														ENSMUSG00000086191	RIKEN cDNA 1110035M17 gene [Source:MGI Symbol;Acc:MGI:3044900]
1110037F02Rik	-0.690636	-1.10701	-0.962971	-1.05709	0.0829339	-1.01761	-1.7463	-0.672627	0.345579	0.940323	-0.597611	-0.195823	1.00569	1.12335	-1.41779	0.110761	0.239407	1.75712	-1.10795	-0.315598	0.418143	1.05023	-0.458205																								ENSMUSG00000040720	RIKEN cDNA 1110037F02 gene [Source:MGI Symbol;Acc:MGI:1913435]
1110038B12Rik	0.672924																																														ENSMUSG00000092203	RIKEN cDNA 1110038B12 gene [Source:MGI Symbol;Acc:MGI:1916013]
1110038F14Rik	-1.39683	-1.2114	0.782138	-0.894416	0.790597	-1.39415	-0.137914	-1.72801	0.16688	-0.965622	0.0650732	-2.27904	0.509319	0.409913	0.227361	-1.8953	-0.871635	-0.278492	-0.787859	-1.93592	1.36484	-1.31196	0.232418																								ENSMUSG00000063236	RIKEN cDNA 1110038F14 gene [Source:MGI Symbol;Acc:MGI:2152337]
1110046J04Rik	-0.452921																																														ENSMUSG00000085457	RIKEN cDNA 1110046J04 gene [Source:MGI Symbol;Acc:MGI:1916058]
1110051M20Rik	1.17204	-3.43483	-2.66566	0.214183	-1.88667	1.60963	-2.539	-2.44575	-0.557902	-0.93676	-1.25751	-1.93227	-0.460022	0.377173	-1.45212	-0.3056	-1.8512	-0.291534	-2.06847	-2.33847	1.22118	-0.30287	-1.59923																								ENSMUSG00000040591	RIKEN cDNA 1110051M20 gene [Source:MGI Symbol;Acc:MGI:1915079]
1110057K04Rik	2.23796	1.64345	0.925223	2.73391	1.18009	1.45777	0.421759	-0.710759	0.595651	1.15994	-0.486219	2.45994	-0.711704	-0.286637	1.68209	1.19194	1.90306	1.43833	-3.04486	1.56148	2.12895	0.858208	-0.421141																								ENSMUSG00000037669	RIKEN cDNA 1110057K04 gene [Source:MGI Symbol;Acc:MGI:1916082]
1110057P08Rik	-0.302055																																														ENSMUSG00000068067	RIKEN cDNA 1110057P08 gene [Source:MGI Symbol;Acc:MGI:1916094]
1110058L19Rik	-1.0869	-0.823104	-0.314739	1.13031	-1.86596	0.440404	1.96375	-0.0677284	0.584162	-1.20483	1.30161	-0.543269	-0.647481	0.876569	-0.383672	-0.752558	-1.19783	-2.18985	1.06066	-2.97812	-0.707108	-1.77955	1.38636																								ENSMUSG00000026154	RIKEN cDNA 1110058L19 gene [Source:MGI Symbol;Acc:MGI:1915252]
1110059E24Rik	-2.31025	-0.270719	0.739327	1.59553	-2.18797	0.140598	1.65044	-0.889186	-1.48055	-1.60681	-0.738381	-3.13183	-1.3418	0.814457	-0.228845	-0.756465	-1.32685	-0.275353	-2.00431	-2.34741	1.24568	-0.435817	0.419493																								ENSMUSG00000035171	RIKEN cDNA 1110059E24 gene [Source:MGI Symbol;Acc:MGI:1913456]
1110059G10Rik	-1.78515	-1.12217	-0.0402747	0.949295	-1.31629	-0.0504926	2.38971	-0.168294	1.16987	-0.976647	-1.52786	0.00126697	0.546423	-0.212788	-0.178514	-1.18099	-0.284147	-1.53381	1.67632	-1.69377	-0.689421	-2.44132	-0.199254																								ENSMUSG00000032551	RIKEN cDNA 1110059G10 gene [Source:MGI Symbol;Acc:MGI:1913452]
1110059M19Rik	1.58225																																														ENSMUSG00000037086	RIKEN cDNA 1110059M19 gene [Source:MGI Symbol;Acc:MGI:1916050]
1110065P20Rik	-0.332607																																														ENSMUSG00000078570	RIKEN cDNA 1110065P20 gene [Source:MGI Symbol;Acc:MGI:1916170]
1190002N15Rik	-3.3922	-2.30962	-2.76864	0.344435	-1.72249	-0.292804	-0.571103	-1.31238	1.56734	0.0282735	2.17756	-2.03091	-1.29886	-0.677466	-1.63972	-0.240114	-0.769322	-1.55614	0.770963	-1.84832	-0.525175	-0.261419	-1.70382																								ENSMUSG00000045414	RIKEN cDNA 1190002N15 gene [Source:MGI Symbol;Acc:MGI:1916111]
1190003J15Rik	0.676411																																														ENSMUSG00000025481	RIKEN cDNA 1190003J15 gene [Source:MGI Symbol;Acc:MGI:1916142]
1190003K10Rik	0.293957																																														ENSMUSG00000096537	RIKEN cDNA 1190003K10 gene [Source:MGI Symbol;Acc:MGI:1916130]
1190005I06Rik	-1.12577	-1.07059	-1.00903	-1.30604	-2.94396	1.87061	1.4386	-1.77114	0.179723	1.3402	-3.06939	-1.69834	-0.0502616	0.0632069	-1.32469	-1.18558	-0.631186	-2.0962	-0.594029	-1.94311	-0.108385	0.153228	0.999735																								ENSMUSG00000043687	RIKEN cDNA 1190005I06 gene [Source:MGI Symbol;Acc:MGI:1916168]
1190007I07Rik	0.30341																																														ENSMUSG00000063320	RIKEN cDNA 1190007I07 gene [Source:MGI Symbol;Acc:MGI:3698433]
1200007C13Rik	-1.32904																																														ENSMUSG00000087684	RIKEN cDNA 1200007C13 gene [Source:MGI Symbol;Acc:MGI:1921369]
1200011I18Rik	-1.32556	-0.116408	-0.837854	0.489501	-0.653686	-1.20008	-2.91685	-1.60176	-1.02348	-0.89614	1.04085	0.255459	-0.312317	-0.262685	-2.35083	0.013734	-0.582186	-0.487578	-2.3157	-1.08855	1.11856	0.248048	-0.38818																								ENSMUSG00000022008	RIKEN cDNA 1200011I18 gene [Source:MGI Symbol;Acc:MGI:1914717]
1200014J11Rik	2.05139	2.27083	-0.643482	-0.775165	0.302611	-1.10842	-2.50837	1.41384	-1.3848	-0.997855	-1.49481	1.77717	-0.825595	0.487278	2.40489	-1.41603	-1.45419	1.8476	1.36139	1.60132	0.29333	-0.1198	0.00996501																								ENSMUSG00000020783	RIKEN cDNA 1200014J11 gene [Source:MGI Symbol;Acc:MGI:1914124]
1300002K09Rik	-0.704169																																														ENSMUSG00000028327	RIKEN cDNA 1300002K09 gene [Source:MGI Symbol;Acc:MGI:1921402]
1300015D01Rik	-0.299241																																														ENSMUSG00000087382	RIKEN cDNA 1300015D01 gene [Source:MGI Symbol;Acc:MGI:1921411]
1300017J02Rik	1.16912	-0.844947	-0.323251	-0.166899	-0.363404	0.265871	0.63069	0.802082	-1.28632	0.712112	-0.581741	1.19576	0.0070208	-0.68259	0.145295	1.37841	-0.10984	-0.536441	-0.0431023	-0.754782	-0.853903	-0.473274	1.08401																								ENSMUSG00000033688	RIKEN cDNA 1300017J02 gene [Source:MGI Symbol;Acc:MGI:1919025]
1300018J18Rik	-2.4643																																														ENSMUSG00000035757	RIKEN cDNA 1300018J18 gene [Source:MGI Symbol;Acc:MGI:1919007]
1500002C15Rik	0.550764																																														ENSMUSG00000096221	RIKEN cDNA 1500002C15 gene [Source:MGI Symbol;Acc:MGI:1916196]
1500009C09Rik	-1.17204																																														ENSMUSG00000068099	RIKEN cDNA 1500009C09 gene [Source:MGI Symbol;Acc:MGI:1923755]
1500009L16Rik	0.508244																																														ENSMUSG00000087651	RIKEN cDNA 1500009L16 gene [Source:MGI Symbol;Acc:MGI:1917034]
1500011B03Rik	-0.676191																																														ENSMUSG00000072694	RIKEN cDNA 1500011B03 gene [Source:MGI Symbol;Acc:MGI:1913486]
1500011K16Rik	0.245217																																														ENSMUSG00000051319	RIKEN cDNA 1500011K16 gene [Source:MGI Symbol;Acc:MGI:1915135]
1500012F01Rik	0.921373																																														ENSMUSG00000074578	RIKEN cDNA 1500012F01 gene [Source:MGI Symbol;Acc:MGI:1916199]
1500015L24Rik	-0.849542																																														ENSMUSG00000094732	RIKEN cDNA 1500015L24 gene [Source:MGI Symbol;Acc:MGI:1916244]
1500015O10Rik	2.43839	1.0837	0.159244	-1.46438	-0.727721	-0.523195	2.07162	0.461219	0.0103977	-0.75565	-0.0415461	1.00754	-0.8731	0.143354	0.861113	-2.61738	1.51243	0.245726	0.0404012	0.571001	-0.213163	-0.540547	1.49259																								ENSMUSG00000026051	RIKEN cDNA 1500015O10 gene [Source:MGI Symbol;Acc:MGI:1926146]
1500016L03Rik	-1.75261																																														ENSMUSG00000087211	RIKEN cDNA 1500016L03 gene [Source:MGI Symbol;Acc:MGI:1925615]
1500017E21Rik	-0.670157																																														ENSMUSG00000087579	RIKEN cDNA 1500017E21 gene [Source:MGI Symbol;Acc:MGI:1919243]
1500035N22Rik	0.886433																																														ENSMUSG00000059631	RIKEN cDNA 1500035N22 gene [Source:MGI Symbol;Acc:MGI:1917508]
1520401A03Rik	-1.24131																																														ENSMUSG00000043747	RIKEN cDNA 1520401A03 gene [Source:MGI Symbol;Acc:MGI:2443785]
1600002D24Rik	0.492892																																														ENSMUSG00000086899	RIKEN cDNA 1600002D24 gene [Source:MGI Symbol;Acc:MGI:1917026]
1600002H07Rik	-1.15878																																														ENSMUSG00000024118	RIKEN cDNA 1600002H07 gene [Source:MGI Symbol;Acc:MGI:1919266]
1600002K03Rik	1.63235																																														ENSMUSG00000035595	RIKEN cDNA 1600002K03 gene [Source:MGI Symbol;Acc:MGI:1917020]
1600012H06Rik	-2.30965	-0.212009	-0.169143	0.929251	-0.141579	-1.07777	0.89521	-1.39479	1.25164	-0.751254	-1.74015	-2.13405	-0.343838	0.0278071	0.0987299	-1.06818	-0.765487	-1.34085	-2.51569	0.686657	1.07548	0.579182	0.237615																								ENSMUSG00000050088	RIKEN cDNA 1600012H06 gene [Source:MGI Symbol;Acc:MGI:1915162]
1600012P17Rik	1.10315																																														ENSMUSG00000047661	RIKEN cDNA 1600012P17 gene [Source:MGI Symbol;Acc:MGI:1919275]
1600014C10Rik	1.84221	-0.696891	-0.297021	-2.27384	-1.39987	0.336644	-1.34446	1.38041	-0.961586	-1.05762	0.306054	3.05995	0.105809	0.982344	0.0493795	0.9336	0.0447313	0.134059	0.37753	0.922952	2.80988	-0.707873	2.78155																								ENSMUSG00000054676	RIKEN cDNA 1600014C10 gene [Source:MGI Symbol;Acc:MGI:1919494]
1600014C23Rik	-0.814107																																														ENSMUSG00000094690	RIKEN cDNA 1600014C23 gene [Source:MGI Symbol;Acc:MGI:1919490]
1600014K23Rik	0.591433																																														ENSMUSG00000035491	RIKEN cDNA 1600014K23 gene [Source:MGI Symbol;Acc:MGI:1919246]
1600015I10Rik	1.37472	0.17094	2.1437	0.400293	1.87735	0.706449	1.67157	0.838667	0.872013	-0.736934	-1.23165	0.693034	1.09361	-0.178267	1.07813	-0.441437	-0.837805	0.505674	0.00130148	0.184055	-0.265734	-0.949028	-0.531758																								ENSMUSG00000029813	RIKEN cDNA 1600015I10 gene [Source:MGI Symbol;Acc:MGI:1917011]
1600016N20Rik	0.0604682																																														ENSMUSG00000025500	RIKEN cDNA 1600016N20 gene [Source:MGI Symbol;Acc:MGI:1919250]
1600025M17Rik	0.65502																																														ENSMUSG00000085114	RIKEN cDNA 1600025M17 gene [Source:MGI Symbol;Acc:MGI:1919280]
1600029D21Rik	0.443218	-0.0756157	0.832521	0.160553	1.51788	0.799998	1.0716	-0.193689	-0.806112	-1.17501	-0.594716	1.73547	0.636929	-0.358663	0.407718	0.63763	0.240541	0.020053	0.559946	-0.345007	0.0237019	-0.374112	-0.22555																								ENSMUSG00000032068	RIKEN cDNA 1600029D21 gene [Source:MGI Symbol;Acc:MGI:1923759]
1600029I14Rik	1.60746																																														ENSMUSG00000046242	RIKEN cDNA 1600029I14 gene [Source:MGI Symbol;Acc:MGI:1917047]
1600029O15Rik	-1.40515																																														ENSMUSG00000057818	RIKEN cDNA 1600029O15 gene [Source:MGI Symbol;Acc:MGI:3045362]
1700001C02Rik	0.161647																																														ENSMUSG00000029182	RIKEN cDNA 1700001C02 gene [Source:MGI Symbol;Acc:MGI:1922684]
1700001C19Rik	-0.509595	-0.395482	0.516959	-1.12671	-1.34534	0.455156	1.09755	1.00874	0.120071	-0.0798957	1.15463	-0.0731221	1.71331	2.70761	0.709451	-0.0805743	-0.140179	0.308162	0.809919	-0.133016	-0.536779	-1.29121	-0.508943																								ENSMUSG00000047150	RIKEN cDNA 1700001C19 gene [Source:MGI Symbol;Acc:MGI:1922712]
1700001F09Rik	1.12293	1.37356	2.97882	-0.677862	-0.988157	2.07194	0.994233	0.550499	0.454921	-0.28349	0.279007	1.4691	0.517654	-0.816239	0.74083	0.104485	-0.461675	-1.21613	0.905796	0.903895	-2.96169	0.961082	-0.516599																								ENSMUSG00000095384	RIKEN cDNA 1700001F09 gene [Source:MGI Symbol;Acc:MGI:1919076]
1700001G01Rik	-0.377374																																														ENSMUSG00000087170	RIKEN cDNA 1700001G01 gene [Source:MGI Symbol;Acc:MGI:1922683]
1700001G11Rik	-1.05702																																														ENSMUSG00000085984	RIKEN cDNA 1700001G11 gene [Source:MGI Symbol;Acc:MGI:1916553]
1700001G17Rik	-0.0278997	1.1754	1.14984	0.200613	1.54541	1.85707	2.73147	-1.67935	-0.264878	0.867629	0.842308	1.93126	0.0379605	0.29437	0.555567	-0.705869	0.409006	-1.19292	1.25039	-1.18752	-2.4435	0.289459	1.07454																								ENSMUSG00000044744	RIKEN cDNA 1700001G17 gene [Source:MGI Symbol;Acc:MGI:1914753]
1700001J03Rik	1.11446																																														ENSMUSG00000095040	RIKEN cDNA 1700001J03 gene [Source:MGI Symbol;Acc:MGI:1916532]
1700001J04Rik	0.252401																																														ENSMUSG00000086135	RIKEN cDNA 1700001J04 gene [Source:MGI Symbol;Acc:MGI:1919075]
1700001K19Rik	1.19557	1.88029	1.53772	-0.797367	-2.3757	0.791736	1.12866	1.55476	1.09166	-1.65648	0.630624	-1.34338	-0.0124202	1.22132	0.547002	0.494682	0.54697	-1.58463	0.679952	-0.887098	0.39489	-0.00888432	-0.715296																								ENSMUSG00000056508	RIKEN cDNA 1700001K19 gene [Source:MGI Symbol;Acc:MGI:1913573]
1700001L05Rik	-1.92569																																														ENSMUSG00000075511	RIKEN cDNA 1700001L05 gene [Source:MGI Symbol;Acc:MGI:1916541]
1700001L19Rik	-0.952995																																														ENSMUSG00000021534	RIKEN cDNA 1700001L19 gene [Source:MGI Symbol;Acc:MGI:1916565]
1700001O22Rik	-0.882943	-2.21016	-0.806458	-2.07373	0.648827	-0.718666	0.125453	-1.0034	-1.18371	-1.48969	-0.372681	-0.48353	0.511278	-2.18859	-0.99623	-1.81613	-0.662119	-1.17324	-0.0952557	-0.14268	-1.06786	-1.44492	0.195241																								ENSMUSG00000044320	RIKEN cDNA 1700001O22 gene [Source:MGI Symbol;Acc:MGI:1923631]
1700001P01Rik	3.11885																																														ENSMUSG00000018543	RIKEN cDNA 1700001P01 gene [Source:MGI Symbol;Acc:MGI:1919465]
1700003D09Rik	1.89667																																														ENSMUSG00000085944	RIKEN cDNA 1700003D09 gene [Source:MGI Symbol;Acc:MGI:1916588]
1700003E16Rik	-0.349807																																														ENSMUSG00000030030	RIKEN cDNA 1700003E16 gene [Source:MGI Symbol;Acc:MGI:1919087]
1700003E24Rik	-1.09229																																														ENSMUSG00000095110	RIKEN cDNA 1700003E24 gene [Source:MGI Symbol;Acc:MGI:1916607]
1700003F12Rik	1.5009																																														ENSMUSG00000038523	RIKEN cDNA 1700003F12 gene [Source:MGI Symbol;Acc:MGI:1922730]
1700003F17Rik	0.604697																																														ENSMUSG00000086327	RIKEN cDNA 1700003F17 gene [Source:MGI Symbol;Acc:MGI:1923642]
1700003G13Rik	1.61412																																														ENSMUSG00000085831	RIKEN cDNA 1700003G13 gene [Source:MGI Symbol;Acc:MGI:1919479]
1700003G18Rik	-1.00147																																														ENSMUSG00000087621	RIKEN cDNA 1700003G18 gene [Source:MGI Symbol;Acc:MGI:1916600]
1700003H04Rik	-0.117632																																														ENSMUSG00000039174	RIKEN cDNA 1700003H04 gene [Source:MGI Symbol;Acc:MGI:1923637]
1700003M02Rik	-0.917377																																														ENSMUSG00000028294	RIKEN cDNA 1700003M02 gene [Source:MGI Symbol;Acc:MGI:1916579]
1700003M07Rik	-2.66582																																														ENSMUSG00000085389	RIKEN cDNA 1700003M07 gene [Source:MGI Symbol;Acc:MGI:1919475]
1700006A11Rik	-1.25104																																														ENSMUSG00000027973	RIKEN cDNA 1700006A11 gene [Source:MGI Symbol;Acc:MGI:1919074]
1700006D18Rik	-1.78401																																														ENSMUSG00000086433	RIKEN cDNA 1700006D18 gene [Source:MGI Symbol;Acc:MGI:1922698]
1700006E09Rik	0.81601																																														ENSMUSG00000010841	RIKEN cDNA 1700006E09 gene [Source:MGI Symbol;Acc:MGI:1922687]
1700006J14Rik	-0.0168295																																														ENSMUSG00000034764	RIKEN cDNA 1700006J14 gene [Source:MGI Symbol;Acc:MGI:2447818]
1700006P19Rik	-1.4314																																														ENSMUSG00000084984	RIKEN cDNA 1700006P19 gene [Source:MGI Symbol;Acc:MGI:1916545]
1700007B14Rik	-2.38932																																														ENSMUSG00000031620	RIKEN cDNA 1700007B14 gene [Source:MGI Symbol;Acc:MGI:1919081]
1700007G11Rik	-0.00876257																																														ENSMUSG00000057816	RIKEN cDNA 1700007G11 gene [Source:MGI Symbol;Acc:MGI:1916571]
1700007J10Rik	-0.214964																																														ENSMUSG00000086330	RIKEN cDNA 1700007J10 gene [Source:MGI Symbol;Acc:MGI:1916570]
1700007K09Rik	-0.833916																																														ENSMUSG00000030858	RIKEN cDNA 1700007K09 gene [Source:MGI Symbol;Acc:MGI:1916568]
1700007K13Rik	0.837668																																														ENSMUSG00000026831	RIKEN cDNA 1700007K13 gene [Source:MGI Symbol;Acc:MGI:1916577]
1700007M16Rik	-0.856993																																														ENSMUSG00000086613	RIKEN cDNA 1700007M16 gene [Source:MGI Symbol;Acc:MGI:1919487]
1700007P06Rik	-2.68863																																														ENSMUSG00000089730	RIKEN cDNA 1700007P06 gene [Source:MGI Symbol;Acc:MGI:1916558]
1700008A04Rik	2.42061																																														ENSMUSG00000020270	RIKEN cDNA 1700008A04 gene [Source:MGI Symbol;Acc:MGI:1916601]
1700008F21Rik	0.179237	0.296695	0.50966	-0.825621	-1.86274	-1.24348	1.12131	0.441522	1.45503	0.0776856	-0.631182	1.83134	0.057275	2.79822	0.687686	-0.176178	0.701111	1.10485	-1.39281	-0.704311	-1.36393	-0.763928	-1.89624																								ENSMUSG00000056018	RIKEN cDNA 1700008F21 gene [Source:MGI Symbol;Acc:MGI:1922703]
1700008I05Rik	-0.666362																																														ENSMUSG00000058252	RIKEN cDNA 1700008I05 gene [Source:MGI Symbol;Acc:MGI:1919091]
1700008O03Rik	-0.283492																																														ENSMUSG00000008028	RIKEN cDNA 1700008O03 gene [Source:MGI Symbol;Acc:MGI:1916599]
1700008P02Rik	-0.993196																																														ENSMUSG00000069118	RIKEN cDNA 1700008P02 gene [Source:MGI Symbol;Acc:MGI:1916597]
1700009J07Rik	0.320734																																														ENSMUSG00000096573	RIKEN cDNA 1700009J07 gene [Source:MGI Symbol;Acc:MGI:1914938]
1700009N14Rik	1.59922																																														ENSMUSG00000028287	RIKEN cDNA 1700009N14 gene [Source:MGI Symbol;Acc:MGI:1922721]
1700009P17Rik	-0.76235																																														ENSMUSG00000026649	RIKEN cDNA 1700009P17 gene [Source:MGI Symbol;Acc:MGI:1922722]
1700010D01Rik	-0.468836																																														ENSMUSG00000071721	RIKEN cDNA 1700010D01 gene [Source:MGI Symbol;Acc:MGI:1923636]
1700010H22Rik	0.560577																																														ENSMUSG00000067101	RIKEN cDNA 1700010H22 gene [Source:MGI Symbol;Acc:MGI:1922750]
1700010I14Rik	1.32793	-0.252551	-0.721444	-1.1844	0.145936	0.129558	-0.0247566	0.876085	0.0454664	0.775844	-0.802861	0.388873	-1.3057	-1.52827	0.440526	1.30915	-0.461147	0.884424	-0.943636	0.576943	0.87776	2.01189	-0.872769																								ENSMUSG00000023873	RIKEN cDNA 1700010I14 gene [Source:MGI Symbol;Acc:MGI:1914181]
1700010K10Rik	0.297191																																														ENSMUSG00000085413	RIKEN cDNA 1700010K10 gene [Source:MGI Symbol;Acc:MGI:1919467]
1700010K23Rik	-1.62377																																														ENSMUSG00000092599	RIKEN cDNA 1700010K23 gene [Source:MGI Symbol;Acc:MGI:1922751]
1700010K24Rik	-1.23409																																														ENSMUSG00000085102	RIKEN cDNA 1700010K24 gene [Source:MGI Symbol;Acc:MGI:1922690]
1700010L04Rik	0.368839																																														ENSMUSG00000030636	RIKEN cDNA 1700010L04 gene [Source:MGI Symbol;Acc:MGI:1916583]
1700011A15Rik	-0.449438	0.624989	-0.807791	-0.681828	0.319446	1.15939	-0.671856	0.832167	-1.21195	0.146377	0.185738	2.0994	1.86401	0.423885	0.422741	0.0840965	0.446946	0.9549	-1.31316	0.539916	1.43693	-1.11952	-0.0422505																								ENSMUSG00000063971	RIKEN cDNA 1700011A15 gene [Source:MGI Symbol;Acc:MGI:1913572]
1700011E24Rik	-2.28942																																														ENSMUSG00000036557	RIKEN cDNA 1700011E24 gene [Source:MGI Symbol;Acc:MGI:1922717]
1700011H14Rik	-2.60583	-0.782407	1.78585	-1.34989	-0.261278	0.998184	1.42407	0.202401	-0.46533	1.06916	-0.723385	1.41685	-0.00732231	2.0928	-0.484787	-0.876454	-0.436233	-1.12159	1.31627	0.267149	-1.19219	-1.96073	-0.252187																								ENSMUSG00000021850	RIKEN cDNA 1700011H14 gene [Source:MGI Symbol;Acc:MGI:1914332]
1700011J10Rik	-2.58459																																														ENSMUSG00000063714	RIKEN cDNA 1700011J10 gene [Source:MGI Symbol;Acc:MGI:1914936]
1700011L22Rik	0.506432																																														ENSMUSG00000031682	RIKEN cDNA 1700011L22 gene [Source:MGI Symbol;Acc:MGI:1914937]
1700011M02Rik	3.02383																																														ENSMUSG00000079476	RIKEN cDNA 1700011M02 gene [Source:MGI Symbol;Acc:MGI:1922693]
1700012A03Rik	-1.76019																																														ENSMUSG00000029766	RIKEN cDNA 1700012A03 gene [Source:MGI Symbol;Acc:MGI:1923632]
1700012B07Rik	-0.617755																																														ENSMUSG00000020617	RIKEN cDNA 1700012B07 gene [Source:MGI Symbol;Acc:MGI:1916574]
1700012B09Rik	-1.60593																																														ENSMUSG00000031927	RIKEN cDNA 1700012B09 gene [Source:MGI Symbol;Acc:MGI:1916575]
1700012B15Rik	-0.213843																																														ENSMUSG00000079179	RIKEN cDNA 1700012B15 gene [Source:MGI Symbol;Acc:MGI:1921423]
1700012C14Rik	0.621976																																														ENSMUSG00000085470	RIKEN cDNA 1700012C14 gene [Source:MGI Symbol;Acc:MGI:1916587]
1700012L04Rik	1.1309	1.45707	1.88531	-0.776793	0.630217	1.29378	1.9405	0.124802	0.684384	0.544522	-0.0432577	0.516323	1.56584	-0.142012	0.925318	0.398646	1.52422	-1.10636	1.20765	0.171898	-0.577338	1.05951	-1.90514																								ENSMUSG00000096571	RIKEN cDNA 1700012L04 gene [Source:MGI Symbol;Acc:MGI:1923633]
1700012P22Rik	0.0158849																																														ENSMUSG00000028589	RIKEN cDNA 1700012P22 gene [Source:MGI Symbol;Acc:MGI:1916614]
1700013D24Rik	1.12826																																														ENSMUSG00000079346	RIKEN cDNA 1700013D24 gene [Source:MGI Symbol;Acc:MGI:1924171]
1700013F07Rik	-1.8937																																														ENSMUSG00000027886	RIKEN cDNA 1700013F07 gene [Source:MGI Symbol;Acc:MGI:1922754]
1700013G23Rik	-1.30933																																														ENSMUSG00000085260	RIKEN cDNA 1700013G23 gene [Source:MGI Symbol;Acc:MGI:1916628]
1700013G24Rik	-0.678782																																														ENSMUSG00000041399	RIKEN cDNA 1700013G24 gene [Source:MGI Symbol;Acc:MGI:1916630]
1700013H16Rik	-0.768073																																														ENSMUSG00000054727	RIKEN cDNA 1700013H16 gene [Source:MGI Symbol;Acc:MGI:1922764]
1700014D04Rik	-2.28443																																														ENSMUSG00000051054	RIKEN cDNA 1700014D04 gene [Source:MGI Symbol;Acc:MGI:1921474]
1700015E13Rik	1.52273																																														ENSMUSG00000042800	RIKEN cDNA 1700015E13 gene [Source:MGI Symbol;Acc:MGI:1924175]
1700015F17Rik	-1.97828																																														ENSMUSG00000079666	RIKEN cDNA 1700015F17 gene [Source:MGI Symbol;Acc:MGI:2686532]
1700015G11Rik	1.18621																																														ENSMUSG00000094445	RIKEN cDNA 1700015G11 gene [Source:MGI Symbol;Acc:MGI:1922779]
1700016C15Rik	-1.65125																																														ENSMUSG00000015962	RIKEN cDNA 1700016C15 gene [Source:MGI Symbol;Acc:MGI:1916678]
1700016D06Rik	-0.934722	0.297993	-1.41009	0.163214	0.601508	1.778	-1.22234	-0.510395	-0.887681	-0.749441	1.06759	2.43219	1.05702	-0.223477	2.42366	-0.382739	-1.18189	-0.59166	0.682601	-0.568278	-0.0825467	-0.243677	-1.29802																								ENSMUSG00000031509	RIKEN cDNA 1700016D06 gene [Source:MGI Symbol;Acc:MGI:1923663]
1700016G14Rik	-1.73187																																														ENSMUSG00000085861	RIKEN cDNA 1700016G14 gene [Source:MGI Symbol;Acc:MGI:1916676]
1700016H13Rik	-0.619783																																														ENSMUSG00000029320	RIKEN cDNA 1700016H13 gene [Source:MGI Symbol;Acc:MGI:1921468]
1700016K19Rik	-2.52199																																														ENSMUSG00000053783	RIKEN cDNA 1700016K19 gene [Source:MGI Symbol;Acc:MGI:1921480]
1700016P03Rik	3.32078																																														ENSMUSG00000085609	RIKEN cDNA 1700016P03 gene [Source:MGI Symbol;Acc:MGI:1922792]
1700017B05Rik	1.84686	1.14831	0.504648	1.42727	-0.264896	-0.822413	-2.9926	-0.357643	-1.90153	-0.0537887	1.45367	0.416565	0.637596	0.389333	-0.693501	-0.565892	-1.36666	1.80047	-2.48151	0.432827	0.507687	-0.679094	-1.81999																								ENSMUSG00000032300	RIKEN cDNA 1700017B05 gene [Source:MGI Symbol;Acc:MGI:1921461]
1700017D01Rik	-0.659869																																														ENSMUSG00000024729	RIKEN cDNA 1700017D01 gene [Source:MGI Symbol;Acc:MGI:1916619]
1700017G19Rik	-2.21799																																														ENSMUSG00000037884	RIKEN cDNA 1700017G19 gene [Source:MGI Symbol;Acc:MGI:1919477]
1700017J07Rik	0.632483																																														ENSMUSG00000086348	RIKEN cDNA 1700017J07 gene [Source:MGI Symbol;Acc:MGI:1922758]
1700017N19Rik	-1.26418																																														ENSMUSG00000056912	RIKEN cDNA 1700017N19 gene [Source:MGI Symbol;Acc:MGI:1913855]
1700018A04Rik	-1.3383																																														ENSMUSG00000038408	RIKEN cDNA 1700018A04 gene [Source:MGI Symbol;Acc:MGI:1916631]
1700018A14Rik	0.460099																																														ENSMUSG00000033993	RIKEN cDNA 1700018A14 gene [Source:MGI Symbol;Acc:MGI:1916641]
1700018B08Rik	-0.681638																																														ENSMUSG00000031809	RIKEN cDNA 1700018B08 gene [Source:MGI Symbol;Acc:MGI:1923655]
1700018B24Rik	0.727558	-0.754945	0.890516	-0.757834	2.33148	1.92447	1.74509	-1.11298	-1.82415	0.170759	1.22378	0.0953589	1.76703	1.05113	-0.237152	0.754398	-0.105249	-0.669373	0.970847	-0.368454	-2.15316	-1.16294	0.1034																								ENSMUSG00000037910	RIKEN cDNA 1700018B24 gene [Source:MGI Symbol;Acc:MGI:1913582]
1700018C11Rik	1.15086																																														ENSMUSG00000058935	RIKEN cDNA 1700018C11 gene [Source:MGI Symbol;Acc:MGI:1922774]
1700018F24Rik	0.125524	0.612646	-0.106668	-1.55964	0.0708921	1.59214	-0.922504	-0.705048	-0.848901	-0.858312	1.92707	0.597556	-0.616878	-0.194543	0.464648	0.302533	-1.16546	1.14603	-0.2917	0.250751	-0.828129	0.654111	-0.102695																								ENSMUSG00000029620	RIKEN cDNA 1700018F24 gene [Source:MGI Symbol;Acc:MGI:1916646]
1700018M17Rik	2.52267																																														ENSMUSG00000046145	RIKEN cDNA 1700018M17 gene [Source:MGI Symbol;Acc:MGI:1919495]
1700019A02Rik	-0.358943																																														ENSMUSG00000060715	RIKEN cDNA 1700019A02 gene [Source:MGI Symbol;Acc:MGI:1916647]
1700019B03Rik	1.41358																																														ENSMUSG00000040340	RIKEN cDNA 1700019B03 gene [Source:MGI Symbol;Acc:MGI:1923656]
1700019B21Rik	1.1946																																														ENSMUSG00000085757	RIKEN cDNA 1700019B21 gene [Source:MGI Symbol;Acc:MGI:1922795]
1700019D03Rik	-1.79198																																														ENSMUSG00000043629	RIKEN cDNA 1700019D03 gene [Source:MGI Symbol;Acc:MGI:1914330]
1700019E08Rik	-1.50877																																														ENSMUSG00000086202	RIKEN cDNA 1700019E08 gene [Source:MGI Symbol;Acc:MGI:1916655]
1700019G06Rik	-0.180793	-1.21007	-0.47277	0.881988	-0.0507109	2.15708	-1.26594	-0.555163	-0.339931	0.597139	1.2041	-0.15086	1.50871	0.262115	0.177308	0.33648	-0.316446	0.990436	2.14747	0.924158	-1.76632	-1.1595	-0.474953																								ENSMUSG00000030623	RIKEN cDNA 1700019G06 gene [Source:MGI Symbol;Acc:MGI:1916654]
1700019G17Rik	-0.627038	-1.0188	0.910964	1.11255	0.549778	1.02712	0.544648	0.28085	0.350616	-1.47965	-0.278547	2.60293	0.132922	1.37681	0.53114	-0.297864	-0.716932	0.640013	0.120157	0.324053	0.606882	1.07795	-0.591681																								ENSMUSG00000068299	RIKEN cDNA 1700019G17 gene [Source:MGI Symbol;Acc:MGI:1922791]
1700019G24Rik	-0.577492																																														ENSMUSG00000085416	RIKEN cDNA 1700019G24 gene [Source:MGI Symbol;Acc:MGI:1919499]
1700019L03Rik	1.52989	0.139687	1.26061	-1.47007	1.71745	-0.418609	2.59759	-1.50989	0.00193125	0.778261	-0.154777	1.2187	0.733914	0.55789	0.141914	1.02224	0.819004	-2.32214	1.18106	-0.0862311	-1.87303	-1.08599	0.69814																								ENSMUSG00000038987	RIKEN cDNA 1700019L03 gene [Source:MGI Symbol;Acc:MGI:2447809]
1700019M22Rik	0.72865																																														ENSMUSG00000059695	RIKEN cDNA 1700019M22 gene [Source:MGI Symbol;Acc:MGI:1916673]
1700019N19Rik	2.07808	-2.36276	0.919588	-0.694596	2.02364	1.39845	1.22765	-1.31007	-1.28809	0.574444	2.37548	-0.0679928	0.843054	0.0578572	-0.0889505	-0.147764	0.166696	-2.25851	2.19335	0.36185	-1.1638	0.385001	-2.12626																								ENSMUSG00000026931	RIKEN cDNA 1700019N19 gene [Source:MGI Symbol;Acc:MGI:1914757]
1700019O17Rik	0.483002																																														ENSMUSG00000036574	RIKEN cDNA 1700019O17 gene [Source:MGI Symbol;Acc:MGI:1919113]
1700020A23Rik	1.33099																																														ENSMUSG00000027409	RIKEN cDNA 1700020A23 gene [Source:MGI Symbol;Acc:MGI:1922906]
1700020I14Rik	-1.08947	-0.0100393	-0.0372832	1.13765	-0.502504	-0.0992069	-1.72335	0.374685	1.12447	-1.38849	-0.819226	0.461173	0.222169	1.02136	-1.15595	0.928529	0.304663	1.23596	-1.26456	-1.27263	1.69917	0.287652	0.995862																								ENSMUSG00000085438	RIKEN cDNA 1700020I14 gene [Source:MGI Symbol;Acc:MGI:1913852]
1700020L24Rik	0.964267																																														ENSMUSG00000035085	RIKEN cDNA 1700020L24 gene [Source:MGI Symbol;Acc:MGI:1913580]
1700020N01Rik	-0.29879																																														ENSMUSG00000050844	RIKEN cDNA 1700020N01 gene [Source:MGI Symbol;Acc:MGI:1914942]
1700020N15Rik	-0.121221																																														ENSMUSG00000059690	RIKEN cDNA 1700020N15 gene [Source:MGI Symbol;Acc:MGI:1922759]
1700021A07Rik	-0.706613																																														ENSMUSG00000037535	RIKEN cDNA 1700021A07 gene [Source:MGI Symbol;Acc:MGI:1924174]
1700021F05Rik	-0.579999	0.106032	-0.853368	0.19418	-0.633636	0.00107157	1.49058	-0.738068	1.60417	-0.421197	-2.38963	-2.10509	-0.0380268	0.752922	-0.334839	-1.34017	-0.0589525	-0.016861	0.697519	0.0743597	1.7595	1.23985	1.41615																								ENSMUSG00000019797	RIKEN cDNA 1700021F05 gene [Source:MGI Symbol;Acc:MGI:1915101]
1700021F07Rik	0.852675																																														ENSMUSG00000027518	RIKEN cDNA 1700021F07 gene [Source:MGI Symbol;Acc:MGI:1919471]
1700021J08Rik	-0.379701																																														ENSMUSG00000086890	RIKEN cDNA 1700021J08 gene [Source:MGI Symbol;Acc:MGI:1919485]
1700021K19Rik	0.573114																																														ENSMUSG00000035629	RIKEN cDNA 1700021K19 gene [Source:MGI Symbol;Acc:MGI:1915160]
1700021L23Rik	-0.132528																																														ENSMUSG00000086955	RIKEN cDNA 1700021L23 gene [Source:MGI Symbol;Acc:MGI:1923660]
1700021N21Rik	-2.16678																																														ENSMUSG00000087343	RIKEN cDNA 1700021N21 gene [Source:MGI Symbol;Acc:MGI:1916659]
1700021O21Rik	-1.52522																																														ENSMUSG00000079528	RIKEN cDNA 1700021O21 gene [Source:MGI Symbol;Acc:MGI:1922786]
1700021P04Rik	-0.244292																																														ENSMUSG00000096796	RIKEN cDNA 1700021P04 gene [Source:MGI Symbol;Acc:MGI:1922771]
1700022A21Rik	1.12385																																														ENSMUSG00000038165	RIKEN cDNA 1700022A21 gene [Source:MGI Symbol;Acc:MGI:1919502]
1700022I11Rik	0.838428																																														ENSMUSG00000028451	RIKEN cDNA 1700022I11 gene [Source:MGI Symbol;Acc:MGI:1914567]
1700022K14Rik	-0.810911																																														ENSMUSG00000072918	RIKEN cDNA 1700022K14 gene [Source:MGI Symbol;Acc:MGI:1921484]
1700022P22Rik	1.49064																																														ENSMUSG00000057072	RIKEN cDNA 1700022P22 gene [Source:MGI Symbol;Acc:MGI:1922808]
1700023C21Rik	-0.759086																																														ENSMUSG00000087393	RIKEN cDNA 1700023C21 gene [Source:MGI Symbol;Acc:MGI:1920507]
1700023E05Rik	0.168592																																														ENSMUSG00000029248	RIKEN cDNA 1700023E05 gene [Source:MGI Symbol;Acc:MGI:1919118]
1700023F06Rik	-0.215806																																														ENSMUSG00000020940	RIKEN cDNA 1700023F06 gene [Source:MGI Symbol;Acc:MGI:1916691]
1700023H06Rik	0.244998																																														ENSMUSG00000089827	RIKEN cDNA 1700023H06 gene [Source:MGI Symbol;Acc:MGI:1916692]
1700023L04Rik	-1.25038																																														ENSMUSG00000045709	RIKEN cDNA 1700023L04 gene [Source:MGI Symbol;Acc:MGI:1923669]
1700024B05Rik	-0.59397																																														ENSMUSG00000052334	RIKEN cDNA 1700024B05 gene [Source:MGI Symbol;Acc:MGI:1922768]
1700024G13Rik	0.0790867																																														ENSMUSG00000072473	RIKEN cDNA 1700024G13 gene [Source:MGI Symbol;Acc:MGI:1914335]
1700024J04Rik	-0.0178485																																														ENSMUSG00000069890	RIKEN cDNA 1700024J04 gene [Source:MGI Symbol;Acc:MGI:1919098]
1700024N20Rik	-0.288037																																														ENSMUSG00000091154	RIKEN cDNA 1700024N20Rik gene [Source:MGI Symbol;Acc:MGI:3704307]
1700024P03Rik	0.461665																																														ENSMUSG00000086186	RIKEN cDNA 1700024P03 gene [Source:MGI Symbol;Acc:MGI:1922767]
1700024P04Rik	0.531382																																														ENSMUSG00000045022	RIKEN cDNA 1700024P04 gene [Source:MGI Symbol;Acc:MGI:1916632]
1700024P16Rik	-0.609537																																														ENSMUSG00000078612	RIKEN cDNA 1700024P16 gene [Source:MGI Symbol;Acc:MGI:2685466]
1700025C18Rik	1.12171																																														ENSMUSG00000078935	RIKEN cDNA 1700025C18 gene [Source:MGI Symbol;Acc:MGI:1919461]
1700025D23Rik	1.48592																																														ENSMUSG00000086760	RIKEN cDNA 1700025D23 gene [Source:MGI Symbol;Acc:MGI:1916667]
1700025F22Rik	1.73743																																														ENSMUSG00000024728	RIKEN cDNA 1700025F22 gene [Source:MGI Symbol;Acc:MGI:1916666]
1700025G04Rik	-0.372041																																														ENSMUSG00000032666	RIKEN cDNA 1700025G04 gene [Source:MGI Symbol;Acc:MGI:1916649]
1700025N21Rik	-0.629275																																														ENSMUSG00000090200	RIKEN cDNA 1700025N21 gene [Source:MGI Symbol;Acc:MGI:1916665]
1700025O08Rik	0.0353488																																														ENSMUSG00000028244	RIKEN cDNA 1700025O08 gene [Source:MGI Symbol;Acc:MGI:1917234]
1700026D08Rik	-1.306																																														ENSMUSG00000011154	RIKEN cDNA 1700026D08 gene [Source:MGI Symbol;Acc:MGI:1922806]
1700026D11Rik	-0.832737																																														ENSMUSG00000086379	RIKEN cDNA 1700026D11 gene [Source:MGI Symbol;Acc:MGI:1917621]
1700026J12Rik	-0.908084																																														ENSMUSG00000073976	RIKEN cDNA 1700026J12 gene [Source:MGI Symbol;Acc:MGI:1920505]
1700026L06Rik	0.446221																																														ENSMUSG00000026809	RIKEN cDNA 1700026L06 gene [Source:MGI Symbol;Acc:MGI:1917237]
1700027A07Rik	-0.239282																																														ENSMUSG00000084864	RIKEN cDNA 1700027A07 gene [Source:MGI Symbol;Acc:MGI:1917246]
1700028J19Rik	0.349082																																														ENSMUSG00000038782	RIKEN cDNA 1700028J19 gene [Source:MGI Symbol;Acc:MGI:1917254]
1700028K03Rik	-1.38547																																														ENSMUSG00000089798	RIKEN cDNA 1700028K03 gene [Source:MGI Symbol;Acc:MGI:1923671]
1700028N14Rik	-0.467531																																														ENSMUSG00000078635	RIKEN cDNA 1700028N14 gene [Source:MGI Symbol;Acc:MGI:1920530]
1700028P14Rik	-0.92131	2.61545	1.29852	-1.82849	-0.562585	0.242744	0.328129	1.44798	0.733385	0.396859	0.267999	0.856733	-1.46647	-0.823355	0.27816	-0.0548889	1.33267	-0.805181	0.836963	1.1697	1.48664	0.626864	-1.52626																								ENSMUSG00000033053	RIKEN cDNA 1700028P14 gene [Source:MGI Symbol;Acc:MGI:1914733]
1700028P15Rik	-1.54427																																														ENSMUSG00000086823	RIKEN cDNA 1700028P15 gene [Source:MGI Symbol;Acc:MGI:1922905]
1700029F12Rik	0.350884	-0.238248	1.49299	-0.378382	0.77068	1.0765	2.51502	1.34537	1.30144	-0.0938433	-1.19199	-0.117581	0.0802054	-0.970974	0.555064	0.506387	0.497286	1.28882	2.08502	0.437229	-0.518086	-1.41921	-0.019065																								ENSMUSG00000052075	RIKEN cDNA 1700029F12 gene [Source:MGI Symbol;Acc:MGI:1913729]
1700029H14Rik	-0.544564	1.15235	-0.663279	-0.795391	-0.042516	0.0929193	-0.516367	1.52171	-0.366734	0.0380048	1.99314	-2.17053	1.3836	-0.0938931	0.624297	-0.59394	-0.163726	-2.07809	-0.00200544	2.31838	-2.08366	-1.21471	-0.902041																								ENSMUSG00000031452	RIKEN cDNA 1700029H14 gene [Source:MGI Symbol;Acc:MGI:1913751]
1700029I15Rik	-1.30225																																														ENSMUSG00000044916	RIKEN cDNA 1700029I15 gene [Source:MGI Symbol;Acc:MGI:1916742]
1700029J07Rik	-1.76086																																														ENSMUSG00000071103	RIKEN cDNA 1700029J07 gene [Source:MGI Symbol;Acc:MGI:1916729]
1700029M20Rik	0.654296																																														ENSMUSG00000086788	RIKEN cDNA 1700029M20 gene [Source:MGI Symbol;Acc:MGI:1913597]
1700029P11Rik	-0.057762	-1.29895	-1.67194	0.163261	1.7037	0.784508	-0.686167	-0.643014	-1.37477	-0.896611	1.5404	0.797878	1.70511	-0.537512	-0.310916	0.862419	1.89959	-1.7675	-0.404287	0.595039	-2.06651	-0.945601	0.717565																								ENSMUSG00000061633	RIKEN cDNA 1700029P11 gene [Source:MGI Symbol;Acc:MGI:1913596]
1700030A11Rik	0.721576																																														ENSMUSG00000085333	RIKEN cDNA 1700030A11 gene [Source:MGI Symbol;Acc:MGI:1921429]
1700030C12Rik	-0.986182																																														ENSMUSG00000086459	RIKEN cDNA 1700030C12 gene [Source:MGI Symbol;Acc:MGI:1919496]
1700030C14Rik	0.0851741																																														ENSMUSG00000087148	RIKEN cDNA 1700030C14 gene [Source:MGI Symbol;Acc:MGI:1922912]
1700030J22Rik	-1.32499																																														ENSMUSG00000031847	RIKEN cDNA 1700030J22 gene [Source:MGI Symbol;Acc:MGI:1916778]
1700030K09Rik	0.143135	-2.37653	-1.21287	-0.485037	-0.163483	1.1873	-0.980103	0.45253	-0.341846	1.7631	-0.423492	1.43903	0.291315	0.784181	-0.476136	0.647585	-1.54836	-1.13904	2.21573	-0.787954	-0.895556	1.04111	-0.890615																								ENSMUSG00000052794	RIKEN cDNA 1700030K09 gene [Source:MGI Symbol;Acc:MGI:1919504]
1700031A10Rik	-0.424696																																														ENSMUSG00000092239	RIKEN cDNA 1700031A10 gene [Source:MGI Symbol;Acc:MGI:1920536]
1700031F05Rik	0.552939																																														ENSMUSG00000032894	RIKEN cDNA 1700031F05 gene [Source:MGI Symbol;Acc:MGI:1920550]
1700031F10Rik	1.13177																																														ENSMUSG00000047046	RIKEN cDNA 1700031F10 gene [Source:MGI Symbol;Acc:MGI:1920567]
1700034E13Rik	-0.41139																																														ENSMUSG00000024532	RIKEN cDNA 1700034E13 gene [Source:MGI Symbol;Acc:MGI:1925664]
1700034H15Rik	-0.505728																																														ENSMUSG00000055833	RIKEN cDNA 1700034H15 gene [Source:MGI Symbol;Acc:MGI:1921515]
1700034I23Rik	1.2699	-0.24145	-0.578134	-0.0742638	-1.39571	-1.49265	1.43601	1.94617	-0.217728	-1.3338	-0.224395	1.16611	-1.02903	-1.2661	0.331823	-0.470449	-0.446914	-1.64685	1.51062	1.05707	-0.933327	1.04351	-1.01947																								ENSMUSG00000074619	RIKEN cDNA 1700034I23 gene [Source:MGI Symbol;Acc:MGI:1920547]
1700034J04Rik	-0.589311																																														ENSMUSG00000050325	RIKEN cDNA 1700034J04 gene [Source:MGI Symbol;Acc:MGI:1920554]
1700034J05Rik	0.673001																																														ENSMUSG00000040163	RIKEN cDNA 1700034J05 gene [Source:MGI Symbol;Acc:MGI:1920594]
1700034O15Rik	-0.967834																																														ENSMUSG00000029867	RIKEN cDNA 1700034O15 gene [Source:MGI Symbol;Acc:MGI:1923856]
1700036O09Rik	-0.0616674																																														ENSMUSG00000086185	RIKEN cDNA 1700036O09 gene [Source:MGI Symbol;Acc:MGI:1920512]
1700037C18Rik	-1.61808																																														ENSMUSG00000005983	RIKEN cDNA 1700037C18 gene [Source:MGI Symbol;Acc:MGI:1920511]
1700037H04Rik	0.302429	-1.60376	-1.70788	-1.65335	-0.560803	-0.944191	-2.57945	-0.95439	-1.29612	-0.1621	-2.41771	0.382154	-0.596219	-2.09503	0.814581	-1.24398	-0.787012	-0.0244894	-1.51302	-1.61483	-0.574068	0.0413589	2.61441																								ENSMUSG00000027327	RIKEN cDNA 1700037H04 gene [Source:MGI Symbol;Acc:MGI:1914576]
1700039E15Rik	-0.646063																																														ENSMUSG00000070568	RIKEN cDNA 1700039E15 gene [Source:MGI Symbol;Acc:MGI:1923963]
1700039E22Rik	0.328561																																														ENSMUSG00000092369	RIKEN cDNA 1700039E22 gene [Source:MGI Symbol;Acc:MGI:1920572]
1700040L02Rik	-1.5983																																														ENSMUSG00000019945	RIKEN cDNA 1700040L02 gene [Source:MGI Symbol;Acc:MGI:1920537]
1700040N02Rik	-1.31693																																														ENSMUSG00000086999	RIKEN cDNA 1700040N02 gene [Source:MGI Symbol;Acc:MGI:1920553]
1700041G16Rik	-0.733194																																														ENSMUSG00000054822	RIKEN cDNA 1700041G16 gene [Source:MGI Symbol;Acc:MGI:1920549]
1700041M05Rik	1.17591																																														ENSMUSG00000087010	RIKEN cDNA 1700041M05 gene [Source:MGI Symbol;Acc:MGI:1920510]
1700042B14Rik	-0.810277																																														ENSMUSG00000057402	RIKEN cDNA 1700042B14 gene [Source:MGI Symbol;Acc:MGI:1920597]
1700042G07Rik	-0.0554605																																														ENSMUSG00000078593	RIKEN cDNA 1700042G07 gene [Source:MGI Symbol;Acc:MGI:1914573]
1700042G15Rik	-0.469863																																														ENSMUSG00000087044	RIKEN cDNA 1700042G15 gene [Source:MGI Symbol;Acc:MGI:1920599]
1700042O10Rik	1.03684																																														ENSMUSG00000086391	RIKEN cDNA 1700042O10 gene [Source:MGI Symbol;Acc:MGI:1920571]
1700045H11Rik	-0.280926																																														ENSMUSG00000078492	RIKEN cDNA 1700045H11 gene [Source:MGI Symbol;Acc:MGI:1920598]
1700045I11Rik	-0.171888																																														ENSMUSG00000096609	RIKEN cDNA 1700045I11 gene [Source:MGI Symbol;Acc:MGI:1920600]
1700046C09Rik	-1.91407																																														ENSMUSG00000085561	RIKEN cDNA 1700046C09 gene [Source:MGI Symbol;Acc:MGI:1920557]
1700047A11Rik	-1.33835																																														ENSMUSG00000085437	RIKEN cDNA 1700047A11 gene [Source:MGI Symbol;Acc:MGI:1923854]
1700047F07Rik	-1.57427																																														ENSMUSG00000085549	RIKEN cDNA 1700047F07 gene [Source:MGI Symbol;Acc:MGI:1920570]
1700047K16Rik	0.546642																																														ENSMUSG00000087347	RIKEN cDNA 1700047K16 gene [Source:MGI Symbol;Acc:MGI:1920585]
1700048O20Rik	0.104188																																														ENSMUSG00000043773	RIKEN cDNA 1700048O20 gene [Source:MGI Symbol;Acc:MGI:1920637]
1700049E17Rik1	0.524649																																														ENSMUSG00000079271	RIKEN cDNA 1700049E17 gene, gene 1 [Source:MGI Symbol;Acc:MGI:1920665]
1700049E17Rik2	-3.03024																																														ENSMUSG00000072613	tandem duplication of RIKEN cDNA 1700049E17 gene, gene 2 [Source:MGI Symbol;Acc:MGI:3796510]
1700049G17Rik	-0.879244																																														ENSMUSG00000070709	RIKEN cDNA 1700049G17 gene [Source:MGI Symbol;Acc:MGI:1920680]
1700049J03Rik	0.754308																																														ENSMUSG00000011052	RIKEN cDNA 1700049J03 gene [Source:MGI Symbol;Acc:MGI:1920615]
1700049L16Rik	1.5845																																														ENSMUSG00000043859	RIKEN cDNA 1700049L16 gene [Source:MGI Symbol;Acc:MGI:1920633]
1700051A21Rik	-0.503447																																														ENSMUSG00000086951	RIKEN cDNA 1700051A21 gene [Source:MGI Symbol;Acc:MGI:1920616]
1700051O22Rik	0.706688																																														ENSMUSG00000096933	RIKEN cDNA 1700051O22 Gene [Source:MGI Symbol;Acc:MGI:3704315]
1700052N19Rik	-0.902507	-1.78247	-0.27835	1.53912	-0.301248	0.978878	-1.00274	0.0238221	0.993406	-0.478518	1.97566	0.214058	-0.543512	-2.2702	0.312516	0.938607	-0.217094	0.0574367	-1.82705	0.318417	2.59668	1.00207	1.5628																								ENSMUSG00000061759	RIKEN cDNA 1700052N19 gene [Source:MGI Symbol;Acc:MGI:1920669]
1700054M17Rik	0.857966																																														ENSMUSG00000085889	RIKEN cDNA 1700054M17 gene [Source:MGI Symbol;Acc:MGI:1920608]
1700054O13Rik	0.546996	0.647048	-0.782921	-0.492817	0.771993	-0.379467	-1.0691	-0.513521	0.859785	-0.0946047	1.5615	1.92222	1.0525	-1.25724	0.466338	0.458436	0.94762	0.683106	2.21097	-2.29133	0.991587	-0.318585	0.840119																								ENSMUSG00000040456	RIKEN cDNA 1700054O13 gene [Source:MGI Symbol;Acc:MGI:1914584]
1700055C04Rik	0.206117																																														ENSMUSG00000093616	RIKEN cDNA 1700055C04 gene [Source:MGI Symbol;Acc:MGI:1920647]
1700055D18Rik	-1.52525																																														ENSMUSG00000070997	RIKEN cDNA 1700055D18 gene [Source:MGI Symbol;Acc:MGI:1920655]
1700055N04Rik	1.31178																																														ENSMUSG00000037263	RIKEN cDNA 1700055N04 gene [Source:MGI Symbol;Acc:MGI:1920708]
1700056E22Rik	-0.895505																																														ENSMUSG00000044854	RIKEN cDNA 1700056E22 gene [Source:MGI Symbol;Acc:MGI:1920613]
1700057G04Rik	-1.03331																																														ENSMUSG00000074139	RIKEN cDNA 1700057G04 gene [Source:MGI Symbol;Acc:MGI:1925709]
1700057H15Rik	0.142852																																														ENSMUSG00000084757	RIKEN cDNA 1700057H15 gene [Source:MGI Symbol;Acc:MGI:1925710]
1700057H21Rik	1.43194																																														ENSMUSG00000086007	RIKEN cDNA 1700057H21 gene [Source:MGI Symbol;Acc:MGI:1920625]
1700058G18Rik	1.10588																																														ENSMUSG00000020164	RIKEN cDNA 1700058G18 gene [Source:MGI Symbol;Acc:MGI:1914592]
1700058P15Rik	0.39248																																														ENSMUSG00000089636	RIKEN cDNA 1700058P15 gene [Source:MGI Symbol;Acc:MGI:1920627]
1700060C16Rik	1.63434																																														ENSMUSG00000086887	RIKEN cDNA 1700060C16 gene [Source:MGI Symbol;Acc:MGI:1920675]
1700060C20Rik	-0.252106																																														ENSMUSG00000078957	RIKEN cDNA 1700060C20 gene [Source:MGI Symbol;Acc:MGI:1920649]
1700060J05Rik	1.48911																																														ENSMUSG00000084970	RIKEN cDNA 1700060J05 gene [Source:MGI Symbol;Acc:MGI:1920641]
1700061E18Rik	0.585449																																														ENSMUSG00000085759	RIKEN cDNA 1700061E18 gene [Source:MGI Symbol;Acc:MGI:1924241]
1700061F12Rik	0.887037																																														ENSMUSG00000085580	RIKEN cDNA 1700061F12 gene [Source:MGI Symbol;Acc:MGI:1920688]
1700061G19Rik	0.703084																																														ENSMUSG00000024209	RIKEN cDNA 1700061G19 gene [Source:MGI Symbol;Acc:MGI:1925875]
1700061H18Rik	0.520211																																														ENSMUSG00000084948	RIKEN cDNA 1700061H18 gene [Source:MGI Symbol;Acc:MGI:1920711]
1700061I17Rik	0.0310583																																														ENSMUSG00000028009	RIKEN cDNA 1700061I17 gene [Source:MGI Symbol;Acc:MGI:1920612]
1700061J23Rik	1.20579																																														ENSMUSG00000086366	RIKEN cDNA 1700061J23 gene [Source:MGI Symbol;Acc:MGI:1924243]
1700063H04Rik	-0.16893																																														ENSMUSG00000040657	RIKEN cDNA 1700063H04 gene [Source:MGI Symbol;Acc:MGI:1921519]
1700064E03Rik	-0.62025																																														ENSMUSG00000085178	RIKEN cDNA 1700064E03 gene [Source:MGI Symbol;Acc:MGI:1921523]
1700064H15Rik	0.344788																																														ENSMUSG00000082766	RIKEN cDNA 1700064H15 gene [Source:MGI Symbol;Acc:MGI:1920674]
1700065D16Rik	-0.610642																																														ENSMUSG00000096655	RIKEN cDNA 1700065D16 gene [Source:MGI Symbol;Acc:MGI:1920660]
1700065I17Rik	0.639698	0.255208	-0.963304	1.33088	0.0641059	0.072866	1.05555	-0.0363364	-0.0425177	0.629923	0.911727	0.0980782	0.507137	-0.843702	0.629155	0.487463	-0.488366	-2.2902	-0.0893365	0.479197	-0.481798	1.61185	-0.927386																								ENSMUSG00000032900	RIKEN cDNA 1700065I17 gene [Source:MGI Symbol;Acc:MGI:1914593]
1700066B19Rik	-1.21567																																														ENSMUSG00000073598	RIKEN cDNA 1700066B19 gene [Source:MGI Symbol;Acc:MGI:1920699]
1700066J24Rik	0.309969																																														ENSMUSG00000036162	RIKEN cDNA 1700066J24 gene [Source:MGI Symbol;Acc:MGI:1924242]
1700066M21Rik	-1.70543																																														ENSMUSG00000038323	RIKEN cDNA 1700066M21 gene [Source:MGI Symbol;Acc:MGI:1920717]
1700066O22Rik	-1.42867																																														ENSMUSG00000085800	RIKEN cDNA 1700066O22 gene [Source:MGI Symbol;Acc:MGI:1920651]
1700067G03Rik	0.506144																																														ENSMUSG00000087003	RIKEN cDNA 1700067G03 gene [Source:MGI Symbol;Acc:MGI:1920671]
1700067K01Rik	-0.841176																																														ENSMUSG00000046408	RIKEN cDNA 1700067K01 gene [Source:MGI Symbol;Acc:MGI:1920703]
1700067P10Rik	-0.83397	-0.590325	-0.0771544	-0.618299	0.46486	0.0250118	-0.658122	-0.797864	-1.38308	-0.452897	0.186968	1.15895	0.993003	1.68283	-0.449614	1.10676	-0.763954	1.18858	-1.87917	1.2318	0.0822089	0.444214	2.04632																								ENSMUSG00000021545	RIKEN cDNA 1700067P10 gene [Source:MGI Symbol;Acc:MGI:1915474]
1700069B07Rik	0.254998																																														ENSMUSG00000053081	RIKEN cDNA 1700069B07 gene [Source:MGI Symbol;Acc:MGI:1923863]
1700069L16Rik	0.883839																																														ENSMUSG00000042184	RIKEN cDNA 1700069L16 gene [Source:MGI Symbol;Acc:MGI:1920726]
1700071G01Rik	-0.212562																																														ENSMUSG00000086376	RIKEN cDNA 1700071G01 gene [Source:MGI Symbol;Acc:MGI:1920735]
1700071M16Rik	1.11134																																														ENSMUSG00000090307	RIKEN cDNA 1700071M16 gene [Source:MGI Symbol;Acc:MGI:1920754]
1700073E17Rik	0.297865	0.187629	-0.878061	0.232376	-1.24813	-0.250347	-0.481	0.797611	1.14395	0.566516	0.740942	1.5998	-0.703203	-0.341603	0.181653	0.799581	-0.597501	0.69799	-0.779251	-0.456405	0.527945	0.568129	-0.607781																								ENSMUSG00000087204	RIKEN cDNA 1700073E17 gene [Source:MGI Symbol;Acc:MGI:1920734]
1700074P13Rik	1.23939	-3.21401	1.79502	-0.728562	1.47491	2.15534	1.71454	-0.67502	-2.22813	-1.48552	1.75504	1.67089	-0.559193	-0.193184	-0.507099	1.38786	-0.0519464	-0.0755417	1.23353	1.71095	-0.341153	-0.420665	-1.29284																								ENSMUSG00000029883	RIKEN cDNA 1700074P13 gene [Source:MGI Symbol;Acc:MGI:1920731]
1700080E11Rik	0.503014	-1.54739	0.211407	-0.968328	1.27488	-0.811773	-1.97235	-0.755727	-0.648803	-0.676866	-1.06317	-1.11111	0.429865	-2.68005	0.276388	0.190276	0.127626	-0.793928	-2.57342	-0.163721	-1.14483	-2.73699	0.175407																								ENSMUSG00000032566	RIKEN cDNA 1700080E11 gene [Source:MGI Symbol;Acc:MGI:1920782]
1700080G11Rik	1.51047																																														ENSMUSG00000086771	RIKEN cDNA 1700080G11 gene [Source:MGI Symbol;Acc:MGI:1920738]
1700080N15Rik	-0.532062																																														ENSMUSG00000084859	RIKEN cDNA 1700080N15 gene [Source:MGI Symbol;Acc:MGI:1920739]
1700080O16Rik	2.51295																																														ENSMUSG00000031118	RIKEN cDNA 1700080O16 gene [Source:MGI Symbol;Acc:MGI:1921529]
1700081H22Rik	-1.10311																																														ENSMUSG00000085265	RIKEN cDNA 1700081H22 gene [Source:MGI Symbol;Acc:MGI:1920765]
1700082M22Rik		0.123344	-1.45514	0.607549	-1.74009	-1.31791	-0.643505	-0.290999	0.732205	-0.154719	0.562814	-0.472648	-1.72748	-2.23909	-0.990964	-0.916602	-2.68779	1.02604	0.358711	0.0270668	1.13761	-0.276696	1.23194																								ENSMUSG00000023737	RIKEN cDNA 1700082M22 gene [Source:MGI Symbol;Acc:MGI:1920784]
1700084C01Rik	-0.629962																																														ENSMUSG00000070532	RIKEN cDNA 1700084C01 gene [Source:MGI Symbol;Acc:MGI:1925715]
1700084C06Rik	-2.32882																																														ENSMUSG00000086016	RIKEN cDNA 1700084C06 gene [Source:MGI Symbol;Acc:MGI:1923868]
1700084J12Rik	0.178048																																														ENSMUSG00000058101	RIKEN cDNA 1700084J12 gene [Source:MGI Symbol;Acc:MGI:1920736]
1700084M14Rik	0.446871																																														ENSMUSG00000057805	RIKEN cDNA 1700084M14 gene [Source:MGI Symbol;Acc:MGI:1920737]
1700085B03Rik	0.542249																																														ENSMUSG00000087104	RIKEN cDNA 1700085B03 gene [Source:MGI Symbol;Acc:MGI:1914601]
1700086D15Rik	-0.57211																																														ENSMUSG00000020548	RIKEN cDNA 1700086D15 gene [Source:MGI Symbol;Acc:MGI:1921532]
1700086L19Rik	-0.535721																																														ENSMUSG00000071265	RIKEN cDNA 1700086L19 gene [Source:MGI Symbol;Acc:MGI:1921534]
1700086P04Rik	1.65027																																														ENSMUSG00000085085	RIKEN cDNA 1700086P04 gene [Source:MGI Symbol;Acc:MGI:1914599]
1700088E04Rik	-1.65568	0.33521	-0.0961125	-1.22701	0.264221	1.71026	1.73437	-2.3212	0.156439	0.358652	-2.5406	0.816866	0.601047	-0.660475	-0.375128	-0.474204	-0.423805	-1.46485	1.70214	-2.35561	0.628623	0.837929	1.30315																								ENSMUSG00000033029	RIKEN cDNA 1700088E04 gene [Source:MGI Symbol;Acc:MGI:1920774]
1700091E21Rik	-0.806406																																														ENSMUSG00000086128	RIKEN cDNA 1700091E21 gene [Source:MGI Symbol;Acc:MGI:1920838]
1700091H14Rik	2.42878																																														ENSMUSG00000090462	RIKEN cDNA 1700091H14 gene [Source:MGI Symbol;Acc:MGI:1920803]
1700092C10Rik	-0.84191																																														ENSMUSG00000092499	RIKEN cDNA 1700092C10 gene [Source:MGI Symbol;Acc:MGI:1920804]
1700092C17Rik	-0.280232																																														ENSMUSG00000085353	RIKEN cDNA 1700092C17 gene [Source:MGI Symbol;Acc:MGI:1921545]
1700092E19Rik	-0.66974																																														ENSMUSG00000084811	RIKEN cDNA 1700092E19 gene [Source:MGI Symbol;Acc:MGI:1920826]
1700092K14Rik	-0.577879																																														ENSMUSG00000078600	RIKEN cDNA 1700092K14 gene [Source:MGI Symbol;Acc:MGI:1920786]
1700092M07Rik	2.20639																																														ENSMUSG00000090840	RIKEN cDNA 1700092M07 gene [Source:MGI Symbol;Acc:MGI:1921557]
1700093J21Rik	-0.712162																																														ENSMUSG00000022915	RIKEN cDNA 1700093J21 gene [Source:MGI Symbol;Acc:MGI:1921546]
1700093K21Rik	0.164351	0.128432	0.437783	-1.18247	0.426689	0.470505	-1.43834	-0.0689724	0.186626	-0.134696	0.805517	-0.38447	1.62812	1.33087	0.864569	0.508895	0.145227	-0.507176	-0.565752	0.914726	-1.119	-1.57751	-0.719945																								ENSMUSG00000020286	RIKEN cDNA 1700093K21 gene [Source:MGI Symbol;Acc:MGI:1914608]
1700094C10Rik	0.940475																																														ENSMUSG00000087250	RIKEN cDNA 1700094C10 gene [Source:MGI Symbol;Acc:MGI:1921549]
1700094D03Rik	1.42326	2.51047	0.686454	1.258	-0.510704	-0.0118021	1.75586	1.14816	-0.79496	2.43586	1.09655	1.2645	0.755609	1.24186	1.70792	1.95694	2.90646	2.11704	2.75199	2.02457	1.9749	1.34756	2.41655																								ENSMUSG00000078667	RIKEN cDNA 1700094D03 gene [Source:MGI Symbol;Acc:MGI:1920795]
1700095B22Rik	1.92563																																														ENSMUSG00000074346	RIKEN cDNA 1700095B22 gene [Source:MGI Symbol;Acc:MGI:1925885]
1700095J03Rik	-2.07035																																														ENSMUSG00000085407	RIKEN cDNA 1700095J03 gene [Source:MGI Symbol;Acc:MGI:1921543]
1700095J07Rik	0.787621																																														ENSMUSG00000084861	RIKEN cDNA 1700095J07 gene [Source:MGI Symbol;Acc:MGI:1920824]
1700095J12Rik	-0.371103																																														ENSMUSG00000084804	RIKEN cDNA 1700095J12 gene [Source:MGI Symbol;Acc:MGI:1920813]
1700099I09Rik	-1.50961																																														ENSMUSG00000091906	RIKEN cDNA 1700099I09 gene [Source:MGI Symbol;Acc:MGI:1923874]
1700101E01Rik	1.35165																																														ENSMUSG00000079502	RIKEN cDNA 1700101E01 gene [Source:MGI Symbol;Acc:MGI:2685669]
1700101G07Rik	0.566618																																														ENSMUSG00000074571	RIKEN cDNA 1700101G07 gene [Source:MGI Symbol;Acc:MGI:3588248]
1700101I19Rik	-0.0850547																																														ENSMUSG00000045815	RIKEN cDNA 1700101I19 gene [Source:MGI Symbol;Acc:MGI:1920839]
1700102P08Rik	0.414138	2.42641	3.23069	-0.755124	1.54417	2.50633	1.6639	2.0282	0.658429	2.97802	1.29136	1.49127	2.1347	1.74379	0.649092	0.338412	1.24652	1.4489	1.35306	1.13972	2.24518	2.38495	-0.151967																								ENSMUSG00000032611	RIKEN cDNA 1700102P08 gene [Source:MGI Symbol;Acc:MGI:2148248]
1700104A03Rik	1.39736																																														ENSMUSG00000074343	RIKEN cDNA 1700104A03 gene [Source:MGI Symbol;Acc:MGI:1920817]
1700104B16Rik	1.51028																																														ENSMUSG00000049476	RIKEN cDNA 1700104B16 gene [Source:MGI Symbol;Acc:MGI:1925886]
1700108N11Rik	0.371237																																														ENSMUSG00000084837	RIKEN cDNA 1700108N11 gene [Source:MGI Symbol;Acc:MGI:1921551]
1700109F18Rik	0.773276																																														ENSMUSG00000052371	RIKEN cDNA 1700109F18 gene [Source:MGI Symbol;Acc:MGI:1923875]
1700109G15Rik	1.37926																																														ENSMUSG00000085044	RIKEN cDNA 1700109G15 gene [Source:MGI Symbol;Acc:MGI:1925721]
1700109H08Rik	-1.62747																																														ENSMUSG00000008307	RIKEN cDNA 1700109H08 gene [Source:MGI Symbol;Acc:MGI:1924286]
1700110K17Rik	0.448663																																														ENSMUSG00000087047	RIKEN cDNA 1700110K17 gene [Source:MGI Symbol;Acc:MGI:1920808]
1700110M21Rik	1.48864																																														ENSMUSG00000042888	RIKEN cDNA 1700110M21 gene [Source:MGI Symbol;Acc:MGI:1923877]
1700111E14Rik	-0.939802																																														ENSMUSG00000029837	RIKEN cDNA 1700111E14 gene [Source:MGI Symbol;Acc:MGI:1920835]
1700112D23Rik	-0.699914																																														ENSMUSG00000091329	RIKEN cDNA 1700112D23 gene [Source:MGI Symbol;Acc:MGI:1920861]
1700112J05Rik	-1.28999																																														ENSMUSG00000086632	RIKEN cDNA 1700112J05 gene [Source:MGI Symbol;Acc:MGI:3696786]
1700112K13Rik	1.29357																																														ENSMUSG00000087510	RIKEN cDNA 1700112K13 gene [Source:MGI Symbol;Acc:MGI:1920846]
1700112M01Rik	-1.28379																																														ENSMUSG00000086234	RIKEN cDNA 1700112M01 gene [Source:MGI Symbol;Acc:MGI:1924246]
1700113H08Rik	-0.915036																																														ENSMUSG00000047129	RIKEN cDNA 1700113H08 gene [Source:MGI Symbol;Acc:MGI:1923890]
1700116B05Rik	-0.316161																																														ENSMUSG00000092276	RIKEN cDNA 1700116B05 gene [Source:MGI Symbol;Acc:MGI:1925889]
1700119I11Rik	1.36571																																														ENSMUSG00000082488	RIKEN cDNA 1700119I11 gene [Source:MGI Symbol;Acc:MGI:1925729]
1700120B22Rik	-0.871147	-0.685762	-0.492088	-0.0289149	0.760738	0.465514	-0.918873	-1.0972	-1.16054	0.579896	0.684314	1.20479	2.35636	2.74198	0.726864	1.34212	0.405189	0.0369385	-0.0471558	1.73526	2.54193	1.23847	-1.98037																								ENSMUSG00000045391	RIKEN cDNA 1700120B22 gene [Source:MGI Symbol;Acc:MGI:3604190]
1700120E14Rik	-0.868948																																														ENSMUSG00000086333	RIKEN cDNA 1700120E14 gene [Source:MGI Symbol;Acc:MGI:1920856]
1700120G11Rik	1.79601																																														ENSMUSG00000086068	RIKEN cDNA 1700120G11 gene [Source:MGI Symbol;Acc:MGI:1920849]
1700120O09Rik	-0.819048																																														ENSMUSG00000093386	RIKEN cDNA 1700120O09 gene [Source:MGI Symbol;Acc:MGI:1923906]
1700121C08Rik	-1.47681																																														ENSMUSG00000086275	RIKEN cDNA 1700121C08 gene [Source:MGI Symbol;Acc:MGI:1925891]
1700121F15Rik	1.02461																																														ENSMUSG00000085286	RIKEN cDNA 1700121F15 gene [Source:MGI Symbol;Acc:MGI:1921560]
1700121N20Rik	-1.21127																																														ENSMUSG00000092066	RIKEN cDNA 1700121N20 gene [Source:MGI Symbol;Acc:MGI:1923889]
1700122O11Rik	-0.270723																																														ENSMUSG00000094928	RIKEN cDNA 1700122O11 gene [Source:MGI Symbol;Acc:MGI:1923901]
1700123I01Rik	2.29033																																														ENSMUSG00000024786	RIKEN cDNA 1700123I01 gene [Source:MGI Symbol;Acc:MGI:1923913]
1700123K08Rik	-1.33297	0.621128	1.2526	-1.04769	-0.0773168	1.12343	1.17429	0.926588	1.58382	-0.0156913	-0.337673	1.00461	-0.12779	0.609987	0.79956	-0.541653	-0.0654568	-1.5954	2.52272	1.19048	-0.11963	-0.653956	-1.27183																								ENSMUSG00000029526	RIKEN cDNA 1700123K08 gene [Source:MGI Symbol;Acc:MGI:1923908]
1700123L14Rik	1.23537																																														ENSMUSG00000072878	RIKEN cDNA 1700123L14 gene [Source:MGI Symbol;Acc:MGI:1925732]
1700123M08Rik	1.58021																																														ENSMUSG00000085614	RIKEN cDNA 1700123M08 gene [Source:MGI Symbol;Acc:MGI:1923915]
1700123O12Rik	0.222737																																														ENSMUSG00000086080	RIKEN cDNA 1700123O12 gene [Source:MGI Symbol;Acc:MGI:1920874]
1700123O20Rik	1.04185	1.41965	3.19824	1.6121	2.44198	0.837225	3.08588	-2.11273	-0.53262	2.26038	-0.181515	1.80612	0.129665	0.44343	1.31594	0.333849	0.373818	1.98032	-0.302675	2.89047	1.55943	1.67216	2.24546																								ENSMUSG00000040822	RIKEN cDNA 1700123O20 gene [Source:MGI Symbol;Acc:MGI:1920893]
1700125G02Rik	-0.391785																																														ENSMUSG00000085263	RIKEN cDNA 1700125G02 gene [Source:MGI Symbol;Acc:MGI:1920878]
1700125H03Rik	2.563																																														ENSMUSG00000085197	RIKEN cDNA 1700125H03 gene [Source:MGI Symbol;Acc:MGI:1920859]
1700125H20Rik	1.70153																																														ENSMUSG00000018479	RIKEN cDNA 1700125H20 gene [Source:MGI Symbol;Acc:MGI:1920884]
1700128E19Rik	0.599629																																														ENSMUSG00000031510	RIKEN cDNA 1700128E19 gene [Source:MGI Symbol;Acc:MGI:1920868]
1700128F08Rik	-0.317083																																														ENSMUSG00000031998	RIKEN cDNA 1700128F08 gene [Source:MGI Symbol;Acc:MGI:1923919]
1700129C05Rik	0.909321	0.779166	0.16654	-0.726697	-1.20872	0.36857	-0.0831449	0.774413	0.222432	0.729621	1.37165	0.906417	1.48164	0.0356059	0.549831	1.09181	0.262149	0.449894	1.12803	-0.791776	1.9464	-0.770411	0.391753																								ENSMUSG00000021977	RIKEN cDNA 1700129C05 gene [Source:MGI Symbol;Acc:MGI:1915182]
1810007I06Rik	0.625079																																														ENSMUSG00000086550	RIKEN cDNA 1810007I06 gene [Source:MGI Symbol;Acc:MGI:1923934]
1810008B01Rik	1.05575																																														ENSMUSG00000089745	RIKEN cDNA 1810008B01 gene [Source:MGI Symbol;Acc:MGI:1916312]
1810009A15Rik	-1.29411	-0.674968	0.304764	-1.26923	-0.981536	0.539577	2.46747	-0.0589776	0.288186	-1.90067	-1.99976	0.181014	-0.585276	2.81097	0.299421	-2.12692	-0.578546	-2.24968	1.29184	-0.728975	1.59784	-0.884357	0.735069																								ENSMUSG00000071653	RIKEN cDNA 1810009A15 gene [Source:MGI Symbol;Acc:MGI:1913526]
1810009J06Rik	-1.33306	0.693736	0.44021	-1.11001	-1.3673	0.850526	1.10146	0.342137	1.18464	-0.430112	1.1525	0.653914	1.52559	0.948392	-1.22114	-0.157874	-0.369235	-1.97518	1.43157	0.813074	-0.771606	-1.31597	-0.882601																								ENSMUSG00000094808	RIKEN cDNA 1810009J06 gene [Source:MGI Symbol;Acc:MGI:1920876]
1810009N23Rik	0.259775																																														ENSMUSG00000090062	RIKEN cDNA 1810009N23 gene [Source:MGI Symbol;Acc:MGI:1916281]
1810010H24Rik	-1.88059																																														ENSMUSG00000078607	RIKEN cDNA 1810010H24 gene [Source:MGI Symbol;Acc:MGI:1916316]
1810010K12Rik	1.08987																																														ENSMUSG00000056329	RIKEN cDNA 1810010K12 gene [Source:MGI Symbol;Acc:MGI:1921419]
1810011H11Rik	0.901581																																														ENSMUSG00000041707	RIKEN cDNA 1810011H11 gene [Source:MGI Symbol;Acc:MGI:1916319]
1810011O10Rik	2.87526	0.597109	-0.829373	2.11231	1.91491	1.79867	2.32912	0.760517	-0.536939	3.54434	1.74832	2.68243	2.33572	-1.63601	-0.0794879	0.833652	1.49909	2.58902	1.1	1.13554	2.25819	-1.36033	-0.199567																								ENSMUSG00000056313	RIKEN cDNA 1810011O10 gene [Source:MGI Symbol;Acc:MGI:1916318]
1810012K08Rik	-0.857861																																														ENSMUSG00000087595	RIKEN cDNA 1810012K08 gene [Source:MGI Symbol;Acc:MGI:1916345]
1810013D15Rik	2.36796																																														ENSMUSG00000028177	RIKEN cDNA 1810013D15 gene [Source:MGI Symbol;Acc:MGI:1916292]
1810013L24Rik	-0.528442																																														ENSMUSG00000022507	RIKEN cDNA 1810013L24 gene [Source:MGI Symbol;Acc:MGI:1916303]
1810019D21Rik	0.533057																																														ENSMUSG00000086390	RIKEN cDNA 1810019D21 gene [Source:MGI Symbol;Acc:MGI:1917021]
1810019J16Rik	-0.517215	0.0606928	1.06001	-0.885108	1.13271	0.37003	2.71517	-0.654934	0.810289	0.378121	0.60937	0.314313	-0.555771	0.325282	0.247056	1.67648	0.869226	-1.24476	-0.899091	-0.74797	-0.139782	0.558316	-0.842805																								ENSMUSG00000037600	RIKEN cDNA 1810019J16 gene [Source:MGI Symbol;Acc:MGI:1916323]
1810020O05Rik	-0.283485																																														ENSMUSG00000089997	Riken cDNA 1810020O05 gene [Source:MGI Symbol;Acc:MGI:3586838]
1810021B22Rik	-0.511228	-0.319058	0.873662	-0.825696	2.04756	1.40287	2.47002	-1.05409	-1.1714	-0.447772	-1.99152	-0.345089	-0.139595	0.704191	-1.73699	-0.39765	-0.155536	-1.04711	0.138585	2.27754	-1.57293	-1.47004	0.284526																								ENSMUSG00000087331	RIKEN cDNA 1810021B22 gene [Source:MGI Symbol;Acc:MGI:1916370]
1810022K09Rik	-2.62866																																														ENSMUSG00000078784	RIKEN cDNA 1810022K09 gene [Source:MGI Symbol;Acc:MGI:1916376]
1810024B03Rik	1.07509																																														ENSMUSG00000044145	RIKEN cDNA 1810024B03 gene [Source:MGI Symbol;Acc:MGI:1925560]
1810026J23Rik	-0.728504	-0.956637	-0.860491	0.00892619	-2.15633	-0.374045	-1.32508	0.287872	-0.623094	-1.13289	0.542739	1.56726	0.633421	2.62501	0.188442	-0.0988027	-1.0962	0.311425	-2.25976	-0.732792	0.830076	0.66156	0.323536																								ENSMUSG00000048429	RIKEN cDNA 1810026J23 gene [Source:MGI Symbol;Acc:MGI:1917023]
1810030O07Rik	-0.310934	1.27174	0.160882	-0.482016	-1.80586	-0.0208348	-1.36888	0.568639	0.0687758	-0.255619	-0.44586	0.0424222	-0.230367	0.4076	-0.543801	0.155839	0.395362	0.918458	-0.539471	-0.0853424	0.643256	1.20305	0.22813																								ENSMUSG00000044148	RIKEN cDNA 1810030O07 gene [Source:MGI Symbol;Acc:MGI:1916405]
1810032O08Rik	-1.17343	-0.879555	-0.143843	-0.920063	1.29523	0.155167	-2.22347	-2.5869	0.112516	-0.54224	0.271164	0.95067	-0.213415	-0.387594	-0.487219	2.28727	0.404784	0.437972	0.38767	-0.703611	-0.968754	-0.0698827	-1.16204																								ENSMUSG00000020812	RIKEN cDNA 1810032O08 gene [Source:MGI Symbol;Acc:MGI:1913543]
1810033B17Rik	1.77354																																														ENSMUSG00000013974	RIKEN cDNA 1810033B17 gene [Source:MGI Symbol;Acc:MGI:1916439]
1810035I16Rik	-0.428729																																														ENSMUSG00000086818	RIKEN cDNA 1810035I16 gene [Source:MGI Symbol;Acc:MGI:1916389]
1810037I17Rik	1.87648	-0.458959	-0.79062	0.195684	-1.52774	0.97245	2.04536	-0.618182	-0.481239	1.12239	0.532885	1.13093	-0.241733	0.495926	0.554387	-0.112431	0.299348	0.033668	2.98771	-1.62034	1.8767	-1.54373	3.03321																								ENSMUSG00000054091	RIKEN cDNA 1810037I17 gene [Source:MGI Symbol;Acc:MGI:1914954]
1810041L15Rik	-0.688764																																														ENSMUSG00000062760	RIKEN cDNA 1810041L15 gene [Source:MGI Symbol;Acc:MGI:1919551]
1810043G02Rik	-0.172146	-1.4374	-2.98964	-2.28121	0.48013	0.97465	-2.3282	-1.23849	-0.0545978	-1.28875	0.0706472	-0.116668	0.398218	1.1233	-0.142149	-1.41574	0.687101	-1.71132	-0.296247	-0.471743	1.53773	0.97706	1.52821																								ENSMUSG00000020284	RIKEN cDNA 1810043G02 gene [Source:MGI Symbol;Acc:MGI:1915134]
1810043H04Rik	0.722652																																														ENSMUSG00000078572	RIKEN cDNA 1810043H04 gene [Source:MGI Symbol;Acc:MGI:1913676]
1810046K07Rik	-1.15677																																														ENSMUSG00000036027	RIKEN cDNA 1810046K07 gene [Source:MGI Symbol;Acc:MGI:1917059]
1810055G02Rik	1.55498	1.12222	-1.24238	0.660584	-0.574633	1.12357	1.24679	-1.34432	-0.668127	0.792075	1.30092	-1.6696	1.02791	0.153259	-0.543763	-0.256422	-1.00977	1.51384	-3.03996	1.84548	1.07031	0.337272	1.45689																								ENSMUSG00000035372	RIKEN cDNA 1810055G02 gene [Source:MGI Symbol;Acc:MGI:1919306]
1810058I24Rik	0.0176421	-0.240088	-2.24847	-2.0613	0.236975	1.2785	3.05946	-3.46477	-0.923741	-1.10648	-1.64833	-0.153861	-0.326535	-1.77277	0.0900523	-1.43482	-0.195709	-2.82482	1.75331	-1.40345	0.0238499	-0.69677	0.558932																								ENSMUSG00000073155	RIKEN cDNA 1810058I24 gene [Source:MGI Symbol;Acc:MGI:1914955]
1810058N05Rik	1.87621																																														ENSMUSG00000087476	RIKEN cDNA 1810058N05 gene [Source:MGI Symbol;Acc:MGI:1917058]
1810059H22Rik	-0.212926																																														ENSMUSG00000085455	RIKEN cDNA 1810059H22 gene [Source:MGI Symbol;Acc:MGI:1917070]
1810062G17Rik	0.611842																																														ENSMUSG00000027713	RIKEN cDNA 1810062G17 gene [Source:MGI Symbol;Acc:MGI:1919532]
1810062O18Rik	-0.07958																																														ENSMUSG00000084925	RIKEN cDNA 1810062O18 gene [Source:MGI Symbol;Acc:MGI:1922852]
1810063I02Rik	0.202741																																														ENSMUSG00000085551	RIKEN cDNA 1810063I02 gene [Source:MGI Symbol;Acc:MGI:1917104]
1810065E05Rik	-1.61063	-0.617075	-0.147486	-0.363405	1.43338	1.14161	1.05163	0.293146	0.399796	-0.577591	0.810663	2.17552	0.782602	1.38945	-0.00216632	-1.14021	1.16415	1.86468	1.12904	-0.688361	-0.901988	-0.460573	-0.249862																								ENSMUSG00000013653	RIKEN cDNA 1810065E05 gene [Source:MGI Symbol;Acc:MGI:1917114]
2010001A14Rik	0.205373																																														ENSMUSG00000087165	RIKEN cDNA 2010001A14 gene [Source:MGI Symbol;Acc:MGI:1923766]
2010001E11Rik	1.11302																																														ENSMUSG00000039339	RIKEN cDNA 2010001E11 gene [Source:MGI Symbol;Acc:MGI:1919295]
2010001M06Rik	0.45456	-0.32956	-0.487508	-2.73976	-1.33323	-0.333749	0.524592	1.01786	0.875484	-0.504706	0.629471	-0.263524	-1.37484	-0.748253	-0.357588	-0.756083	0.170065	-1.9232	2.57321	0.325319	-1.40063	-1.53985	0.399801																								ENSMUSG00000085042	RIKEN cDNA 2010001M06 gene [Source:MGI Symbol;Acc:MGI:1917062]
2010002M12Rik	-0.509788																																														ENSMUSG00000067297	RIKEN cDNA 2010002M12 gene [Source:MGI Symbol;Acc:MGI:2148249]
2010003K11Rik	0.511868	0.308595	0.419124	-0.108802	1.67428	0.427862	0.119531	3.10383	-0.466241	-0.171612	-1.00778	2.09047	-0.927051	0.411213	-0.371687	0.228583	0.64842	-0.819009	-0.408742	-2.48432	-1.33736	0.337171	-0.97684																								ENSMUSG00000042041	RIKEN cDNA 2010003K11 gene [Source:MGI Symbol;Acc:MGI:1917111]
2010003O02Rik	-1.20624	0.0673857	-0.658327	-0.0364986	-0.26617	0.108531	1.86502	-0.258165	-0.303849	-0.347932	1.03473	0.375613	-0.96654	-2.12829	0.233553	-0.158549	-0.0630985	-0.228299	1.53171	-0.410288	-0.69843	-1.21582	1.23395																								ENSMUSG00000028407	RIKEN cDNA 2010003O02 gene [Source:MGI Symbol;Acc:MGI:1913684]
2010005H15Rik	0.529091																																														ENSMUSG00000095620	RIKEN cDNA 2010005H15 gene [Source:MGI Symbol;Acc:MGI:1924020]
2010007H06Rik	-0.584295																																														ENSMUSG00000044694	RIKEN cDNA 2010007H06 gene [Source:MGI Symbol;Acc:MGI:1917099]
2010012O05Rik	-2.44813	1.30469	-0.391006	-0.412811	-3.34732	-0.381421	1.27437	-1.03022	-0.889994	-3.26217	-2.62743	-2.43143	-0.461372	-2.32138	-1.7291	-2.41626	-1.71725	-2.93545	1.92287	-3.16055	-0.735553	-0.624912	-1.27493																								ENSMUSG00000062376	RIKEN cDNA 2010012O05 gene [Source:MGI Symbol;Acc:MGI:1913689]
2010012P19Rik	-0.160609																																														ENSMUSG00000085890	RIKEN cDNA 2010012P19 gene [Source:MGI Symbol;Acc:MGI:1919587]
2010013B24Rik	0.926868																																														ENSMUSG00000087277	RIKEN cDNA 2010013B24 gene [Source:MGI Symbol;Acc:MGI:1919329]
2010015L04Rik	2.34847																																														ENSMUSG00000042233	RIKEN cDNA 2010015L04 gene [Source:MGI Symbol;Acc:MGI:1917130]
2010016I18Rik	1.07716																																														ENSMUSG00000091575	RIKEN cDNA 2010016I18 gene [Source:MGI Symbol;Acc:MGI:1916456]
2010106E10Rik	1.23007	0.178471	-1.79524	0.0813502	0.53296	-0.0813438	0.545911	0.483342	-0.101703	0.330731	-0.689524	2.08655	-1.8881	-1.51243	0.758999	0.610302	1.42796	-1.56993	0.621474	-1.57334	-0.677177	-1.52515	0.553104																								ENSMUSG00000025528	RIKEN cDNA 2010106E10 gene [Source:MGI Symbol;Acc:MGI:1914965]
2010107E04Rik	-0.064279	-0.912247	0.495947	2.06436	-0.615973	1.57768	2.42294	0.600498	1.51784	1.09956	0.245755	1.25698	-0.0299553	1.57532	2.1304	0.64909	-1.45867	1.69953	0.22562	1.30198	1.36632	-1.02956	2.19978																								ENSMUSG00000021290	RIKEN cDNA 2010107E04 gene [Source:MGI Symbol;Acc:MGI:1917507]
2010107G12Rik	1.09405																																														ENSMUSG00000029847	RIKEN cDNA 2010107G12 gene [Source:MGI Symbol;Acc:MGI:1917272]
2010107G23Rik	-0.148211	-2.74939	-0.410171	-0.63675	-2.78908	0.517826	-0.269236	-1.94588	-0.110332	-1.31051	-2.24626	-2.95949	-0.607421	0.00595421	0.00856504	-1.29121	-0.923789	-1.61292	-0.145497	-2.60376	0.517831	1.28886	0.738868																								ENSMUSG00000020083	RIKEN cDNA 2010107G23 gene [Source:MGI Symbol;Acc:MGI:1917144]
2010109A12Rik	-0.393249																																														ENSMUSG00000029384	RIKEN cDNA 2010109A12 gene [Source:MGI Symbol;Acc:MGI:1922860]
2010109I03Rik	0.174087	-1.90849	1.41088	-0.594106	0.948368	1.04752	1.45219	-0.615362	-0.082217	0.385553	0.65009	1.49871	1.55544	-0.638441	0.00635884	0.675626	0.655728	0.451872	1.70019	0.398134	-2.03225	-0.766988	-0.00768046																								ENSMUSG00000063522	RIKEN cDNA 2010109I03 gene [Source:MGI Symbol;Acc:MGI:1914288]
2010111I01Rik	0.54872	0.0373289	-0.438253	1.31459	1.24671	-0.630311	-0.731378	-0.253416	-0.0305484	-0.520677	-0.739735	-1.53648	-0.626216	-1.53704	-0.860163	0.771523	-0.703322	0.425966	-1.71376	-0.694605	1.1729	0.567679	1.13085																								ENSMUSG00000021458	RIKEN cDNA 2010111I01 gene [Source:MGI Symbol;Acc:MGI:1919311]
2010204K13Rik	1.42512	1.57284	0.532804	0.4761	0.897254	0.182001	-0.0777928	-1.36644	0.374342	1.38362	0.770667	3.01278	1.33397	1.623	1.42314	-0.0189968	1.03528	0.216145	2.576	2.1582	-1.06948	0.38387	2.27747																								ENSMUSG00000063018	RIKEN cDNA 2010204K13 gene [Source:MGI Symbol;Acc:MGI:1922859]
2010300C02Rik	0.211072																																														ENSMUSG00000026090	RIKEN cDNA 2010300C02 gene [Source:MGI Symbol;Acc:MGI:1919347]
2010320O07Rik	0.146123																																														ENSMUSG00000089983	RIKEN cDNA 2010320O07 gene [Source:MGI Symbol;Acc:MGI:1917131]
2200002D01Rik	1.7785																																														ENSMUSG00000030587	RIKEN cDNA 2200002D01 gene [Source:MGI Symbol;Acc:MGI:1919525]
2200002J24Rik	0.777081																																														ENSMUSG00000013083	RIKEN cDNA 2200002J24 gene [Source:MGI Symbol;Acc:MGI:1916397]
2210010C04Rik	2.03648	0.179349	0.581715	0.550258	1.1927	-0.0278592	0.715499	1.415	-0.150302	-0.594919	-0.536802	0.124095	-0.771195	-0.796916	0.811026	0.308636	-0.638577	0.0626868	0.794383	-0.406906	-1.16193	-0.73369	0.47604																								ENSMUSG00000029882	RIKEN cDNA 2210010C04 gene [Source:MGI Symbol;Acc:MGI:1914623]
2210011C24Rik	-1.10897																																														ENSMUSG00000074217	RIKEN cDNA 2210011C24 gene [Source:MGI Symbol;Acc:MGI:1917384]
2210013O21Rik	-1.05159																																														ENSMUSG00000086316	RIKEN cDNA 2210013O21 gene [Source:MGI Symbol;Acc:MGI:1917373]
2210015D19Rik	-1.37469																																														ENSMUSG00000083844	RIKEN cDNA 2210015D19 gene [Source:MGI Symbol;Acc:MGI:1913774]
2210016F16Rik	-1.86133	-1.7535	-0.469839	-1.06813	1.25754	2.64008	1.70167	-1.81801	-1.68617	-0.0386491	-0.0457715	0.87137	-0.164072	-0.351259	0.365593	-0.0521178	-1.41346	0.399152	-1.37178	-0.483197	0.416549	-0.298024	0.801361																								ENSMUSG00000021550	RIKEN cDNA 2210016F16 gene [Source:MGI Symbol;Acc:MGI:1917403]
2210016L21Rik	-1.02056	-1.98467	-2.5012	-0.402541	-2.97933	-1.13773	-2.84229	-2.03004	-0.360837	0.547	-0.609326	-1.34963	0.339785	-0.267115	-0.82691	-1.43583	-0.938878	-0.154814	-3.06535	-1.45802	0.888933	-0.146968	1.0155																								ENSMUSG00000029559	RIKEN cDNA 2210016L21 gene [Source:MGI Symbol;Acc:MGI:1919607]
2210018M11Rik	0.488251	0.915353	2.20988	-0.333306	0.106441	-0.535583	0.391321	0.602228	1.81811	-0.316437	2.44276	-0.169602	1.20142	2.80268	1.11585	0.805121	2.58392	0.510034	2.85324	1.42565	-0.227799	-0.0127693	0.292184																								ENSMUSG00000035401	RIKEN cDNA 2210018M11 gene [Source:MGI Symbol;Acc:MGI:1924203]
2210019I11Rik	1.98487																																														ENSMUSG00000092570	RIKEN cDNA 2210019I11 gene [Source:MGI Symbol;Acc:MGI:1917397]
2210404J11Rik	0.459079																																														ENSMUSG00000036552	RIKEN cDNA 2210404J11 gene [Source:MGI Symbol;Acc:MGI:1917317]
2210404O07Rik	-0.0821749																																														ENSMUSG00000078439	RIKEN cDNA 2210404O07 gene [Source:MGI Symbol;Acc:MGI:1919523]
2210404O09Rik	-1.13073																																														ENSMUSG00000078546	RIKEN cDNA 2210404O09 gene [Source:MGI Symbol;Acc:MGI:1917331]
2210406O10Rik	-1.58628																																														ENSMUSG00000039563	RIKEN cDNA 2210406O10 gene [Source:MGI Symbol;Acc:MGI:1923960]
2210407C18Rik	2.04856	-1.97366	2.98205	-0.503502	0.954056	1.4382	3.10833	-0.0574925	0.541655	-1.30945	-0.436375	2.23555	0.126859	-1.45225	0.49202	0.389997	0.801269	-0.61382	1.60602	-1.66082	-0.231583	0.354664	-1.24753																								ENSMUSG00000037145	RIKEN cDNA 2210407C18 gene [Source:MGI Symbol;Acc:MGI:1925604]
2210408F21Rik	2.82969																																														ENSMUSG00000087380	RIKEN cDNA 2210408F21 gene [Source:MGI Symbol;Acc:MGI:1920902]
2210408I21Rik	-0.258924																																														ENSMUSG00000071252	RIKEN cDNA 2210408I21 gene [Source:MGI Symbol;Acc:MGI:1919621]
2210409E12Rik		1.16228	-1.47221	-0.679509	-2.08686	-1.15225	-1.82714	1.40874	1.05679	-1.36517	0.302215	1.00464	1.69235	1.00635	2.52357	-0.235825	0.180816	0.243616	0.256733	1.68476	-1.51723	-0.812582	1.67723																								ENSMUSG00000081766	RIKEN cDNA 2210409E12 gene [Source:MGI Symbol;Acc:MGI:1919631]
2210411M09Rik	1.04829																																														ENSMUSG00000085563	RIKEN cDNA 2210411M09 gene [Source:MGI Symbol;Acc:MGI:1917426]
2210414B05Rik	0.47133																																														ENSMUSG00000085394	RIKEN cDNA 2210414B05 gene [Source:MGI Symbol;Acc:MGI:1917393]
2210417A02Rik	0.067593																																														ENSMUSG00000086494	RIKEN cDNA 2210417A02 gene [Source:MGI Symbol;Acc:MGI:1917388]
2210417K05Rik	-1.6697																																														ENSMUSG00000085347	RIKEN cDNA 2210417K05 gene [Source:MGI Symbol;Acc:MGI:1917412]
2210418O10Rik		-1.3483	-1.05898	0.950762	-1.41769	-1.93026	-0.86465	-1.51877	-1.78072	-2.67634	0.361596	-2.68013	0.260437	0.849763	-1.69995	-0.270156	-0.477185	-0.829882	-2.96635	-2.30011	0.559192	0.250196	-0.666951																								ENSMUSG00000078894	RIKEN cDNA 2210418O10 gene [Source:MGI Symbol;Acc:MGI:1924208]
2300002M23Rik	-0.719721																																														ENSMUSG00000039269	RIKEN cDNA 2300002M23 gene [Source:MGI Symbol;Acc:MGI:1916792]
2300003K06Rik	0.808671																																														ENSMUSG00000078257	RIKEN cDNA 2300003K06 gene [Source:MGI Symbol;Acc:MGI:1916701]
2300005B03Rik	-0.755666																																														ENSMUSG00000075605	RIKEN cDNA 2300005B03 gene [Source:MGI Symbol;Acc:MGI:1916712]
2300009A05Rik	-1.08283																																														ENSMUSG00000032403	RIKEN cDNA 2300009A05 gene [Source:MGI Symbol;Acc:MGI:1916728]
2310001K24Rik	1.91629																																														ENSMUSG00000053353	RIKEN cDNA 2310001K24 gene [Source:MGI Symbol;Acc:MGI:1916767]
2310002J15Rik	-0.0612627	0.26798	1.054	-1.07906	1.92264	0.195089	-0.349974	-0.909512	-1.75496	-0.413917	-0.702922	1.23674	0.0556446	-2.80506	0.48284	0.411043	0.855451	-2.18525	0.585735	1.34634	-0.100721	-0.890252	1.62315																								ENSMUSG00000036731	RIKEN cDNA 2310002J15 gene [Source:MGI Symbol;Acc:MGI:1915109]
2310002L09Rik	1.03438																																														ENSMUSG00000028396	RIKEN cDNA 2310002L09 gene [Source:MGI Symbol;Acc:MGI:1916780]
2310003H01Rik	1.10223																																														ENSMUSG00000025384	RIKEN cDNA 2310003H01 gene [Source:MGI Symbol;Acc:MGI:1919135]
2310003L06Rik	-0.755805																																														ENSMUSG00000007457	RIKEN cDNA 2310003L06 gene [Source:MGI Symbol;Acc:MGI:1921498]
2310005A03Rik	2.16102																																														ENSMUSG00000087254	RIKEN cDNA 2310005A03 gene [Source:MGI Symbol;Acc:MGI:1923981]
2310005G13Rik	-1.42576																																														ENSMUSG00000046748	RIKEN cDNA 2310005G13 gene [Source:MGI Symbol;Acc:MGI:1916707]
2310007B03Rik	0.402967																																														ENSMUSG00000034159	RIKEN cDNA 2310007B03 gene [Source:MGI Symbol;Acc:MGI:1919124]
2310007L24Rik	1.01869																																														ENSMUSG00000009210	RIKEN cDNA 2310007L24 gene [Source:MGI Symbol;Acc:MGI:1922823]
2310008H04Rik	1.93872	-1.63077	-1.4746	1.00089	0.03511	-2.04159	-0.506697	1.2635	0.0689935	1.86513	-0.423083	-0.489063	0.104107	0.447374	-1.63322	1.33904	-2.45618	0.503761	2.21515	-0.362322	1.87049	-1.81807	0.483402																								ENSMUSG00000041974	RIKEN cDNA 2310008H04 gene [Source:MGI Symbol;Acc:MGI:1924834]
2310009B15Rik	-0.284363																																														ENSMUSG00000079283	RIKEN cDNA 2310009B15 gene [Source:MGI Symbol;Acc:MGI:1916799]
2310011J03Rik	1.69789	-3.03119	-0.657554	-0.784521	0.845897	-1.41544	-1.87057	-1.75735	0.496617	0.346153	-0.658898	-0.327352	0.0786792	2.61702	0.851953	-1.24743	1.77551	0.68335	-1.53984	-0.482098	1.86746	-0.157523	1.57202																								ENSMUSG00000020133	RIKEN cDNA 2310011J03 gene [Source:MGI Symbol;Acc:MGI:1913624]
2310014F06Rik	-0.479067																																														ENSMUSG00000085945	RIKEN cDNA 2310014F06 gene [Source:MGI Symbol;Acc:MGI:1916875]
2310014L17Rik	-1.42245	-0.346117	0.249634	0.828533	1.03928	0.490387	2.46929	-1.02614	-0.141938	-0.423421	-1.28951	0.110482	-0.622084	0.763177	-1.73627	0.943835	-0.538111	-0.425797	-0.96484	-0.832262	-1.46696	0.109605	-0.667303																								ENSMUSG00000033967	RIKEN cDNA 2310014L17 gene [Source:MGI Symbol;Acc:MGI:1924198]
2310015B20Rik	0.407465																																														ENSMUSG00000019933	RIKEN cDNA 2310015B20 gene [Source:MGI Symbol;Acc:MGI:1916813]
2310016D23Rik	-0.162617																																														ENSMUSG00000085965	RIKEN cDNA 2310016D23 gene [Source:MGI Symbol;Acc:MGI:1923693]
2310016G11Rik	0.534156																																														ENSMUSG00000070574	RIKEN cDNA 2310016G11 gene [Source:MGI Symbol;Acc:MGI:1916828]
2310022A10Rik	-0.0918963	-2.34204	-1.12783	-0.255559	-0.950241	-0.428851	-0.237858	-1.1264	-1.70507	-0.637171	-1.42029	0.423344	-0.831458	-2.10318	-0.176246	0.115508	-0.394896	-1.07911	1.40929	0.944974	-0.983942	-1.16816	0.0977527																								ENSMUSG00000049643	RIKEN cDNA 2310022A10 gene [Source:MGI Symbol;Acc:MGI:1913617]
2310022B05Rik	-1.27702																																														ENSMUSG00000031983	RIKEN cDNA 2310022B05 gene [Source:MGI Symbol;Acc:MGI:1916801]
2310030G06Rik	-0.504368	-0.647419	-2.1847	-1.62798	-0.331384	-2.44094	0.190165	0.554967	-0.184758	-0.0230382	-1.43917	-2.0571	-0.708973	-0.258069	-1.89434	-0.615859	-0.569856	-0.308514	-2.78247	-0.163827	0.265384	0.253277	-2.92266																								ENSMUSG00000032062	RIKEN cDNA 2310030G06 gene [Source:MGI Symbol;Acc:MGI:1914202]
2310033P09Rik	1.39632	-0.14687	2.46995	0.174864	1.9858	1.10918	1.55574	0.738097	-0.251042	0.329485	0.106849	1.83592	-0.767737	0.915283	1.63831	-0.337728	-0.807683	0.638526	2.33932	0.5449	-0.113222	-0.408163	-0.223274																								ENSMUSG00000020441	RIKEN cDNA 2310033P09 gene [Source:MGI Symbol;Acc:MGI:1915112]
2310034C09Rik	0.914444	-0.214451	1.51995	-0.48036	0.193546	0.411807	1.31869	-0.931859	-2.23552	-0.0773752	-2.01474	-0.87749	-0.875314	-2.19239	-0.440663	-2.11472	0.658169	-2.7593	-2.17573	-0.433429	-0.806307	-0.759109	0.317754																								ENSMUSG00000068078	RIKEN cDNA 2310034C09 gene [Source:MGI Symbol;Acc:MGI:2152338]
2310035C23Rik	-1.37319																																														ENSMUSG00000026319	RIKEN cDNA 2310035C23 gene [Source:MGI Symbol;Acc:MGI:1922832]
2310036O22Rik	2.74035	-2.56283	-0.312669	0.129332	1.14687	3.54155	1.67405	-0.845465	0.344046	2.33405	-0.372526	0.656889	0.932188	1.3485	1.89857	-0.677948	1.15335	-0.297233	1.68096	2.67736	-0.477684	0.114508	2.0402																								ENSMUSG00000041203	RIKEN cDNA 2310036O22 gene [Source:MGI Symbol;Acc:MGI:1922833]
2310039H08Rik	-0.968513	-1.74515	-0.529592	-2.57865	0.093439	1.87585	-0.038407	-2.61567	-2.03447	-1.36837	-2.4037	-3.38735	-0.349001	-1.42742	0.148282	-0.955792	-0.424191	-1.1685	-0.166525	-1.60049	-1.37154	-1.41286	-0.663811																								ENSMUSG00000062619	RIKEN cDNA 2310039H08 gene [Source:MGI Symbol;Acc:MGI:1914351]
2310040G07Rik	-2.06163																																														ENSMUSG00000072852	RIKEN cDNA 2310040G07 gene [Source:MGI Symbol;Acc:MGI:1917534]
2310042E22Rik	0.0261138	-0.387051	1.08733	2.03372	1.66041	-0.203421	1.13995	-0.813278	-1.28559	1.01504	0.255661	3.2134	-1.3105	-0.274891	-0.0854055	0.377614	-1.72811	0.125442	1.00866	-0.704649	-0.143114	-0.571143	-1.96741																								ENSMUSG00000090356	RIKEN cDNA 2310042E22 gene [Source:MGI Symbol;Acc:MGI:1913811]
2310043D23Rik	-2.25637																																														ENSMUSG00000086486	RIKEN cDNA 2310043D23 gene [Source:MGI Symbol;Acc:MGI:1919181]
2310044G17Rik	-1.18877	-0.862026	-1.46989	0.195119	-0.9677	-0.730469	-2.88783	0.746367	-0.438096	0.15981	0.472213	-1.29139	-1.46959	0.74159	-0.750409	-0.324833	0.234935	-0.71277	-0.331127	-1.84074	0.557034	0.221807	-0.262577																								ENSMUSG00000034157	RIKEN cDNA 2310044G17 gene [Source:MGI Symbol;Acc:MGI:1919185]
2310044K18Rik	0.962231																																														ENSMUSG00000085080	RIKEN cDNA 2310044K18 gene [Source:MGI Symbol;Acc:MGI:1917415]
2310045N01Rik	-1.72192	-0.593895	0.240867	-0.809286	1.59931	0.842955	0.531713	-0.981006	-1.5465	0.0807439	1.74655	-0.279264	0.043532	-2.42372	1.10731	1.07766	0.756728	-0.81864	1.60657	-1.28135	-0.71493	1.10014	0.446777																								ENSMUSG00000002345	RIKEN cDNA 2310045N01 gene [Source:MGI Symbol;Acc:MGI:1919618]
2310047M10Rik	-1.1813																																														ENSMUSG00000045176	RIKEN cDNA 2310047M10 gene [Source:MGI Symbol;Acc:MGI:1919173]
2310050B05Rik	-0.297282																																														ENSMUSG00000085779	RIKEN cDNA 2310050B05 gene [Source:MGI Symbol;Acc:MGI:1916928]
2310050C09Rik	1.53505	-1.47297	0.0472999	-0.855328	1.013	1.44867	0.0171256	-1.73573	0.0900912	-1.05164	-1.55447	0.481893	0.74939	0.926569	1.09806	-0.0578659	-0.0522199	0.969632	-0.903205	0.76712	2.07687	-0.657143	-1.411																								ENSMUSG00000090314	RIKEN cDNA 2310050C09 gene [Source:MGI Symbol;Acc:MGI:1913783]
2310057J18Rik	-0.878473																																														ENSMUSG00000015519	RIKEN cDNA 2310057J18 gene [Source:MGI Symbol;Acc:MGI:1914969]
2310057M21Rik	-1.07846																																														ENSMUSG00000040177	RIKEN cDNA 2310057M21 gene [Source:MGI Symbol;Acc:MGI:1915527]
2310057N15Rik	0.909319	-0.547163	-0.87026	-0.10442	0.0148256	-0.65087	0.016832	0.261393	-0.829138	-1.11109	-0.0561928	1.52607	-0.0184479	0.89461	1.90093	0.796165	0.145817	0.68515	0.776291	0.787859	-0.341882	0.0274952	-1.30553																								ENSMUSG00000048830	RIKEN cDNA 2310057N15 gene [Source:MGI Symbol;Acc:MGI:1916946]
2310058D17Rik	1.29666																																														ENSMUSG00000085379	RIKEN cDNA 2310058D17 gene [Source:MGI Symbol;Acc:MGI:1922944]
2310061I04Rik	0.102917	0.165762	-0.437063	0.258091	0.486742	-1.46581	-1.21709	-1.84062	-1.65044	0.207467	0.982592	-0.508427	-0.547344	-1.11212	-1.21225	-0.730116	-1.00601	-0.343529	0.479428	0.617942	-0.0151457	0.414966	1.13313																								ENSMUSG00000050705	RIKEN cDNA 2310061I04 gene [Source:MGI Symbol;Acc:MGI:1916912]
2310061N02Rik	0.10504																																														ENSMUSG00000050704	RIKEN cDNA 2310061N02 gene [Source:MGI Symbol;Acc:MGI:1916911]
2310065F04Rik	-0.798354																																														ENSMUSG00000087410	RIKEN cDNA 2310065F04 gene [Source:MGI Symbol;Acc:MGI:1921434]
2310067B10Rik	1.4629	-2.08427	-2.51681	-0.587628	-0.10497	-1.54376	-2.40605	0.278292	-0.503648	0.506063	2.39755	-0.769141	-0.0747613	0.297056	0.213018	0.877944	-0.990419	-0.854775	-0.00522904	-0.0943704	-1.7979	2.18144	-0.647978																								ENSMUSG00000020747	RIKEN cDNA 2310067B10 gene [Source:MGI Symbol;Acc:MGI:1919197]
2310075C17Rik	-1.09676																																														ENSMUSG00000089718	RIKEN cDNA 2310075C17 gene [Source:MGI Symbol;Acc:MGI:1917444]
2310079G19Rik	-0.00301613																																														ENSMUSG00000045331	RIKEN cDNA 2310079G19 gene [Source:MGI Symbol;Acc:MGI:1916949]
2310081O03Rik	0.402973																																														ENSMUSG00000085020	RIKEN cDNA 2310081O03 gene [Source:MGI Symbol;Acc:MGI:1919656]
2410002F23Rik	-1.97422	-3.39478	-2.68808	-0.943237	-1.3223	-1.34841	-3.48999	-1.72843	-2.39371	-2.19412	-0.162264	-3.5338	-1.84826	-0.728593	-2.17235	-0.663	-2.18741	-1.52671	-3.01023	-2.33195	0.553389	-0.190468	-1.81681																								ENSMUSG00000045411	RIKEN cDNA 2410002F23 gene [Source:MGI Symbol;Acc:MGI:1914226]
2410003L11Rik	2.10479																																														ENSMUSG00000085860	RIKEN cDNA 2410003L11 gene [Source:MGI Symbol;Acc:MGI:1916979]
2410004B18Rik	1.18445	2.95942	2.62128	1.19005	0.826435	3.49878	2.51506	-0.0174712	0.912921	3.04445	3.22034	1.51746	2.15531	2.2846	1.66087	1.03905	0.337525	3.14356	2.77172	3.34993	1.42086	2.98488	1.87514																								ENSMUSG00000036873	RIKEN cDNA 2410004B18 gene [Source:MGI Symbol;Acc:MGI:1913671]
2410004I01Rik	-1.86405																																														ENSMUSG00000085338	RIKEN cDNA 2410004I01 gene [Source:MGI Symbol;Acc:MGI:1916989]
2410004N09Rik	-1.1317																																														ENSMUSG00000087590	RIKEN cDNA 2410004N09 gene [Source:MGI Symbol;Acc:MGI:1916999]
2410004P03Rik	0.670652																																														ENSMUSG00000071398	RIKEN cDNA 2410004P03 gene [Source:MGI Symbol;Acc:MGI:1920917]
2410006H16Rik	-0.524212																																														ENSMUSG00000086841	RIKEN cDNA 2410006H16 gene [Source:MGI Symbol;Acc:MGI:1916471]
2410012M07Rik	0.633986																																														ENSMUSG00000090470	RIKEN cDNA 2410012M07 gene [Source:MGI Symbol;Acc:MGI:1919229]
2410015M20Rik	-0.676385	-0.110054	-2.13553	-0.840611	-3.18565	1.00319	1.90711	-0.388325	-0.399096	-0.347349	-1.1359	-0.0653574	-0.195234	-1.02921	-0.470582	-0.409533	-0.672406	-2.28334	0.375342	-1.02287	0.0537071	-1.06463	1.1774																								ENSMUSG00000049760	RIKEN cDNA 2410015M20 gene [Source:MGI Symbol;Acc:MGI:2442174]
2410016O06Rik	-0.483565	1.21436	-0.243135	1.34076	2.73928	1.68437	2.53199	-0.874296	1.79271	-0.41651	0.973006	-0.969577	1.39428	1.10142	-0.114192	0.00631383	-0.429703	1.90063	-0.53589	1.5257	1.35318	0.506103	0.718785																								ENSMUSG00000046791	RIKEN cDNA 2410016O06 gene [Source:MGI Symbol;Acc:MGI:1919202]
2410017I17Rik	0.742104																																														ENSMUSG00000038311	RIKEN cDNA 2410017I17 gene [Source:MGI Symbol;Acc:MGI:1916967]
2410018L13Rik		0.417785	1.11628	1.13792	0.547513	1.05829	0.895422	-0.420347	-1.40288	-0.0367685	0.277495	0.84916	-0.723225	0.526589	-0.0397037	-0.633913	-1.48286	0.439539	1.40845	-0.673188	1.19776	0.741295	-0.690077																								ENSMUSG00000073164	RIKEN cDNA 2410018L13 gene [Source:MGI Symbol;Acc:MGI:1916982]
2410018M08Rik	-0.121723																																														ENSMUSG00000034173	RIKEN cDNA 2410018M08 gene [Source:MGI Symbol;Acc:MGI:1919220]
2410019O14Rik	0.690829																																														ENSMUSG00000087547	RIKEN cDNA 2410019O14 gene [Source:MGI Symbol;Acc:MGI:1925566]
2410057H14Rik	2.00295																																														ENSMUSG00000086745	RIKEN cDNA 2410057H14 gene [Source:MGI Symbol;Acc:MGI:1925741]
2410066E13Rik	0.160638	-1.15164	-0.0432873	1.67274	-0.0890657	1.11305	-1.09818	1.20209	0.241247	-1.71867	-0.018798	0.976576	1.18521	0.273206	-0.978816	0.737066	0.712471	0.80329	-1.98	-0.310021	2.39998	0.78157	0.305119																								ENSMUSG00000038065	RIKEN cDNA 2410066E13 gene [Source:MGI Symbol;Acc:MGI:1915485]
2410076I21Rik	0.307507																																														ENSMUSG00000074269	RIKEN cDNA 2410076I21 gene [Source:MGI Symbol;Acc:MGI:1920923]
2410080I02Rik	-1.2422																																														ENSMUSG00000044387	RIKEN cDNA 2410080I02 gene [Source:MGI Symbol;Acc:MGI:1915498]
2410089E03Rik	-1.731																																														ENSMUSG00000039801	RIKEN cDNA 2410089E03 gene [Source:MGI Symbol;Acc:MGI:1920942]
2410114N07Rik	-0.572296																																														ENSMUSG00000085824	RIKEN cDNA 2410114N07 gene [Source:MGI Symbol;Acc:MGI:1920946]
2410124H12Rik	1.36586																																														ENSMUSG00000051297	RIKEN cDNA 2410124H12 gene [Source:MGI Symbol;Acc:MGI:1924035]
2410127L17Rik	-1.52671																																														ENSMUSG00000024726	RIKEN cDNA 2410127L17 gene [Source:MGI Symbol;Acc:MGI:1914633]
2410131K14Rik	2.4161																																														ENSMUSG00000032840	RIKEN cDNA 2410131K14 gene [Source:MGI Symbol;Acc:MGI:1924042]
2410133F24Rik	0.793074	-0.508896	1.23705	0.104159	-0.450571	1.07882	1.77381	-1.00211	1.82033	0.583684	0.37443	0.468291	-0.81694	-0.661894	-0.0671119	-0.757274	1.14169	1.77927	-1.34268	-1.7231	-2.2307	0.662199	-0.815385																								ENSMUSG00000086728	RIKEN cDNA 2410133F24 gene [Source:MGI Symbol;Acc:MGI:1924044]
2410137F16Rik	-1.5503																																														ENSMUSG00000086219	RIKEN cDNA 2410137F16 gene [Source:MGI Symbol;Acc:MGI:1924048]
2410137M14Rik	-1.63419																																														ENSMUSG00000064308	RIKEN cDNA 2410137M14 gene [Source:MGI Symbol;Acc:MGI:1924047]
2410152P15Rik	-0.0467858																																														ENSMUSG00000084825	RIKEN cDNA 2410152P15 gene [Source:MGI Symbol;Acc:MGI:1924061]
2500004C02Rik	-0.690132																																														ENSMUSG00000073236	RIKEN cDNA 2500004C02 gene [Source:MGI Symbol;Acc:MGI:1919576]
2510002D24Rik	-0.512793	0.860497	1.04651	-0.298751	-1.08464	-1.50829	-2.06865	-2.08426	-1.42497	1.27728	-0.745833	-2.0994	0.718651	0.374274	-2.62528	-1.65483	-1.81934	-1.47023	2.55626	-1.81676	0.0825814	-1.1953	0.817776																								ENSMUSG00000071632	RIKEN cDNA 2510002D24 gene [Source:MGI Symbol;Acc:MGI:1919557]
2510003D18Rik	-0.966857																																														ENSMUSG00000086438	RIKEN cDNA 2510003D18 gene [Source:MGI Symbol;Acc:MGI:1919567]
2510003E04Rik	-0.769915																																														ENSMUSG00000036955	RIKEN cDNA 2510003E04 gene [Source:MGI Symbol;Acc:MGI:1919570]
2510009E07Rik	-0.0875931	0.311867	1.65682	0.448524	0.660081	-1.66599	-3.04811	-0.722465	-0.223865	0.458932	-0.893963	-5.04862	-1.98679	0.498181	0.547254	-1.45907	-0.734113	1.65665	-0.99669	0.332602	1.35902	-0.271935	0.421975																								ENSMUSG00000043391	RIKEN cDNA 2510009E07 gene [Source:MGI Symbol;Acc:MGI:1919440]
2510039O18Rik	1.23002	2.35567	0.445013	0.381763	0.340382	0.499109	-1.70246	-0.273258	-2.59238	0.520801	0.258151	-1.0033	-0.955914	0.217656	-0.0522606	0.425559	-0.0702818	1.77188	0.560216	0.390668	-0.121407	0.533043	-0.742747																								ENSMUSG00000044496	RIKEN cDNA 2510039O18 gene [Source:MGI Symbol;Acc:MGI:1924284]
2510049J12Rik	-1.00978																																														ENSMUSG00000068011	RIKEN cDNA 2510049J12 gene [Source:MGI Symbol;Acc:MGI:1917541]
2600006K01Rik	0.591278																																														ENSMUSG00000039798	RIKEN cDNA 2600006K01 gene [Source:MGI Symbol;Acc:MGI:1917569]
2600006L11Rik	0.59699																																														ENSMUSG00000093759	RIKEN cDNA 2600006L11 gene [Source:MGI Symbol;Acc:MGI:1924064]
2610001J05Rik	-1.66311	0.26713	1.27055	1.46286	-1.21553	0.32361	2.60323	0.238081	0.733216	1.25137	0.291238	1.17166	0.0527286	0.892399	-0.00116119	-0.752753	-1.10241	-0.527335	1.73245	-0.579774	0.376731	-0.771261	2.81505																								ENSMUSG00000052419	RIKEN cDNA 2610001J05 gene [Source:MGI Symbol;Acc:MGI:1913770]
2610002J02Rik	-0.276433	-1.7165	-0.242405	0.451857	0.449167	0.0661894	-0.602722	-2.38375	-1.42652	0.0654682	1.19632	1.47046	-0.649911	-0.246395	-0.397541	-0.332186	-0.185463	1.70749	0.055358	-1.46752	2.80373	0.144589	1.5575																								ENSMUSG00000073684	RIKEN cDNA 2610002J02 gene [Source:MGI Symbol;Acc:MGI:1914763]
2610002M06Rik	-2.81241	-0.585904	-1.37791	-0.268533	-2.06942	-0.925732	-2.11976	-0.611669	-1.0876	-1.3045	0.581506	-1.95697	-0.5213	1.07325	-0.674143	-0.0124025	-0.813542	-0.0537197	-3.04797	-1.51499	1.38155	0.0690225	1.25986																								ENSMUSG00000031242	RIKEN cDNA 2610002M06 gene [Source:MGI Symbol;Acc:MGI:1914278]
2610005L07Rik	-0.439623	-0.294483	-0.624045	1.47242	0.0875611	-1.73875	-2.60861	-0.620665	-1.06132	-1.38604	-0.489496	-2.73029	-1.05281	-0.698073	-1.59695	-0.301449	-0.305015	-0.33958	-2.05603	-1.06909	1.71489	-0.30119	0.364176																								ENSMUSG00000071793	RIKEN cDNA 2610005L07 gene [Source:MGI Symbol;Acc:MGI:1914283]
2610008E11Rik	-2.81803																																														ENSMUSG00000060301	RIKEN cDNA 2610008E11 gene [Source:MGI Symbol;Acc:MGI:1919378]
2610015P09Rik	-0.078705	0.290103	0.919272	-0.659167	0.88661	0.729944	1.71209	0.428416	-0.205676	-0.602855	0.0229463	0.806193	0.372476	-1.28777	0.0316949	0.659031	1.04027	-2.75812	1.33744	0.557106	-0.566432	0.332397	-1.33846																								ENSMUSG00000022701	RIKEN cDNA 2610015P09 gene [Source:MGI Symbol;Acc:MGI:1922661]
2610017I09Rik	2.97607																																														ENSMUSG00000060424	RIKEN cDNA 2610017I09 gene [Source:MGI Symbol;Acc:MGI:1913547]
2610018G03Rik	-0.295471	-1.2215	-0.898208	0.505952	-0.30664	-0.103061	0.123637	-1.49638	1.40347	0.922605	0.765027	0.466694	0.253679	2.38986	-0.973425	-0.799098	-0.470864	1.0583	-0.256041	-0.547539	2.44968	-0.625652	-0.113306																								ENSMUSG00000031112	RIKEN cDNA 2610018G03 gene [Source:MGI Symbol;Acc:MGI:1917665]
2610019E17Rik	-2.03338	0.930264	0.338608	0.639706	0.40103	1.79676	1.83554	-0.932902	-0.228203	1.40627	0.719774	-1.1011	0.428164	-0.602624	0.0272242	1.16154	-0.878939	-0.0652528	0.058172	-0.163723	0.0787029	0.153324	0.43182																								ENSMUSG00000093565	RIKEN cDNA 2610019E17 gene [Source:MGI Symbol;Acc:MGI:1922864]
2610019F03Rik	0.103349	-0.851879	-1.07747	0.782793	-0.308556	2.40824	-0.548786	-3.10993	0.269644	-0.641312	0.481253	-3.3857	-0.144693	-0.879842	0.12244	-1.36068	0.233018	0.114213	-1.03655	1.72932	1.13449	-0.261844	0.452491																								ENSMUSG00000050052	RIKEN cDNA 2610019F03 gene [Source:MGI Symbol;Acc:MGI:1919398]
2610020H08Rik	0.444305																																														ENSMUSG00000030924	RIKEN cDNA 2610020H08 gene [Source:MGI Symbol;Acc:MGI:1919402]
2610021A01Rik	2.45821																																														ENSMUSG00000091474	RIKEN cDNA 2610021A01 gene [Source:MGI Symbol;Acc:MGI:1922662]
2610024D14Rik	-1.08166																																														ENSMUSG00000084362	RIKEN cDNA 2610024D14 gene [Source:MGI Symbol;Acc:MGI:1917660]
2610027K06Rik	-0.00398266																																														ENSMUSG00000087013	RIKEN cDNA 2610027K06 gene [Source:MGI Symbol;Acc:MGI:1917159]
2610028E06Rik	0.364445																																														ENSMUSG00000085562	RIKEN cDNA 2610028E06 gene [Source:MGI Symbol;Acc:MGI:1919645]
2610028H24Rik	-0.140835																																														ENSMUSG00000009114	RIKEN cDNA 2610028H24 gene [Source:MGI Symbol;Acc:MGI:1924214]
2610034B18Rik	-2.62186																																														ENSMUSG00000039043	RIKEN cDNA 2610034B18 gene [Source:MGI Symbol;Acc:MGI:1917670]
2610034M16Rik	0.468496	-0.181857	-0.814774	-0.558008	-0.776801	0.0901797	-0.284897	-1.26362	-1.01975	0.545521	-0.874261	0.516532	-0.272517	0.734466	-0.172473	0.10844	0.348399	0.238959	0.107774	0.0565572	0.69518	-1.5931	0.294933																								ENSMUSG00000024227	RIKEN cDNA 2610034M16 gene [Source:MGI Symbol;Acc:MGI:1916489]
2610035F20Rik	0.899695																																														ENSMUSG00000085555	RIKEN cDNA 2610035F20 gene [Source:MGI Symbol;Acc:MGI:1916498]
2610042L04Rik		-0.338668	-0.488065	0.368809	-0.0578425	-1.18712	-0.531739	-0.0620843	-0.899443	-0.922029	-0.204085	-1.57164	0.471429	0.388807	-1.87175	-0.943601	-1.36604	-0.237577	-1.56688	0.491626	0.841512	0.436498	-1.16399																								ENSMUSG00000079388	RIKEN cDNA 2610042L04 gene [Source:MGI Symbol;Acc:MGI:1914305]
2610203C20Rik	0.389848																																														ENSMUSG00000074415	RIKEN cDNA 2610203C20 gene [Source:MGI Symbol;Acc:MGI:1917705]
2610203C22Rik	1.45853																																														ENSMUSG00000079671	RIKEN cDNA 2610203C22 gene [Source:MGI Symbol;Acc:MGI:1919731]
2610204G07Rik	3.00461																																														ENSMUSG00000084860	RIKEN cDNA 2610204G07 gene [Source:MGI Symbol;Acc:MGI:1919718]
2610204G22Rik	1.28326																																														ENSMUSG00000054514	RIKEN cDNA 2610204G22 gene [Source:MGI Symbol;Acc:MGI:1917698]
2610206C17Rik	0.321634																																														ENSMUSG00000085236	RIKEN cDNA 2610206C17 gene [Source:MGI Symbol;Acc:MGI:1919745]
2610301B20Rik	-0.797615	0.161428	0.877673	1.32429	0.397227	0.704257	-2.45719	0.00440461	0.692924	-1.37286	-1.58995	0.388948	0.804741	1.20416	0.783986	-0.306385	-0.526629	1.5232	-1.18068	-1.57904	1.07111	1.16457	0.649986																								ENSMUSG00000059482	RIKEN cDNA 2610301B20 gene [Source:MGI Symbol;Acc:MGI:1914407]
2610301G19Rik	-0.193462	-2.658	-3.78944	-0.440495	1.30519	-0.860869	-2.8332	-1.35238	-2.73173	0.224957	0.410901	-1.89282	0.378694	0.285354	-1.10751	-1.37628	-0.958078	0.589843	-2.79195	0.0811335	0.903927	0.453173	-0.384142																								ENSMUSG00000033712	RIKEN cDNA 2610301G19 gene [Source:MGI Symbol;Acc:MGI:2444228]
2610303G11Rik	1.87812																																														ENSMUSG00000046995	RIKEN cDNA 2610303G11 gene [Source:MGI Symbol;Acc:MGI:1917707]
2610305D13Rik	-1.6238																																														ENSMUSG00000066000	RIKEN cDNA 2610305D13 gene [Source:MGI Symbol;Acc:MGI:2148252]
2610307P16Rik	-0.207608																																														ENSMUSG00000085936	RIKEN cDNA 2610307P16 gene [Source:MGI Symbol;Acc:MGI:1919768]
2610318N02Rik	0.996161																																														ENSMUSG00000049916	RIKEN cDNA 2610318N02 gene [Source:MGI Symbol;Acc:MGI:1917708]
2610507B11Rik	0.583506	-0.885237	-1.12207	0.873147	-0.50989	-0.695788	-0.620876	0.487847	0.109876	-0.00389351	-1.28187	0.335071	-0.0316162	0.712439	-1.60058	0.325066	0.185166	1.86261	-2.16885	0.84572	-0.0465434	-0.0412037	-0.731449																								ENSMUSG00000010277	RIKEN cDNA 2610507B11 gene [Source:MGI Symbol;Acc:MGI:1919753]
2610507I01Rik	-1.53697																																														ENSMUSG00000085882	RIKEN cDNA 2610507I01 gene [Source:MGI Symbol;Acc:MGI:1919453]
2610524H06Rik	-2.37072	-3.08304	-3.21642	-0.152332	-2.81691	-2.653	-1.78826	-2.75822	-1.57345	-2.49106	-2.66872	-4.40977	-1.1612	-2.0998	-2.42686	-2.28683	-1.51667	-2.27459	-2.96083	-3.16716	0.623637	-2.10484	-1.46603																								ENSMUSG00000092486	RIKEN cDNA 2610524H06 gene [Source:MGI Symbol;Acc:MGI:2447819]
2610528A11Rik	-1.06173	-0.705219	0.695945	-0.590058	2.39221	0.619921	1.93943	-0.329461	-0.614054	-1.43288	-1.38154	0.630682	0.598545	2.53749	0.986052	-0.911523	1.01449	-2.44181	0.476415	1.46496	-1.59491	0.969436	-1.1083																								ENSMUSG00000096001	RIKEN cDNA 2610528A11 gene [Source:MGI Symbol;Acc:MGI:1917295]
2610528J11Rik	-0.528713	-1.3303	1.43046	-0.996504	1.43748	0.664271	0.547455	-0.107985	-0.0877729	-1.23141	-0.178821	1.87181	-0.606865	2.14653	1.87128	1.12269	0.175673	-0.0892237	0.855893	0.555105	-1.15018	-0.265627	0.441835																								ENSMUSG00000028536	RIKEN cDNA 2610528J11 gene [Source:MGI Symbol;Acc:MGI:1913701]
2700029M09Rik	1.28308	-0.802764	-1.27701	0.688637	1.54643	0.164189	0.183991	-1.73377	-0.485492	-1.37176	-2.80905	-1.48257	-0.0309481	-0.595814	2.12251	-0.77913	0.455791	0.380183	1.21718	-1.19153	0.833645	-0.175239	1.31881																								ENSMUSG00000038005	RIKEN cDNA 2700029M09 gene [Source:MGI Symbol;Acc:MGI:1919862]
2700033N17Rik	2.30715																																														ENSMUSG00000086328	RIKEN cDNA 2700033N17 gene [Source:MGI Symbol;Acc:MGI:1919853]
2700046A07Rik	1.62063																																														ENSMUSG00000041789	RIKEN cDNA 2700046A07 gene [Source:MGI Symbol;Acc:MGI:1919803]
2700049A03Rik	2.20202																																														ENSMUSG00000034601	RIKEN cDNA 2700049A03 gene [Source:MGI Symbol;Acc:MGI:1924217]
2700050L05Rik	0.120126	3.12228	1.80007	1.69946	1.38524	2.16313	-2.25795	-0.951547	-0.700777	2.50223	1.02506	1.0676	2.76111	1.53334	0.767817	0.93463	-0.0971466	0.842712	1.94652	3.01309	0.109955	1.34933	1.35803																								ENSMUSG00000039990	RIKEN cDNA 2700050L05 gene [Source:MGI Symbol;Acc:MGI:1919831]
2700054A10Rik	-1.32611	0.882798	-0.64662	1.44469	-0.695048	1.1686	-0.143547	0.175953	1.88984	0.34965	0.972808	0.516416	1.38074	1.83919	1.5275	-0.780713	0.225577	0.511282	-0.00510828	0.12179	0.548355	0.0881543	0.292074																								ENSMUSG00000038347	t-complex-associated testis expressed 2 [Source:MGI Symbol;Acc:MGI:98641]
2700060E02Rik	-0.744176	-1.34941	-2.58	0.0383444	-2.6331	-0.239634	0.227717	-2.06693	-0.617536	-1.6414	-3.37772	-1.14137	0.494802	-0.549868	-0.533492	-1.42484	-0.649438	-0.860721	-1.65074	-2.59323	0.60924	-0.180826	0.459103																								ENSMUSG00000021807	RIKEN cDNA 2700060E02 gene [Source:MGI Symbol;Acc:MGI:1915295]
2700062C07Rik	-0.325547	-1.62758	1.58573	-1.70348	0.974616	-0.0223936	-1.17432	-1.44963	-1.67858	0.294384	-1.22991	-2.99295	-0.0429796	0.879732	-2.48153	-0.101733	-0.406622	-1.6015	2.40689	-3.02921	1.31365	0.903126	1.59057																								ENSMUSG00000024273	RIKEN cDNA 2700062C07 gene [Source:MGI Symbol;Acc:MGI:1915296]
2700068H02Rik	-0.465002																																														ENSMUSG00000086172	RIKEN cDNA 2700068H02 gene [Source:MGI Symbol;Acc:MGI:1919813]
2700069I18Rik	-0.857446																																														ENSMUSG00000086224	RIKEN cDNA 2700069I18 gene [Source:MGI Symbol;Acc:MGI:1919858]
2700073G19Rik	-0.694826																																														ENSMUSG00000021041	RIKEN cDNA 2700073G19 gene [Source:MGI Symbol;Acc:MGI:1919868]
2700081L22Rik	-0.861661																																														ENSMUSG00000085763	RIKEN cDNA 2700081L22 gene [Source:MGI Symbol;Acc:MGI:1919898]
2700081O15Rik	-0.331704																																														ENSMUSG00000053080	RIKEN cDNA 2700081O15 gene [Source:MGI Symbol;Acc:MGI:1919667]
2700086A05Rik	0.712135																																														ENSMUSG00000085696	RIKEN cDNA 2700086A05 gene [Source:MGI Symbol;Acc:MGI:1919878]
2700089E24Rik	-0.993406	-1.87305	0.595472	0.996556	-0.40657	1.14933	0.650712	0.246377	0.91692	-0.91591	-0.458739	-0.654986	-0.274844	0.686775	-0.525442	-0.0885156	-0.212155	0.622939	-1.59118	-1.03309	0.70576	1.01896	-0.362445																								ENSMUSG00000072704	RIKEN cDNA 2700089E24 gene [Source:MGI Symbol;Acc:MGI:1914379]
2700094K13Rik	1.05359	-0.450537	0.085092	-2.58811	-2.02988	0.859645	0.538901	-2.75461	-1.80063	-0.639502	-1.58951	-2.82637	-1.97728	-1.62814	-1.49549	-2.06208	-0.876832	-2.57203	0.838415	-2.22409	0.0341976	-0.528623	1.02819																								ENSMUSG00000076437	RIKEN cDNA 2700094K13 gene [Source:MGI Symbol;Acc:MGI:1919907]
2700097O09Rik	-0.368286	-1.19243	1.15762	1.51696	1.29841	0.0563429	2.1656	0.352355	0.541775	2.53276	1.78342	2.97162	0.500461	1.75061	0.817615	-0.666726	0.606775	2.07651	2.69144	3.25938	1.23171	2.62107	1.29355																								ENSMUSG00000062198	RIKEN cDNA 2700097O09 gene [Source:MGI Symbol;Acc:MGI:1919908]
2810001G20Rik	-0.243936																																														ENSMUSG00000087497	RIKEN cDNA 2810001G20 gene [Source:MGI Symbol;Acc:MGI:1913706]
2810002D19Rik	0.0331681	0.249383	-0.12597	0.791623	1.06671	-0.324049	3.26429	-0.324595	0.703295	2.02868	-0.289984	1.33089	-1.07739	-0.689467	-0.604358	1.55378	-2.19029	2.44984	-0.520985	-0.259392	0.280755	0.133007	-0.0806622																								ENSMUSG00000045464	RIKEN cDNA 2810002D19 gene [Source:MGI Symbol;Acc:MGI:1913707]
2810004N23Rik	-0.858211	1.15079	0.0700797	-0.19818	1.41046	1.49324	-1.12243	0.137132	0.133139	1.26334	-0.300404	2.83751	0.0929536	-1.01017	1.24345	1.65388	0.38096	2.38147	0.87779	2.25197	2.28306	-0.860393	2.93931																								ENSMUSG00000031984	RIKEN cDNA 2810004N23 gene [Source:MGI Symbol;Acc:MGI:1913773]
2810006K23Rik	-0.352739																																														ENSMUSG00000047635	RIKEN cDNA 2810006K23 gene [Source:MGI Symbol;Acc:MGI:1919900]
2810007J24Rik	1.7519																																														ENSMUSG00000030378	RIKEN cDNA 2810007J24 gene [Source:MGI Symbol;Acc:MGI:1924221]
2810008D09Rik	-0.170562																																														ENSMUSG00000086859	RIKEN cDNA 2810008D09 gene [Source:MGI Symbol;Acc:MGI:1924222]
2810021J22Rik	-0.664444																																														ENSMUSG00000020491	RIKEN cDNA 2810021J22 gene [Source:MGI Symbol;Acc:MGI:1917194]
2810025M15Rik	0.935466	-0.647623	-1.91578	-3.04552	0.554756	1.96639	1.75163	-0.690471	-0.355946	-3.01764	-1.8516	-2.18917	-0.915497	-0.136464	-1.78814	-0.531408	1.0616	0.707067	-1.59864	-0.932218	0.000555383	-0.179502	0.0349147																								ENSMUSG00000049881	RIKEN cDNA 2810025M15 gene [Source:MGI Symbol;Acc:MGI:1917203]
2810032G03Rik	-1.99488																																														ENSMUSG00000037735	RIKEN cDNA 2810032G03 gene [Source:MGI Symbol;Acc:MGI:1919919]
2810055G20Rik	-0.998475																																														ENSMUSG00000090386	RIKEN cDNA 2810055G20 gene [Source:MGI Symbol;Acc:MGI:1919929]
2810403A07Rik	0.853831	0.664858	0.967948	1.15155	1.58577	-0.882793	1.7829	-0.907494	0.858609	2.95478	3.15891	1.44586	0.710797	1.69069	2.61645	1.31441	0.240435	1.81765	-2.3131	0.776745	1.09503	1.20832	0.611077																								ENSMUSG00000028060	RIKEN cDNA 2810403A07 gene [Source:MGI Symbol;Acc:MGI:1921450]
2810403D21Rik	-0.213641																																														ENSMUSG00000086629	RIKEN cDNA 2810403D21 gene [Source:MGI Symbol;Acc:MGI:1917214]
2810404F17Rik	-0.209362																																														ENSMUSG00000085329	RIKEN cDNA 2810404F17 gene [Source:MGI Symbol;Acc:MGI:1917218]
2810407A14Rik	0.667844																																														ENSMUSG00000055972	RIKEN cDNA 2810407A14 gene [Source:MGI Symbol;Acc:MGI:1917461]
2810407C02Rik	1.34509	-1.06605	-1.63681	0.548424	1.34264	-2.32485	-0.94843	-2.07432	-0.737481	0.530946	-1.46277	-1.45249	-1.26142	-0.0851374	0.790239	-0.856292	0.767065	1.1308	-1.86195	-0.965825	1.32717	0.516181	-0.204113																								ENSMUSG00000075700	RIKEN cDNA 2810407C02 gene [Source:MGI Symbol;Acc:MGI:1916477]
2810408A11Rik	0.654978																																														ENSMUSG00000018570	RIKEN cDNA 2810408A11 gene [Source:MGI Symbol;Acc:MGI:1917669]
2810408I11Rik	-0.0830698																																														ENSMUSG00000087213	RIKEN cDNA 2810408I11 gene [Source:MGI Symbol;Acc:MGI:1917191]
2810408M09Rik	-0.0571294	-1.03682	-1.10282	-0.651149	-0.304978	0.110424	-1.52754	-0.269113	-1.37392	0.957348	0.152403	-0.385229	0.0185905	1.97658	0.657041	0.795852	-0.00559265	1.07191	-1.23371	-0.944025	1.54855	0.0912546	1.86254																								ENSMUSG00000039725	RIKEN cDNA 2810408M09 gene [Source:MGI Symbol;Acc:MGI:1918294]
2810410L24Rik	-2.712																																														ENSMUSG00000075389	RIKEN cDNA 2810410L24 gene [Source:MGI Symbol;Acc:MGI:1923627]
2810417H13Rik	2.25922	1.22467	1.02386	0.532602	0.560312	-0.451842	1.52698	-0.569043	0.179825	0.98994	-0.720806	0.407745	-0.934224	-1.67333	-0.564767	0.0131415	-1.26415	-0.454999	0.689486	1.20309	-0.334601	0.558762	-0.572751																								ENSMUSG00000040204	RIKEN cDNA 2810417H13 gene [Source:MGI Symbol;Acc:MGI:1915276]
2810428I15Rik	-1.20441	-1.96736	-0.598345	-2.22974	-0.950896	3.29967	0.804776	-1.42267	-0.0349277	-0.262845	-0.838858	0.890416	-0.093854	0.513365	0.809759	-0.69354	0.62419	1.46183	-1.07627	2.37645	2.04343	0.00898547	2.70529																								ENSMUSG00000058833	RIKEN cDNA 2810428I15 gene [Source:MGI Symbol;Acc:MGI:1913712]
2810430I11Rik	-0.396937																																														ENSMUSG00000085766	RIKEN cDNA 2810430I11 gene [Source:MGI Symbol;Acc:MGI:3590515]
2810433D01Rik	-0.024614																																														ENSMUSG00000086283	RIKEN cDNA 2810433D01 gene [Source:MGI Symbol;Acc:MGI:1924382]
2810442I21Rik	2.12222																																														ENSMUSG00000087060	RIKEN cDNA 2810442I21 gene [Source:MGI Symbol;Acc:MGI:1919985]
2810442N19Rik	-0.716705																																														ENSMUSG00000090260	RIKEN cDNA 2810442N19 gene [Source:MGI Symbol;Acc:MGI:1920003]
2810459M11Rik	-0.642811	1.19119	-1.45845	-0.396323	-0.794133	-1.87342	-1.65005	-3.2221	-3.40696	-1.15785	-0.219553	-4.24171	-0.707729	-0.280888	0.511944	-0.109563	-2.50918	-1.03485	-2.42039	0.0530998	0.433377	-2.45325	-0.732556																								ENSMUSG00000026227	RIKEN cDNA 2810459M11 gene [Source:MGI Symbol;Acc:MGI:1920042]
2810468N07Rik	-1.56072																																														ENSMUSG00000091475	RIKEN cDNA 2810468N07 gene [Source:MGI Symbol;Acc:MGI:1920084]
2810471M01Rik	-0.415778																																														ENSMUSG00000084966	RIKEN cDNA 2810471M01 gene [Source:MGI Symbol;Acc:MGI:1920068]
2810474O19Rik	0.0743093	0.843007	2.32853	1.23305	-1.40238	1.60216	1.49457	-0.0745755	0.543368	1.19464	0.23322	0.498357	-0.654194	-1.05206	-1.52297	0.428691	0.456966	-1.08842	1.96871	0.44834	-1.04159	0.117871	-0.0060361																								ENSMUSG00000032712	RIKEN cDNA 2810474O19 gene [Source:MGI Symbol;Acc:MGI:1914496]
2900002K06Rik	-1.25349																																														ENSMUSG00000055188	RIKEN cDNA 2900002K06 gene [Source:MGI Symbol;Acc:MGI:1917476]
2900005J15Rik	-2.0345																																														ENSMUSG00000043833	RIKEN cDNA 2900005J15 gene [Source:MGI Symbol;Acc:MGI:1914511]
2900011O08Rik	-0.342122	-1.78339	-0.288216	0.357016	-1.07136	-1.44706	-1.97911	0.504306	-0.426376	-0.215005	-1.58512	0.0571567	-0.251945	-0.332997	0.444811	0.557151	0.0827565	0.637923	-1.70058	3.11849	1.17567	0.303353	-0.828599																								ENSMUSG00000044117	RIKEN cDNA 2900011O08 gene [Source:MGI Symbol;Acc:MGI:1914504]
2900026A02Rik	0.442291																																														ENSMUSG00000051339	RIKEN cDNA 2900026A02 gene [Source:MGI Symbol;Acc:MGI:1920194]
2900041M22Rik	0.629724																																														ENSMUSG00000054418	RIKEN cDNA 2900041M22 gene [Source:MGI Symbol;Acc:MGI:1925653]
2900052L18Rik	-0.15778																																														ENSMUSG00000043993	RIKEN cDNA 2900052L18 gene [Source:MGI Symbol;Acc:MGI:1924085]
2900053O20Rik	-2.03126																																														ENSMUSG00000086468	RIKEN cDNA 2900053O20 gene [Source:MGI Symbol;Acc:MGI:1920221]
2900055J20Rik	-3.14123																																														ENSMUSG00000071860	RIKEN cDNA 2900055J20 gene [Source:MGI Symbol;Acc:MGI:1920251]
2900056M20Rik	0.542631																																														ENSMUSG00000087403	RIKEN cDNA 2900056M20 gene [Source:MGI Symbol;Acc:MGI:1920247]
2900072N19Rik	-0.702525																																														ENSMUSG00000087018	RIKEN cDNA 2900072N19 gene [Source:MGI Symbol;Acc:MGI:1920283]
2900079G21Rik	-0.543765																																														ENSMUSG00000087038	RIKEN cDNA 2900079G21 gene [Source:MGI Symbol;Acc:MGI:1920268]
2900089D17Rik	1.21697																																														ENSMUSG00000087484	RIKEN cDNA 2900089D17 gene [Source:MGI Symbol;Acc:MGI:1914527]
2900092C05Rik	-0.156232																																														ENSMUSG00000030385	RIKEN cDNA 2900092C05 gene [Source:MGI Symbol;Acc:MGI:1920340]
2900093L17Rik	-0.297702																																														ENSMUSG00000086284	RIKEN cDNA 2900093L17 gene [Source:MGI Symbol;Acc:MGI:1925758]
2900097C17Rik		-3.49318	-0.529266	-0.291344	0.31793	-0.874247	-2.51382	1.81509	0.0843529	-1.37691	-1.96997	-0.180009	0.680729	-1.38539	-1.80014	0.822724	0.897998	0.205357	-2.46846	-1.05414	1.14574	0.552125	0.00045919																								ENSMUSG00000067833	RIKEN cDNA 2900097C17 gene [Source:MGI Symbol;Acc:MGI:1914767]
3000002C10Rik	-2.84272																																														ENSMUSG00000070282	RIKEN cDNA 3000002C10 gene [Source:MGI Symbol;Acc:MGI:3036226]
3010001F23Rik	-1.49497																																														ENSMUSG00000084885	RIKEN cDNA 3010001F23 gene [Source:MGI Symbol;Acc:MGI:1922943]
3010003L10Rik	1.65638																																														ENSMUSG00000085256	RIKEN cDNA 3010003L10 gene [Source:MGI Symbol;Acc:MGI:1924703]
3010003L21Rik	0.310817																																														ENSMUSG00000085355	RIKEN cDNA 3010003L21 gene [Source:MGI Symbol;Acc:MGI:1924094]
3010026O09Rik	-2.22962	-2.14294	-2.14571	-2.48611	-2.55978	-1.23021	-2.26347	-2.25782	-1.63805	-1.73684	1.67653	-1.43771	-0.107632	-0.539942	-1.55931	-1.6473	-2.47239	-1.48962	-2.47462	-0.979723	-1.35428	-1.4321	-0.34144																								ENSMUSG00000020381	RIKEN cDNA 3010026O09 gene [Source:MGI Symbol;Acc:MGI:1915317]
3100002H09Rik	1.88461																																														ENSMUSG00000051219	RIKEN cDNA 3100002H09 gene [Source:MGI Symbol;Acc:MGI:1917499]
3100003L05Rik	-0.6279																																														ENSMUSG00000086254	RIKEN cDNA 3100003L05 gene [Source:MGI Symbol;Acc:MGI:1920326]
3110001D03Rik	-1.44037	-0.523815	-2.04325	-0.632717	-1.83086	0.858506	0.844725	-2.25866	-0.399052	1.37007	-0.159909	-1.87263	0.165457	-0.747726	0.0204012	-1.56878	0.886712	-0.918282	1.49892	0.976275	0.489249	-1.56461	2.37458																								ENSMUSG00000028398	RIKEN cDNA 3110001D03 gene [Source:MGI Symbol;Acc:MGI:1914178]
3110002H16Rik	0.366891	1.19526	0.894699	-1.08386	1.38173	0.322376	2.89502	-0.167661	0.604763	-1.38227	1.89191	0.433777	0.681138	0.657544	0.992845	-0.793953	-0.168318	-2.24737	0.909397	0.881379	-1.32507	-2.8265	-0.263413																								ENSMUSG00000024410	RIKEN cDNA 3110002H16 gene [Source:MGI Symbol;Acc:MGI:1916528]
3110004A20Rik	-0.53148																																														ENSMUSG00000085588	RIKEN cDNA 3110004A20 gene [Source:MGI Symbol;Acc:MGI:1925593]
3110007F17Rik	-1.66486	0.10155	-0.713293	-1.27668	-0.348781	1.39455	0.160401	-0.397099	0.00540816	-2.2787	-2.8189	1.18135	-1.028	-2.57169	2.0073	1.12059	-1.23511	-2.16713	0.899466	0.406321	0.859322	-2.05486	1.01096																								ENSMUSG00000079450	RIKEN cDNA 3110007F17 gene [Source:MGI Symbol;Acc:MGI:1920311]
3110009E18Rik	-0.493571	0.40803	0.40442	2.00916	-2.96586	1.26728	3.18272	-0.288906	0.237734	-1.1991	-2.61543	0.494405	0.330287	2.505	-0.748143	0.059127	0.497317	0.502043	2.16091	1.42054	1.12083	-0.137054	0.689264																								ENSMUSG00000026388	RIKEN cDNA 3110009E18 gene [Source:MGI Symbol;Acc:MGI:1920353]
3110021A11Rik	0.848197																																														ENSMUSG00000050604	RIKEN cDNA 3110021A11 gene [Source:MGI Symbol;Acc:MGI:1914539]
3110021N24Rik	0.335795																																														ENSMUSG00000094958	RIKEN cDNA 3110021N24 gene [Source:MGI Symbol;Acc:MGI:1920383]
3110035E14Rik	1.44632																																														ENSMUSG00000067879	RIKEN cDNA 3110035E14 gene [Source:MGI Symbol;Acc:MGI:1924232]
3110039M20Rik	-0.383388																																														ENSMUSG00000089922	RIKEN cDNA 3110039M20 gene [Source:MGI Symbol;Acc:MGI:1914543]
3110040N11Rik	0.951098	-0.595545	-1.26938	-2.4775	-1.04607	-0.377045	0.197605	-2.94328	-2.0247	-1.99017	-0.702665	-0.197461	-1.02246	-1.58736	-0.342006	-2.53682	-1.79346	-1.43317	-0.373361	-2.19126	1.48881	-1.19452	-1.00808																								ENSMUSG00000025102	RIKEN cDNA 3110040N11 gene [Source:MGI Symbol;Acc:MGI:1914540]
3110043A19Rik	-0.199138																																														ENSMUSG00000060808	RIKEN cDNA 3110043A19 gene [Source:MGI Symbol;Acc:MGI:1920466]
3110043O21Rik	-0.814624	-0.655799	-0.762171	1.00823	-1.41463	-1.13202	0.58679	-0.00481724	-0.710887	-0.801155	1.72417	-0.624536	-0.676415	0.171978	-0.888331	-0.845347	0.140086	-0.604363	-1.379	0.453601	1.27947	1.92879	0.691632																								ENSMUSG00000028300	RIKEN cDNA 3110043O21 gene [Source:MGI Symbol;Acc:MGI:1920455]
3110047P20Rik	-2.9847																																														ENSMUSG00000090061	RIKEN cDNA 3110047P20 gene [Source:MGI Symbol;Acc:MGI:1920464]
3110052M02Rik	2.23176																																														ENSMUSG00000035868	RIKEN cDNA 3110052M02 gene [Source:MGI Symbol;Acc:MGI:1920479]
3110053B16Rik	-1.33143																																														ENSMUSG00000085642	RIKEN cDNA 3110053B16 gene [Source:MGI Symbol;Acc:MGI:1920435]
3110056K07Rik	0.973452																																														ENSMUSG00000085622	RIKEN cDNA 3110056K07 gene [Source:MGI Symbol;Acc:MGI:1920454]
3110057O12Rik	-2.25772	1.04166	0.0335663	1.47071	0.0689745	-1.22563	0.693746	-0.362069	-0.196613	0.0871494	-0.360235	0.309739	0.80908	1.16073	-1.85838	-0.547253	-1.38555	-0.926778	0.361343	0.674658	0.450865	-0.271018	-1.8004																								ENSMUSG00000037818	RIKEN cDNA 3110057O12 gene [Source:MGI Symbol;Acc:MGI:1915468]
3110062M04Rik	1.4789																																														ENSMUSG00000046806	RIKEN cDNA 3110062M04 gene [Source:MGI Symbol;Acc:MGI:1925662]
3110067C02Rik	0.541015																																														ENSMUSG00000081187	RIKEN cDNA 3110067C02 gene [Source:MGI Symbol;Acc:MGI:1920452]
3110070M22Rik	-0.457917	-0.325815	-0.183859	-1.0883	-3.3785	-1.05246	-1.43142	-1.0436	0.295957	-1.11069	-0.709188	-1.14326	-1.84253	-1.56078	0.717349	-0.828713	1.01166	-1.57874	-1.17116	-0.479951	-0.620942	1.18562	1.6014																								ENSMUSG00000074635	RIKEN cDNA 3110070M22 gene [Source:MGI Symbol;Acc:MGI:1914554]
3110079O15Rik	1.08864	-1.3712	1.6102	-1.30921	0.0160809	0.186091	0.972443	-0.366913	-0.570946	1.83313	1.55931	0.161949	0.226374	-1.07218	0.270411	-0.181722	-0.426798	-1.36206	2.67676	-0.036022	-0.937821	2.83892	0.657947																								ENSMUSG00000026258	RIKEN cDNA 3110079O15 gene [Source:MGI Symbol;Acc:MGI:1920484]
3110082I17Rik	-0.0271045																																														ENSMUSG00000053553	RIKEN cDNA 3110082I17 gene [Source:MGI Symbol;Acc:MGI:1920462]
3110099E03Rik	1.00971																																														ENSMUSG00000085582	RIKEN cDNA 3110099E03 gene [Source:MGI Symbol;Acc:MGI:1925761]
3222401L13Rik	0.285933																																														ENSMUSG00000073590	RIKEN cDNA 3222401L13 gene [Source:MGI Symbol;Acc:MGI:2444186]
3230401D17Rik	0.832558	0.867821	-1.4902	0.731509	0.0594822	1.03148	-0.114946	-1.23102	-1.09552	-0.912938	0.813028	0.104177	0.520543	1.73068	1.2553	0.663802	-0.891816	1.25845	-1.07382	-0.916255	0.946088	0.0804251	1.06462																								ENSMUSG00000035399	RIKEN cDNA 3230401D17 gene [Source:MGI Symbol;Acc:MGI:1913930]
3300002A11Rik	-1.85015																																														ENSMUSG00000033731	RIKEN cDNA 3300002A11 gene [Source:MGI Symbol;Acc:MGI:1919073]
3300002I08Rik	0.289444																																														ENSMUSG00000063364	RIKEN cDNA 3300002I08 gene [Source:MGI Symbol;Acc:MGI:1916527]
3425401B19Rik	0.085719																																														ENSMUSG00000071540	RIKEN cDNA 3425401B19 gene [Source:MGI Symbol;Acc:MGI:3588196]
3632451O06Rik	-2.72835	-0.535291	1.57599	0.923278	-1.78605	0.481956	2.27459	-0.226896	0.0451647	-0.486343	-1.35231	-0.234975	0.0410677	-0.258244	1.05795	-0.559998	0.721082	2.71519	-1.90542	2.9729	1.79469	0.312472	1.53708																								ENSMUSG00000036242	RIKEN cDNA 3632451O06 gene [Source:MGI Symbol;Acc:MGI:1914669]
3632454L22Rik	-0.293076																																														ENSMUSG00000089759	RIKEN cDNA 3632454L22 gene [Source:MGI Symbol;Acc:MGI:2444359]
3830403N18Rik	0.675182																																														ENSMUSG00000031125	RIKEN cDNA 3830403N18 gene [Source:MGI Symbol;Acc:MGI:1917941]
3830406C13Rik	-1.70018	-1.06581	0.191772	1.11868	-2.75794	1.13293	1.21014	-0.793241	0.0347329	1.18	0.0571533	-0.0922076	-0.180945	-2.58261	-0.2307	0.696581	-1.10738	1.25279	-0.0161907	-0.234133	0.565402	-0.455929	1.62564																								ENSMUSG00000033111	RIKEN cDNA 3830406C13 gene [Source:MGI Symbol;Acc:MGI:1917937]
3830408C21Rik	-1.30664																																														ENSMUSG00000071181	RIKEN cDNA 3830408C21 gene [Source:MGI Symbol;Acc:MGI:1917940]
3830417A13Rik	2.08792																																														ENSMUSG00000031179	RIKEN cDNA 3830417A13 gene [Source:MGI Symbol;Acc:MGI:1917946]
3930402G23Rik	0.316526																																														ENSMUSG00000038917	RIKEN cDNA 3930402G23 gene [Source:MGI Symbol;Acc:MGI:1921277]
4430402I18Rik	-2.58082																																														ENSMUSG00000064202	RIKEN cDNA 4430402I18 gene [Source:MGI Symbol;Acc:MGI:1918036]
4631405J19Rik	1.00374																																														ENSMUSG00000075027	RIKEN cDNA 4631405J19 gene [Source:MGI Symbol;Acc:MGI:3045383]
4632404H12Rik	-0.852989																																														ENSMUSG00000042579	RIKEN cDNA 4632404H12 gene [Source:MGI Symbol;Acc:MGI:1921284]
4632415L05Rik	0.544565	2.16144	1.08544	-0.0120691	-0.930658	2.45929	0.626296	-0.878345	-0.0524309	1.64021	-0.361038	0.143451	1.65116	1.23038	1.55716	1.51373	2.37944	-0.914358	2.08222	0.447663	1.564	-0.43928	-0.0445836																								ENSMUSG00000048106	RIKEN cDNA 4632415L05 gene [Source:MGI Symbol;Acc:MGI:1918058]
4632419I22Rik	1.06548	-0.12049	0.737784	0.651436	0.148534	-0.0879519	2.36855	-0.30656	0.859862	1.81482	-0.591302	-0.836602	-0.297914	0.723953	-0.488243	-1.36897	-1.19484	0.969509	0.463646	-0.0797899	0.778619	-0.444492	-1.51382																								ENSMUSG00000085208	RIKEN cDNA 4632419I22 gene [Source:MGI Symbol;Acc:MGI:1921288]
4632427E13Rik	-1.18421																																														ENSMUSG00000074024	RIKEN cDNA 4632427E13 gene [Source:MGI Symbol;Acc:MGI:1915436]
4632428N05Rik	0.661286	-0.954204	0.449184	0.0335633	0.203937	-0.285405	0.109078	-0.101648	-0.578968	0.32312	0.255274	0.199764	-1.40638	-0.30984	-1.3757	1.09127	-0.525316	0.339629	0.619913	1.73257	-1.22289	-0.831995	-1.35798																								ENSMUSG00000020101	RIKEN cDNA 4632428N05 gene [Source:MGI Symbol;Acc:MGI:1921298]
4632433K11Rik	-2.98442																																														ENSMUSG00000063757	RIKEN cDNA 4632433K11 gene [Source:MGI Symbol;Acc:MGI:1924293]
4632434I11Rik	-2.27186																																														ENSMUSG00000030641	RIKEN cDNA 4632434I11 gene [Source:MGI Symbol;Acc:MGI:1921291]
4732414G09Rik	-1.13987																																														ENSMUSG00000086943	RIKEN cDNA 4732414G09 gene [Source:MGI Symbol;Acc:MGI:3045381]
4732415M23Rik	0.298587																																														ENSMUSG00000048478	RIKEN cDNA 4732415M23 gene [Source:MGI Symbol;Acc:MGI:2444920]
4732418A04Rik	1.07352																																														ENSMUSG00000084929	RIKEN cDNA 4732418A04 gene [Source:MGI Symbol;Acc:MGI:3028036]
4732440D04Rik	0.897789																																														ENSMUSG00000090031	RIKEN cDNA 4732440D04 gene [Source:MGI Symbol;Acc:MGI:3604103]
4732444A12Rik	0.873523																																														ENSMUSG00000053613	RIKEN cDNA 4732444A12 gene [Source:MGI Symbol;Acc:MGI:3698431]
4732447D17Rik	-1.02065																																														ENSMUSG00000086231	RIKEN cDNA 4732447D17 gene [Source:MGI Symbol;Acc:MGI:2442080]
4732456N10Rik	0.198574																																														ENSMUSG00000048699	RIKEN cDNA 4732456N10 gene [Source:MGI Symbol;Acc:MGI:3045312]
4732471J01Rik	0.705093																																														ENSMUSG00000053714	RIKEN cDNA 4732471J01 gene [Source:MGI Symbol;Acc:MGI:3603586]
4732490B19Rik	2.37194																																														ENSMUSG00000085421	RIKEN cDNA 4732490B19 gene [Source:MGI Symbol;Acc:MGI:2442884]
4833403I15Rik	-0.0351838																																														ENSMUSG00000024481	RIKEN cDNA 4833403I15 gene [Source:MGI Symbol;Acc:MGI:1921824]
4833413E03Rik	-1.65329																																														ENSMUSG00000013562	RIKEN cDNA 4833413E03 gene [Source:MGI Symbol;Acc:MGI:1925354]
4833417C18Rik	-0.523145																																														ENSMUSG00000086015	RIKEN cDNA 4833417C18 gene [Source:MGI Symbol;Acc:MGI:1921156]
4833418N02Rik	-2.06858																																														ENSMUSG00000085287	RIKEN cDNA 4833418N02 gene [Source:MGI Symbol;Acc:MGI:1921847]
4833420G17Rik	-0.0832809	-0.911773	-0.876947	0.101385	-1.84721	-0.532743	-2.61096	-0.779305	0.560693	1.07628	0.340812	-0.396485	1.34275	1.09134	-1.06043	0.0906511	0.360974	-1.45706	-1.26486	0.368872	0.168726	0.364767	-0.454563																								ENSMUSG00000062822	RIKEN cDNA 4833420G17 gene [Source:MGI Symbol;Acc:MGI:1914642]
4833422C13Rik	0.526004																																														ENSMUSG00000074782	RIKEN cDNA 4833422C13 gene [Source:MGI Symbol;Acc:MGI:3603826]
4833423E24Rik	1.40873																																														ENSMUSG00000075217	RIKEN cDNA 4833423E24 gene [Source:MGI Symbol;Acc:MGI:2687041]
4833424O15Rik	1.48381																																														ENSMUSG00000033342	RIKEN cDNA 4833424O15 gene [Source:MGI Symbol;Acc:MGI:1923019]
4833427F10Rik	-0.685366																																														ENSMUSG00000092171	RIKEN cDNA 4833427F10 gene [Source:MGI Symbol;Acc:MGI:1921851]
4833427G06Rik	-1.03905																																														ENSMUSG00000032057	RIKEN cDNA 4833427G06 gene [Source:MGI Symbol;Acc:MGI:1921013]
4833439L19Rik	1.70604	-2.07865	-1.38624	1.10771	2.09604	-0.66293	-0.324086	-1.25322	0.271841	0.353655	1.18222	0.391889	-0.658858	0.182481	0.603512	0.677126	1.41181	3.23263	1.13599	0.651609	0.588534	1.65508	1.37317																								ENSMUSG00000025871	RIKEN cDNA 4833439L19 gene [Source:MGI Symbol;Acc:MGI:1921162]
4921501E09Rik	1.33207																																														ENSMUSG00000023350	RIKEN cDNA 4921501E09 gene [Source:MGI Symbol;Acc:MGI:1921292]
4921504E06Rik	-1.69175																																														ENSMUSG00000026734	RIKEN cDNA 4921504E06 gene [Source:MGI Symbol;Acc:MGI:1918087]
4921506M07Rik	-1.20489																																														ENSMUSG00000046782	tetratricopeptide repeat domain 6 [Source:MGI Symbol;Acc:MGI:2684915]
4921507L20Rik	1.08417																																														ENSMUSG00000027196	RIKEN cDNA 4921507L20 gene [Source:MGI Symbol;Acc:MGI:1918102]
4921507P07Rik	-3.13893																																														ENSMUSG00000029828	RIKEN cDNA 4921507P07 gene [Source:MGI Symbol;Acc:MGI:1918071]
4921508A21Rik	0.431828																																														ENSMUSG00000084980	RIKEN cDNA 4921508A21 gene [Source:MGI Symbol;Acc:MGI:1921295]
4921508D12Rik	0.92151																																														ENSMUSG00000027345	RIKEN cDNA 4921508D12 gene [Source:MGI Symbol;Acc:MGI:1918095]
4921509A06Rik	-0.717107																																														ENSMUSG00000091147	RIKEN cDNA 4921509A06 gene [Source:MGI Symbol;Acc:MGI:1918133]
4921509C19Rik	0.173918																																														ENSMUSG00000061525	RIKEN cDNA 4921509C19 gene [Source:MGI Symbol;Acc:MGI:2685851]
4921511C20Rik	1.4537																																														ENSMUSG00000049815	RIKEN cDNA 4921511C20 gene [Source:MGI Symbol;Acc:MGI:2685229]
4921511H03Rik	-0.959166																																														ENSMUSG00000040514	RIKEN cDNA 4921511H03 gene [Source:MGI Symbol;Acc:MGI:1918170]
4921511M17Rik	-1.88202																																														ENSMUSG00000094577	RIKEN cDNA 4921511M17 gene [Source:MGI Symbol;Acc:MGI:1925342]
4921513D11Rik	1.17814																																														ENSMUSG00000066944	RIKEN cDNA 4921513D11 gene [Source:MGI Symbol;Acc:MGI:1918173]
4921513I03Rik	-0.21155																																														ENSMUSG00000044544	RIKEN cDNA 4921513I03 gene [Source:MGI Symbol;Acc:MGI:1918124]
4921517D22Rik	-1.3201																																														ENSMUSG00000049902	RIKEN cDNA 4921517D22 gene [Source:MGI Symbol;Acc:MGI:1918150]
4921518J05Rik	0.955547																																														ENSMUSG00000089968	RIKEN cDNA 4921518J05 gene [Source:MGI Symbol;Acc:MGI:1918162]
4921518K17Rik	-0.00926887																																														ENSMUSG00000085851	RIKEN cDNA 4921518K17 gene [Source:MGI Symbol;Acc:MGI:1926008]
4921522H14Rik	0.913526																																														ENSMUSG00000085045	RIKEN cDNA 4921522H14 gene [Source:MGI Symbol;Acc:MGI:1925504]
4921522P10Rik	-0.0931336																																														ENSMUSG00000040467	RIKEN cDNA 4921522P10 gene [Source:MGI Symbol;Acc:MGI:1913969]
4921523L03Rik	0.0333534																																														ENSMUSG00000093749	RIKEN cDNA 4921523L03 gene [Source:MGI Symbol;Acc:MGI:1918163]
4921524J17Rik	0.564103	1.0244	0.317027	1.62916	1.12166	0.016683	3.21373	-1.80405	-0.651848	2.49261	1.50748	1.48354	-0.794695	1.28429	1.50027	0.0966844	0.0512221	2.14413	-2.86873	0.81639	1.29813	0.720678	0.765872																								ENSMUSG00000036934	RIKEN cDNA 4921524J17 gene [Source:MGI Symbol;Acc:MGI:1913964]
4921524L21Rik	-0.487425																																														ENSMUSG00000039540	RIKEN cDNA 4921524L21 gene [Source:MGI Symbol;Acc:MGI:1918151]
4921525B02Rik	-1.68822																																														ENSMUSG00000089707	RIKEN cDNA 4921525B02 gene [Source:MGI Symbol;Acc:MGI:1918148]
4921528I07Rik	-0.0119114																																														ENSMUSG00000064299	RIKEN cDNA 4921528I07 gene [Source:MGI Symbol;Acc:MGI:1924299]
4921530D09Rik	-0.11219																																														ENSMUSG00000026940	RIKEN cDNA 4921530D09 gene [Source:MGI Symbol;Acc:MGI:1924308]
4921530L18Rik	-1.30321																																														ENSMUSG00000086657	RIKEN cDNA 4921530L18 gene [Source:MGI Symbol;Acc:MGI:1918207]
4921530L21Rik	0.491461	0.491477	-1.66114	-1.26987	-0.553723	-0.198117	-0.665715	2.64458	0.258241	2.09325	0.0073811	-0.250481	-1.17317	1.9639	1.43921	0.609764	1.15015	0.0869044	0.574408	1.62199	-0.427117	0.847886	-2.67746																								ENSMUSG00000034689	RIKEN cDNA 4921530L21 gene [Source:MGI Symbol;Acc:MGI:1913982]
4921531C22Rik	-0.940156																																														ENSMUSG00000085704	RIKEN cDNA 4921531C22 gene [Source:MGI Symbol;Acc:MGI:1913980]
4921536K21Rik	1.1163	-1.58664	-0.395724	-0.867239	0.81324	-0.0749789	-0.498099	-0.972725	-1.56584	-0.484887	0.0645091	0.318272	-0.00480036	-0.415133	-1.11369	0.29255	0.725028	-0.967449	-1.18832	-0.554631	-3.04877	0.0444344	-0.817951																								ENSMUSG00000020434	RIKEN cDNA 4921536K21 gene [Source:MGI Symbol;Acc:MGI:1914680]
4921539E11Rik	0.954966																																														ENSMUSG00000028520	RIKEN cDNA 4921539E11 gene [Source:MGI Symbol;Acc:MGI:1918191]
4922501C03Rik	0.260992																																														ENSMUSG00000056919	RIKEN cDNA 4922501C03 gene [Source:MGI Symbol;Acc:MGI:1925343]
4922501L14Rik	-1.74784																																														ENSMUSG00000042943	RIKEN cDNA 4922501L14 gene [Source:MGI Symbol;Acc:MGI:1919095]
4922502B01Rik	0.705484																																														ENSMUSG00000054165	RIKEN cDNA 4922502B01 gene [Source:MGI Symbol;Acc:MGI:1918204]
4922502D21Rik	1.10802	-2.02146	-0.260144	-1.87819	-1.46279	-0.845851	-1.99292	1.12531	0.127951	2.02715	1.19267	-1.17075	0.0693342	0.645603	-0.624206	1.00596	-0.712729	-1.76478	1.5071	-0.719939	2.26938	-2.58877	-2.00416																								ENSMUSG00000047720	RIKEN cDNA 4922502D21 gene [Source:MGI Symbol;Acc:MGI:2685920]
4922505E12Rik	-0.37851																																														ENSMUSG00000043429	RIKEN cDNA 4922505E12 gene [Source:MGI Symbol;Acc:MGI:3618292]
4930401G09Rik	0.780793																																														ENSMUSG00000086352	RIKEN cDNA 4930401G09 gene [Source:MGI Symbol;Acc:MGI:1921042]
4930401O10Rik	0.182928																																														ENSMUSG00000085528	RIKEN cDNA 4930401O10 gene [Source:MGI Symbol;Acc:MGI:1921066]
4930401O12Rik	-0.333998																																														ENSMUSG00000087460	RIKEN cDNA 4930401O12 gene [Source:MGI Symbol;Acc:MGI:1921174]
4930402F06Rik	0.0820853																																														ENSMUSG00000079421	RIKEN cDNA 4930402F06 gene [Source:MGI Symbol;Acc:MGI:1922104]
4930402H24Rik	-1.72868																																														ENSMUSG00000027309	RIKEN cDNA 4930402H24 gene [Source:MGI Symbol;Acc:MGI:1923029]
4930402K13Rik	0.050162																																														ENSMUSG00000045797	RIKEN cDNA 4930402K13 gene [Source:MGI Symbol;Acc:MGI:1923025]
4930403D09Rik	-2.08666																																														ENSMUSG00000087122	RIKEN cDNA 4930403D09 gene [Source:MGI Symbol;Acc:MGI:2441677]
4930403O15Rik	-0.165957																																														ENSMUSG00000068638	RIKEN cDNA 4930403O15 gene [Source:MGI Symbol;Acc:MGI:1921064]
4930404A10Rik	0.780993																																														ENSMUSG00000020332	RIKEN cDNA 4930404A10 gene [Source:MGI Symbol;Acc:MGI:1922097]
4930404H24Rik	-0.961904																																														ENSMUSG00000079001	RIKEN cDNA 4930404H24 gene [Source:MGI Symbol;Acc:MGI:1925401]
4930404I05Rik	1.94631																																														ENSMUSG00000087354	RIKEN cDNA 4930404I05 gene [Source:MGI Symbol;Acc:MGI:1914644]
4930404N11Rik	-1.02961																																														ENSMUSG00000020234	RIKEN cDNA 4930404N11 gene [Source:MGI Symbol;Acc:MGI:1921072]
4930405A21Rik	0.586577																																														ENSMUSG00000086638	RIKEN cDNA 4930405A21 gene [Source:MGI Symbol;Acc:MGI:1922096]
4930405D11Rik	1.65614																																														ENSMUSG00000085940	RIKEN cDNA 4930405D11 gene [Source:MGI Symbol;Acc:MGI:1921172]
4930405H06Rik	-0.964182																																														ENSMUSG00000090146	RIKEN cDNA 4930405H06 gene [Source:MGI Symbol;Acc:MGI:1921068]
4930405O22Rik	0.0109339																																														ENSMUSG00000090565	RIKEN cDNA 4930405O22 gene [Source:MGI Symbol;Acc:MGI:3041158]
4930405P13Rik	0.472887																																														ENSMUSG00000087338	RIKEN cDNA 4930405P13 gene [Source:MGI Symbol;Acc:MGI:1921171]
4930406D18Rik	-1.1573																																														ENSMUSG00000086923	RIKEN cDNA 4930406D18 gene [Source:MGI Symbol;Acc:MGI:1921056]
4930407G08Rik	-0.79857																																														ENSMUSG00000086713	RIKEN cDNA 4930407G08 gene [Source:MGI Symbol;Acc:MGI:1924473]
4930407I10Rik	-1.12649																																														ENSMUSG00000075524	RIKEN cDNA 4930407I10 gene [Source:MGI Symbol;Acc:MGI:2685593]
4930408F14Rik	-0.360301																																														ENSMUSG00000079566	RIKEN cDNA 4930408F14 gene [Source:MGI Symbol;Acc:MGI:1922101]
4930408O17Rik	0.107552																																														ENSMUSG00000021101	RIKEN cDNA 4930408O17 gene [Source:MGI Symbol;Acc:MGI:1921178]
4930412B13Rik	-0.879096																																														ENSMUSG00000086221	RIKEN cDNA 4930412B13 gene [Source:MGI Symbol;Acc:MGI:1921188]
4930412C18Rik	0.953691																																														ENSMUSG00000085558	RIKEN cDNA 4930412C18 gene [Source:MGI Symbol;Acc:MGI:2443490]
4930412D23Rik	-1.05738																																														ENSMUSG00000043569	RIKEN cDNA 4930412D23 gene [Source:MGI Symbol;Acc:MGI:1921184]
4930412F09Rik	-1.63987																																														ENSMUSG00000085321	RIKEN cDNA 4930412F09 gene [Source:MGI Symbol;Acc:MGI:1921177]
4930412L05Rik	-0.307462																																														ENSMUSG00000087192	RIKEN cDNA 4930412L05 gene [Source:MGI Symbol;Acc:MGI:1921191]
4930412M03Rik	-0.125672																																														ENSMUSG00000051008	RIKEN cDNA 4930412M03 gene [Source:MGI Symbol;Acc:MGI:2443570]
4930412O13Rik	0.779759																																														ENSMUSG00000025783	RIKEN cDNA 4930412O13 gene [Source:MGI Symbol;Acc:MGI:1921185]
4930415F15Rik	1.59276																																														ENSMUSG00000020191	RIKEN cDNA 4930415F15 gene [Source:MGI Symbol;Acc:MGI:1921112]
4930415L06Rik	-0.986599																																														ENSMUSG00000035387	RIKEN cDNA 4930415L06 gene [Source:MGI Symbol;Acc:MGI:3588286]
4930415O20Rik	-1.20228																																														ENSMUSG00000022993	RIKEN cDNA 4930415O20 gene [Source:MGI Symbol;Acc:MGI:1921113]
4930417H01Rik	0.393268																																														ENSMUSG00000087017	RIKEN cDNA 4930417H01 gene [Source:MGI Symbol;Acc:MGI:3041209]
4930417O22Rik	0.865656																																														ENSMUSG00000071818	RIKEN cDNA 4930417O22 gene [Source:MGI Symbol;Acc:MGI:1921137]
4930418C01Rik	0.0175831																																														ENSMUSG00000085003	RIKEN cDNA 4930418C01 gene [Source:MGI Symbol;Acc:MGI:1922106]
4930419G24Rik	0.875565																																														ENSMUSG00000087625	RIKEN cDNA 4930419G24 gene [Source:MGI Symbol;Acc:MGI:1921124]
4930422G04Rik	-2.64006																																														ENSMUSG00000051278	RIKEN cDNA 4930422G04 gene [Source:MGI Symbol;Acc:MGI:1918893]
4930423M02Rik	-1.28365																																														ENSMUSG00000086066	RIKEN cDNA 4930423M02 gene [Source:MGI Symbol;Acc:MGI:1921122]
4930423O20Rik	-1.83441																																														ENSMUSG00000062087	RIKEN cDNA 4930423O20 gene [Source:MGI Symbol;Acc:MGI:1921196]
4930425F17Rik	-0.482954																																														ENSMUSG00000062501	RIKEN cDNA 4930425F17 gene [Source:MGI Symbol;Acc:MGI:1925357]
4930426D05Rik	0.564118																																														ENSMUSG00000043168	RIKEN cDNA 4930426D05 gene [Source:MGI Symbol;Acc:MGI:1921894]
4930426L09Rik	-2.29924																																														ENSMUSG00000026736	RIKEN cDNA 4930426L09 gene [Source:MGI Symbol;Acc:MGI:1921879]
4930427A07Rik	-0.260428	0.777283	-0.26091	-0.459433	1.55711	0.306188	0.329651	-1.36749	-0.534508	-1.27669	0.263846	0.316064	-0.351529	-0.40382	-0.384272	-0.418066	1.76112	0.33625	-0.724691	-1.05872	-1.23837	-0.907511	0.184366																								ENSMUSG00000037466	RIKEN cDNA 4930427A07 gene [Source:MGI Symbol;Acc:MGI:2144738]
4930428D18Rik	1.2166																																														ENSMUSG00000073085	RIKEN cDNA 4930428D18 gene [Source:MGI Symbol;Acc:MGI:3588232]
4930428N03Rik	1.84563																																														ENSMUSG00000089887	RIKEN cDNA 4930428N03 gene [Source:MGI Symbol;Acc:MGI:1921121]
4930429B21Rik	-2.81895	1.82085	-0.113835	1.29664	-0.553432	0.680785	0.846333	-0.285517	-0.518177	-0.400259	0.835702	-1.92892	-0.227384	0.27496	-1.94019	0.22854	-0.347624	-1.28684	0.420677	-0.691977	-0.780052	0.0578553	-1.47289																								ENSMUSG00000049507	RIKEN cDNA 4930429B21 gene [Source:MGI Symbol;Acc:MGI:1914826]
4930429F24Rik	-0.551291																																														ENSMUSG00000086918	RIKEN cDNA 4930429F24 gene [Source:MGI Symbol;Acc:MGI:1921883]
4930430A15Rik	0.237762	0.140084	1.36625	-0.243369	-0.413234	2.14637	1.47644	-0.497955	-0.45006	0.422665	1.09691	0.0317436	0.0241809	-0.482801	-0.127667	0.0300606	1.96193	-0.216491	-0.150514	-0.986971	-2.51553	0.345068	1.09928																								ENSMUSG00000027157	RIKEN cDNA 4930430A15 gene [Source:MGI Symbol;Acc:MGI:1914825]
4930430D24Rik	-2.6623																																														ENSMUSG00000068046	RIKEN cDNA 4930430D24 gene [Source:MGI Symbol;Acc:MGI:3588265]
4930430E12Rik	0.568882																																														ENSMUSG00000085295	RIKEN cDNA 4930430E12 gene [Source:MGI Symbol;Acc:MGI:1918889]
4930430F08Rik	-1.56013	-0.429326	-0.209713	1.17282	0.72616	-0.675031	-2.28393	-1.54441	0.232047	1.02591	0.152761	-0.182394	0.326738	2.75801	-0.311231	0.389986	-0.24812	0.475802	-1.9766	-1.42086	1.14215	0.922973	0.654303																								ENSMUSG00000046567	RIKEN cDNA 4930430F08 gene [Source:MGI Symbol;Acc:MGI:1921197]
4930430J20Rik	-0.436854																																														ENSMUSG00000028612	RIKEN cDNA 4930430J20 gene [Source:MGI Symbol;Acc:MGI:1925359]
4930430O22Rik	0.689921																																														ENSMUSG00000057354	RIKEN cDNA 4930430O22 gene [Source:MGI Symbol;Acc:MGI:1925404]
4930431F12Rik	-0.1552																																														ENSMUSG00000062496	RIKEN cDNA 4930431F12 gene [Source:MGI Symbol;Acc:MGI:1923033]
4930431P03Rik	-0.925235																																														ENSMUSG00000075042	RIKEN cDNA 4930431P03 gene [Source:MGI Symbol;Acc:MGI:1921145]
4930432E11Rik	-0.648697																																														ENSMUSG00000046958	RIKEN cDNA 4930432E11 gene [Source:MGI Symbol;Acc:MGI:3045259]
4930432K09Rik	-1.27654																																														ENSMUSG00000002240	RIKEN cDNA 4930432K09 gene [Source:MGI Symbol;Acc:MGI:1921029]
4930432K21Rik	-2.78072																																														ENSMUSG00000008129	RIKEN cDNA 4930432K21 gene [Source:MGI Symbol;Acc:MGI:1921916]
4930432L08Rik	0.122637																																														ENSMUSG00000087037	RIKEN cDNA 4930432L08 gene [Source:MGI Symbol;Acc:MGI:1921871]
4930432M17Rik	-2.13236																																														ENSMUSG00000074248	RIKEN cDNA 4930432M17 gene [Source:MGI Symbol;Acc:MGI:3588188]
4930433I11Rik	-1.56749																																														ENSMUSG00000091692	RIKEN cDNA 4930433I11 gene [Source:MGI Symbol;Acc:MGI:2685327]
4930433N12Rik	1.47305	1.50433	-1.38912	0.174249	1.29168	-0.0302774	-1.0661	0.33693	-0.541582	0.156127	-2.84961	1.09315	-0.315624	-0.2355	-0.417251	-1.07469	-2.03514	-1.03234	-2.01117	-0.66206	0.0346645	1.63493	-0.735601																								ENSMUSG00000042360	RIKEN cDNA 4930433N12 gene [Source:MGI Symbol;Acc:MGI:2149746]
4930435E12Rik	-0.154347																																														ENSMUSG00000022798	RIKEN cDNA 4930435E12 gene [Source:MGI Symbol;Acc:MGI:1921913]
4930435H24Rik	0.445777																																														ENSMUSG00000029092	RIKEN cDNA 4930435H24 gene [Source:MGI Symbol;Acc:MGI:1921225]
4930438A08Rik	-0.460071																																														ENSMUSG00000069873	RIKEN cDNA 4930438A08 gene [Source:MGI Symbol;Acc:MGI:1921238]
4930438E09Rik	-0.42165																																														ENSMUSG00000093472	RIKEN cDNA 4930438E09 gene [Source:MGI Symbol;Acc:MGI:1921227]
4930439A04Rik	-1.3524																																														ENSMUSG00000086064	RIKEN cDNA 4930439A04 gene [Source:MGI Symbol;Acc:MGI:1925369]
4930440I19Rik	1.39976																																														ENSMUSG00000085431	RIKEN cDNA 4930440I19 gene [Source:MGI Symbol;Acc:MGI:1925408]
4930441J16Rik	-0.0181781																																														ENSMUSG00000085405	RIKEN cDNA 4930441J16 gene [Source:MGI Symbol;Acc:MGI:1921212]
4930441O14Rik	-0.851746	1.25045	0.913652	-0.653733	-0.538917	1.9239	0.24728	0.94866	0.247698	1.34318	0.351631	-0.135533	1.07309	1.46884	0.785606	0.647678	-0.8552	-0.177102	-0.267525	-2.36141	-0.645869	1.29927	0.70258																								ENSMUSG00000044081	RIKEN cDNA 4930441O14 gene [Source:MGI Symbol;Acc:MGI:1915521]
4930442H23Rik	0.0863133																																														ENSMUSG00000053603	RIKEN cDNA 4930442H23 gene [Source:MGI Symbol;Acc:MGI:1922144]
4930442J19Rik	-0.776083																																														ENSMUSG00000087609	RIKEN cDNA 4930442J19 gene [Source:MGI Symbol;Acc:MGI:1921910]
4930443B20Rik	-0.348424																																														ENSMUSG00000085762	RIKEN cDNA 4930443B20 gene [Source:MGI Symbol;Acc:MGI:1914079]
4930443O20Rik	1.50638																																														ENSMUSG00000086969	RIKEN cDNA 4930443O20 gene [Source:MGI Symbol;Acc:MGI:1921937]
4930444A02Rik	-0.926691	-1.46796	-1.20963	0.366125	-0.659849	-1.1288	-1.20503	-0.834776	-0.508043	-1.03808	-0.703955	-3.11499	0.254712	0.174525	-1.13822	-0.925966	-0.444794	1.09478	-2.8083	-1.22982	1.32535	1.29455	-1.96141																								ENSMUSG00000037251	RIKEN cDNA 4930444A02 gene [Source:MGI Symbol;Acc:MGI:1921903]
4930444E06Rik	-0.356579																																														ENSMUSG00000085127	RIKEN cDNA 4930444E06 gene [Source:MGI Symbol;Acc:MGI:1922124]
4930444G20Rik	-0.175449																																														ENSMUSG00000069712	RIKEN cDNA 4930444G20 gene [Source:MGI Symbol;Acc:MGI:2149738]
4930444P10Rik	-0.00818029																																														ENSMUSG00000067795	RIKEN cDNA 4930444P10 gene [Source:MGI Symbol;Acc:MGI:1923049]
4930445B16Rik	-0.996075																																														ENSMUSG00000091061	RIKEN cDNA 4930445B16 gene [Source:MGI Symbol;Acc:MGI:1922130]
4930445N08Rik	-0.75345																																														ENSMUSG00000087205	RIKEN cDNA 4930445N08 gene [Source:MGI Symbol;Acc:MGI:1925372]
4930447C04Rik	-0.486227																																														ENSMUSG00000021098	RIKEN cDNA 4930447C04 gene [Source:MGI Symbol;Acc:MGI:1923051]
4930447F04Rik	-0.758387																																														ENSMUSG00000031182	RIKEN cDNA 4930447F04 gene [Source:MGI Symbol;Acc:MGI:1922112]
4930447M23Rik	-1.96181																																														ENSMUSG00000087674	RIKEN cDNA 4930447M23 gene [Source:MGI Symbol;Acc:MGI:1918902]
4930448D08Rik	-0.312928																																														ENSMUSG00000086824	RIKEN cDNA 4930448D08 gene [Source:MGI Symbol;Acc:MGI:1921921]
4930448H16Rik	-0.209282																																														ENSMUSG00000089879	RIKEN cDNA 4930448H16 gene [Source:MGI Symbol;Acc:MGI:1922122]
4930448K12Rik	-0.348323																																														ENSMUSG00000085842	RIKEN cDNA 4930448K12 gene [Source:MGI Symbol;Acc:MGI:1921911]
4930448K20Rik	-2.48436																																														ENSMUSG00000082843	RIKEN cDNA 4930448K20 gene [Source:MGI Symbol;Acc:MGI:1921912]
4930449A18Rik	-1.88224																																														ENSMUSG00000074589	RIKEN cDNA 4930449A18 gene [Source:MGI Symbol;Acc:MGI:1921922]
4930449E01Rik	0.699893																																														ENSMUSG00000022116	RIKEN cDNA 4930449E01 gene [Source:MGI Symbol;Acc:MGI:1922114]
4930449I24Rik		0.508572	-1.45741	-1.0479	-0.875114	0.226064	-0.687943	2.35067	-0.29207	1.59857	0.491643	-0.411813	1.31281	0.837021	0.587942	0.444461	0.465626	-0.173644	2.25798	-0.39708	1.946	1.09064	1.09476																								ENSMUSG00000079093	RIKEN cDNA 4930449I24 gene [Source:MGI Symbol;Acc:MGI:1914660]
4930451C15Rik	0.198961																																														ENSMUSG00000022759	RIKEN cDNA 4930451C15 gene [Source:MGI Symbol;Acc:MGI:1921935]
4930451E10Rik	-0.656021																																														ENSMUSG00000069223	RIKEN cDNA 4930451E10 gene [Source:MGI Symbol;Acc:MGI:1925361]
4930451G09Rik	0.270427																																														ENSMUSG00000022543	RIKEN cDNA 4930451G09 gene [Source:MGI Symbol;Acc:MGI:1921934]
4930451I11Rik	-0.777102																																														ENSMUSG00000045989	RIKEN cDNA 4930451I11 gene [Source:MGI Symbol;Acc:MGI:1925368]
4930452B06Rik	-2.14107																																														ENSMUSG00000021747	RIKEN cDNA 4930452B06 gene [Source:MGI Symbol;Acc:MGI:1926154]
4930452L02Rik	-0.412																																														ENSMUSG00000087604	RIKEN cDNA 4930452L02 gene [Source:MGI Symbol;Acc:MGI:1922134]
4930453H23Rik	-1.30395																																														ENSMUSG00000087358	RIKEN cDNA 4930453H23 gene [Source:MGI Symbol;Acc:MGI:1921933]
4930453N24Rik	-0.332396	-1.18111	1.72786	1.2561	0.938371	1.87283	2.35482	-1.775	-0.626585	0.173941	1.17247	1.78665	0.573528	-0.467441	0.36921	-0.245893	0.495546	1.636	0.88656	1.03053	0.555777	0.579774	-0.0331664																								ENSMUSG00000059920	RIKEN cDNA 4930453N24 gene [Source:MGI Symbol;Acc:MGI:1914859]
4930453O03Rik	1.55097																																														ENSMUSG00000085420	RIKEN cDNA 4930453O03 gene [Source:MGI Symbol;Acc:MGI:1922135]
4930455G09Rik	1.48777																																														ENSMUSG00000085761	RIKEN cDNA 4930455G09 gene [Source:MGI Symbol;Acc:MGI:1926167]
4930455H04Rik	-1.35281																																														ENSMUSG00000080907	RIKEN cDNA 4930455H04 gene [Source:MGI Symbol;Acc:MGI:1921904]
4930456L15Rik	-1.41457																																														ENSMUSG00000078618	RIKEN cDNA 4930456L15 gene [Source:MGI Symbol;Acc:MGI:1918900]
4930457A20Rik	-0.334969																																														ENSMUSG00000085108	RIKEN cDNA 4930457A20 gene [Source:MGI Symbol;Acc:MGI:1922138]
4930458D05Rik	1.26421																																														ENSMUSG00000087611	RIKEN cDNA 4930458D05 gene [Source:MGI Symbol;Acc:MGI:1923052]
4930461C15Rik	-0.0123327																																														ENSMUSG00000086827	RIKEN cDNA 4930461C15 gene [Source:MGI Symbol;Acc:MGI:1922133]
4930463O16Rik	-0.686878																																														ENSMUSG00000020033	RIKEN cDNA 4930463O16 gene [Source:MGI Symbol;Acc:MGI:1923054]
4930465A12Rik	-1.86581																																														ENSMUSG00000087459	RIKEN cDNA 4930465A12 gene [Source:MGI Symbol;Acc:MGI:1922239]
4930465K10Rik	0.929335																																														ENSMUSG00000056682	RIKEN cDNA 4930465K10 gene [Source:MGI Symbol;Acc:MGI:1914890]
4930465M20Rik	0.597603																																														ENSMUSG00000085641	RIKEN cDNA 4930465M20 gene [Source:MGI Symbol;Acc:MGI:1922218]
4930466I24Rik	-1.93675																																														ENSMUSG00000087317	RIKEN cDNA 4930466I24 gene [Source:MGI Symbol;Acc:MGI:1923066]
4930467E23Rik	-0.0735118																																														ENSMUSG00000096265	RIKEN cDNA 4930467E23 gene [Source:MGI Symbol;Acc:MGI:1923056]
4930468A15Rik	0.406213																																														ENSMUSG00000079525	RIKEN cDNA 4930468A15 gene [Source:MGI Symbol;Acc:MGI:1922237]
4930469B13Rik	1.74026																																														ENSMUSG00000068776	RIKEN cDNA 4930469B13 gene [Source:MGI Symbol;Acc:MGI:1925259]
4930469G21Rik	-2.07071																																														ENSMUSG00000049160	RIKEN cDNA 4930469G21 gene [Source:MGI Symbol;Acc:MGI:1922183]
4930469K13Rik	-1.2751																																														ENSMUSG00000085684	RIKEN cDNA 4930469K13 gene [Source:MGI Symbol;Acc:MGI:1924124]
4930470G03Rik	-1.11511																																														ENSMUSG00000085788	RIKEN cDNA 4930470G03 gene [Source:MGI Symbol;Acc:MGI:1922171]
4930470P17Rik	1.77076	-0.388614	-0.967463	-1.19275	0.920137	1.01766	1.0124	-0.743965	-0.146424	-0.40859	-0.676542	1.59263	-0.82612	-0.108287	0.648851	0.245456	0.356491	-0.664405	0.935027	-0.512348	-0.944201	-0.264732	1.32501																								ENSMUSG00000043583	RIKEN cDNA 4930470P17 gene [Source:MGI Symbol;Acc:MGI:1914887]
4930471C04Rik	-0.581837																																														ENSMUSG00000091686	RIKEN cDNA 4930471C04 gene [Source:MGI Symbol;Acc:MGI:1925426]
4930471C06Rik	0.00693512																																														ENSMUSG00000086138	RIKEN cDNA 4930471C06 gene [Source:MGI Symbol;Acc:MGI:1925335]
4930471I20Rik	0.351071																																														ENSMUSG00000086529	RIKEN cDNA 4930471I20 gene [Source:MGI Symbol;Acc:MGI:1922195]
4930473A02Rik	0.177173																																														ENSMUSG00000060029	RIKEN cDNA 4930473A02 gene [Source:MGI Symbol;Acc:MGI:2447823]
4930473D10Rik	0.667363																																														ENSMUSG00000089934	RIKEN cDNA 4930473D10 gene [Source:MGI Symbol;Acc:MGI:1925262]
4930474H06Rik	0.335746	0.0361203	0.0123279	0.323475	-0.719389	0.667016	1.06378	-0.183085	0.472171	-0.69612	-0.577803	1.43878	-0.730549	-0.0175537	-1.0488	0.301393	-0.0652655	-0.222027	-1.08846	0.0202536	-0.500459	-2.16006	0.388281																								ENSMUSG00000087109	RIKEN cDNA 4930474H06 gene [Source:MGI Symbol;Acc:MGI:3697432]
4930474N05Rik	-0.788163																																														ENSMUSG00000096405	RIKEN cDNA 4930474N05 gene [Source:MGI Symbol;Acc:MGI:3586330]
4930479D17Rik	0.41918																																														ENSMUSG00000085238	RIKEN cDNA 4930479D17 gene [Source:MGI Symbol;Acc:MGI:1922175]
4930479M11Rik	-0.116193																																														ENSMUSG00000049761	RIKEN cDNA 4930479M11 gene [Source:MGI Symbol;Acc:MGI:1922177]
4930480E11Rik	0.894473																																														ENSMUSG00000035651	RIKEN cDNA 4930480E11 gene [Source:MGI Symbol;Acc:MGI:1922160]
4930480G23Rik	-0.319535																																														ENSMUSG00000086332	RIKEN cDNA 4930480G23 gene [Source:MGI Symbol;Acc:MGI:1922238]
4930480K15Rik	0.718489																																														ENSMUSG00000090160	RIKEN cDNA 4930480K15 gene [Source:MGI Symbol;Acc:MGI:1926050]
4930481A15Rik	-0.149132																																														ENSMUSG00000086938	RIKEN cDNA 4930481A15 gene [Source:MGI Symbol;Acc:MGI:1922181]
4930481B07Rik	-0.80714																																														ENSMUSG00000085956	RIKEN cDNA 4930481B07 gene [Source:MGI Symbol;Acc:MGI:1922187]
4930483C13Rik	-1.27661																																														ENSMUSG00000085418	RIKEN cDNA 4930483C13 gene [Source:MGI Symbol;Acc:MGI:1922226]
4930483J18Rik	-1.47089	-0.980673	0.111441	-0.436895	0.400961	1.41697	1.48985	-1.29041	-0.731043	0.401235	1.53229	1.51642	0.206547	-0.844911	-0.125046	-0.275789	-0.464146	1.00988	-1.09619	0.646778	-1.00938	-2.43102	-1.28915																								ENSMUSG00000047938	RIKEN cDNA 4930483J18 gene [Source:MGI Symbol;Acc:MGI:1914888]
4930483K19Rik	-0.973667																																														ENSMUSG00000086241	RIKEN cDNA 4930483K19 gene [Source:MGI Symbol;Acc:MGI:1922203]
4930485B16Rik	-2.13937																																														ENSMUSG00000020014	predicted gene 872 [Source:MGI Symbol;Acc:MGI:2685718]
4930486F22Rik	-0.0247716																																														ENSMUSG00000085435	RIKEN cDNA 4930486F22 gene [Source:MGI Symbol;Acc:MGI:1925420]
4930486I03Rik	-0.120257																																														ENSMUSG00000089914	RIKEN cDNA 4930486I03 gene [Source:MGI Symbol;Acc:MGI:1922278]
4930486L24Rik	-0.335865																																														ENSMUSG00000050345	RIKEN cDNA 4930486L24 gene [Source:MGI Symbol;Acc:MGI:1922258]
4930488B22Rik	-1.131																																														ENSMUSG00000092578	RIKEN cDNA 4930488B22 gene [Source:MGI Symbol;Acc:MGI:1922221]
4930500J02Rik	-0.356807																																														ENSMUSG00000086454	RIKEN cDNA 4930500J02 gene [Source:MGI Symbol;Acc:MGI:1922209]
4930500M09Rik	-0.933881	-1.45905	1.16673	-0.953113	1.13973	1.23061	0.0587048	0.286754	-0.568535	-0.826459	-0.305365	1.75613	0.106622	-2.00469	0.753901	-0.116399	1.20114	-2.73999	-1.93382	1.59299	0.0099976	-0.324454	0.0137683																								ENSMUSG00000044306	RIKEN cDNA 4930500M09 gene [Source:MGI Symbol;Acc:MGI:3630173]
4930502E09Rik	-0.121537																																														ENSMUSG00000086799	RIKEN cDNA 4930502E09 gene [Source:MGI Symbol;Acc:MGI:1922245]
4930502E18Rik	-0.503916																																														ENSMUSG00000055555	RIKEN cDNA 4930502E18 gene [Source:MGI Symbol;Acc:MGI:1922263]
4930503B20Rik	1.03351																																														ENSMUSG00000090202	RIKEN cDNA 4930503B20 gene [Source:MGI Symbol;Acc:MGI:1922264]
4930503E14Rik	0.0370601																																														ENSMUSG00000072595	RIKEN cDNA 4930503E14 gene [Source:MGI Symbol;Acc:MGI:1922204]
4930503H13Rik	0.351036																																														ENSMUSG00000082612	RIKEN cDNA 4930503H13 gene [Source:MGI Symbol;Acc:MGI:1922191]
4930503L19Rik	-0.713518																																														ENSMUSG00000044906	RIKEN cDNA 4930503L19 gene [Source:MGI Symbol;Acc:MGI:1922045]
4930504O13Rik	0.913457																																														ENSMUSG00000052642	RIKEN cDNA 4930504O13 gene [Source:MGI Symbol;Acc:MGI:2685370]
4930505A04Rik	-1.98535																																														ENSMUSG00000040919	RIKEN cDNA 4930505A04 gene [Source:MGI Symbol;Acc:MGI:1922337]
4930505G20Rik	-0.343496																																														ENSMUSG00000093551	RIKEN cDNA 4930505G20 gene [Source:MGI Symbol;Acc:MGI:1922338]
4930505H01Rik	-0.0394165																																														ENSMUSG00000086594	RIKEN cDNA 4930505H01 gene [Source:MGI Symbol;Acc:MGI:1922289]
4930505K14Rik	-0.374235																																														ENSMUSG00000085740	RIKEN cDNA 4930505K14 gene [Source:MGI Symbol;Acc:MGI:1925265]
4930505M18Rik	0.249151																																														ENSMUSG00000093540	RIKEN cDNA 4930505M18 gene [Source:MGI Symbol;Acc:MGI:1914891]
4930505O20Rik	-1.92124																																														ENSMUSG00000086912	RIKEN cDNA 4930505O20 gene [Source:MGI Symbol;Acc:MGI:1921959]
4930506C21Rik	-2.17417																																														ENSMUSG00000087478	RIKEN cDNA 4930506C21 gene [Source:MGI Symbol;Acc:MGI:1922310]
4930506M07Rik	-1.80563																																														ENSMUSG00000041362	RIKEN cDNA 4930506M07 gene [Source:MGI Symbol;Acc:MGI:1918903]
4930507D05Rik	-0.487286	-0.334289	0.724524	-0.133334	1.31722	1.09054	0.776556	0.129139	-0.609289	-0.234781	-0.243062	1.28679	1.79483	-0.0147947	-1.10144	1.24558	-1.05104	0.200869	-0.0770152	0.752746	-0.582171	-1.65424	-0.286952																								ENSMUSG00000097129	RIKEN cDNA 4930507D05 gene [Source:MGI Symbol;Acc:MGI:1921956]
4930507D10Rik	-0.746711																																														ENSMUSG00000086703	RIKEN cDNA 4930507D10 gene [Source:MGI Symbol;Acc:MGI:1922293]
4930509K18Rik	-1.04376																																														ENSMUSG00000087137	RIKEN cDNA 4930509K18 gene [Source:MGI Symbol;Acc:MGI:1923069]
4930510E17Rik	0.784941																																														ENSMUSG00000032048	RIKEN cDNA 4930510E17 gene [Source:MGI Symbol;Acc:MGI:1921945]
4930511F01Rik	-0.19171																																														ENSMUSG00000086504	RIKEN cDNA 4930511F01 gene [Source:MGI Symbol;Acc:MGI:1922303]
4930511M06Rik	-1.17152																																														ENSMUSG00000086607	RIKEN cDNA 4930511M06 gene [Source:MGI Symbol;Acc:MGI:1922334]
4930511M11Rik	-0.125928																																														ENSMUSG00000014529	RIKEN cDNA 4930511M11 gene [Source:MGI Symbol;Acc:MGI:1922305]
4930511O05Rik	-0.77474																																														ENSMUSG00000086698	RIKEN cDNA 4930511O05 gene [Source:MGI Symbol;Acc:MGI:1922371]
4930512B01Rik	-0.200618																																														ENSMUSG00000020992	RIKEN cDNA 4930512B01 gene [Source:MGI Symbol;Acc:MGI:1921974]
4930512H18Rik	-0.32564																																														ENSMUSG00000086866	RIKEN cDNA 4930512H18 gene [Source:MGI Symbol;Acc:MGI:1922361]
4930512M02Rik	-0.499461																																														ENSMUSG00000062511	RIKEN cDNA 4930512M02 gene [Source:MGI Symbol;Acc:MGI:1922360]
4930513N10Rik	-2.07885																																														ENSMUSG00000074136	RIKEN cDNA 4930513N10 gene [Source:MGI Symbol;Acc:MGI:2443064]
4930513O06Rik	1.30186																																														ENSMUSG00000031270	RIKEN cDNA 4930513O06 gene [Source:MGI Symbol;Acc:MGI:1922375]
4930515B02Rik	0.927397																																														ENSMUSG00000087045	RIKEN cDNA 4930515B02 gene [Source:MGI Symbol;Acc:MGI:1922378]
4930515G01Rik	-0.900912																																														ENSMUSG00000092183	RIKEN cDNA 4930515G01 gene [Source:MGI Symbol;Acc:MGI:1914892]
4930515L19Rik	1.78282																																														ENSMUSG00000085157	RIKEN cDNA 4930515L19 gene [Source:MGI Symbol;Acc:MGI:1922383]
4930516K23Rik	1.03905																																														ENSMUSG00000090219	RIKEN cDNA 4930516K23 gene [Source:MGI Symbol;Acc:MGI:1924125]
4930517E11Rik	1.18602																																														ENSMUSG00000085496	RIKEN cDNA 4930517E11 gene [Source:MGI Symbol;Acc:MGI:1921952]
4930517O19Rik	-0.126542																																														ENSMUSG00000054391	RIKEN cDNA 4930517O19 gene [Source:MGI Symbol;Acc:MGI:1922325]
4930518C09Rik	-1.53906																																														ENSMUSG00000092309	RIKEN cDNA 4930518C09 gene [Source:MGI Symbol;Acc:MGI:1922330]
4930519D14Rik	1.12778																																														ENSMUSG00000086263	RIKEN cDNA 4930519D14 gene [Source:MGI Symbol;Acc:MGI:1922340]
4930519F09Rik	0.974279																																														ENSMUSG00000090126	RIKEN cDNA 4930519F09 gene [Source:MGI Symbol;Acc:MGI:2149783]
4930519F16Rik	0.789778																																														ENSMUSG00000031325	RIKEN cDNA 4930519F16 gene [Source:MGI Symbol;Acc:MGI:1922356]
4930519G04Rik	0.0816043																																														ENSMUSG00000029564	RIKEN cDNA 4930519G04 gene [Source:MGI Symbol;Acc:MGI:1914843]
4930519P11Rik	0.463951																																														ENSMUSG00000097602	RIKEN cDNA 4930519P11 gene [Source:MGI Symbol;Acc:MGI:1921971]
4930520K10Rik	0.940041																																														ENSMUSG00000038491	RIKEN cDNA 4930520K10 gene [Source:MGI Symbol;Acc:MGI:1914837]
4930520O04Rik	0.57902	-0.0178587	2.61546	-0.673819	-0.284374	1.37019	-1.30674	0.9648	-1.42897	0.29319	-0.399718	0.400525	-0.133116	-1.5065	-0.715932	0.929229	0.754539	-1.70535	-0.687635	-1.96547	-0.0237707	-0.527734	0.260477																								ENSMUSG00000074039	RIKEN cDNA 4930520O04 gene [Source:MGI Symbol;Acc:MGI:1922366]
4930521C21Rik	0.700647																																														ENSMUSG00000085026	RIKEN cDNA 4930521C21 gene [Source:MGI Symbol;Acc:MGI:1918907]
4930522H14Rik	-0.579326																																														ENSMUSG00000060491	RIKEN cDNA 4930522H14 gene [Source:MGI Symbol;Acc:MGI:1914896]
4930522L14Rik	0.171259																																														ENSMUSG00000072762	RIKEN cDNA 4930522L14 gene [Source:MGI Symbol;Acc:MGI:1925270]
4930522N08Rik	-0.546538																																														ENSMUSG00000029331	RIKEN cDNA 4930522N08 gene [Source:MGI Symbol;Acc:MGI:1922344]
4930522O17Rik	0.702494																																														ENSMUSG00000086947	RIKEN cDNA 4930522O17 gene [Source:MGI Symbol;Acc:MGI:1925430]
4930523C07Rik	-0.658809																																														ENSMUSG00000090394	RIKEN cDNA 4930523C07 gene [Source:MGI Symbol;Acc:MGI:1914897]
4930524B15Rik	0.176602	0.7633	-0.489587	0.0157294	1.69208	-2.93167	-0.40252	-0.612958	0.853071	-0.777397	0.963298	-0.190313	-0.651518	-1.47497	0.140395	0.576892	-0.880182	-0.113742	0.284335	1.20586	-1.50202	-1.12175	0.176427																								ENSMUSG00000020299	RIKEN cDNA 4930524B15 gene [Source:MGI Symbol;Acc:MGI:1914842]
4930524J08Rik	0.421814																																														ENSMUSG00000035364	RIKEN cDNA 4930524J08 gene [Source:MGI Symbol;Acc:MGI:1922379]
4930524L23Rik	-0.204847																																														ENSMUSG00000039545	RIKEN cDNA 4930524L23 gene [Source:MGI Symbol;Acc:MGI:1925435]
4930524N10Rik	-0.399753																																														ENSMUSG00000059663	RIKEN cDNA 4930524N10 gene [Source:MGI Symbol;Acc:MGI:1922321]
4930524O07Rik	-0.413543																																														ENSMUSG00000090207	RIKEN cDNA 4930524O07 gene [Source:MGI Symbol;Acc:MGI:1915514]
4930525M21Rik	-0.329286																																														ENSMUSG00000068173	RIKEN cDNA 4930525M21 gene [Source:MGI Symbol;Acc:MGI:3588262]
4930526A20Rik	-0.159008	-2.52039	-2.31674	0.00984355	-1.08568	2.01147	-1.30018	-1.63732	-1.756	-0.463068	-0.12235	-2.37614	-0.255659	-0.61967	-1.27932	-1.75852	-1.79878	-2.23055	-1.63002	-2.01522	0.124493	-1.20731	1.09162																								ENSMUSG00000085521	RIKEN cDNA 4930526A20 gene [Source:MGI Symbol;Acc:MGI:3612449]
4930526D03Rik	0.598795																																														ENSMUSG00000045794	RIKEN cDNA 4930526D03 gene [Source:MGI Symbol;Acc:MGI:2685538]
4930526F13Rik	0.98691																																														ENSMUSG00000087335	RIKEN cDNA 4930526F13 gene [Source:MGI Symbol;Acc:MGI:1922443]
4930527A07Rik	-1.98119																																														ENSMUSG00000086764	RIKEN cDNA 4930527A07 gene [Source:MGI Symbol;Acc:MGI:1922444]
4930527B05Rik	0.899874																																														ENSMUSG00000086971	RIKEN cDNA 4930527B05 gene [Source:MGI Symbol;Acc:MGI:3588273]
4930527E20Rik	-1.01739																																														ENSMUSG00000085491	RIKEN cDNA 4930527E20 gene [Source:MGI Symbol;Acc:MGI:1925448]
4930527J03Rik	1.15157																																														ENSMUSG00000070489	RIKEN cDNA 4930527J03 gene [Source:MGI Symbol;Acc:MGI:1922414]
4930528G23Rik	1.05787																																														ENSMUSG00000084909	RIKEN cDNA 4930528G23 gene [Source:MGI Symbol;Acc:MGI:1923081]
4930528P14Rik	-1.47611																																														ENSMUSG00000087309	RIKEN cDNA 4930528P14 gene [Source:MGI Symbol;Acc:MGI:1925443]
4930529C04Rik	0.182059																																														ENSMUSG00000086377	RIKEN cDNA 4930529C04 gene [Source:MGI Symbol;Acc:MGI:1922392]
4930529F24Rik	0.50481																																														ENSMUSG00000093528	RIKEN cDNA 4930529F24 gene [Source:MGI Symbol;Acc:MGI:1922420]
4930529I22Rik	1.23615																																														ENSMUSG00000085350	RIKEN cDNA 4930529I22 gene [Source:MGI Symbol;Acc:MGI:1922481]
4930529M08Rik	0.710792	0.196838	0.5937	-0.937903	0.564369	-0.434179	0.456036	0.0614159	-2.02223	1.38043	-0.689037	-0.832828	-1.32513	-0.769651	0.34602	-2.15968	0.568653	1.69318	-1.08899	-0.468841	-2.39769	-1.37768	0.070971																								ENSMUSG00000037143	RIKEN cDNA 4930529M08 gene [Source:MGI Symbol;Acc:MGI:1926024]
4930533B01Rik	-1.44476																																														ENSMUSG00000084798	RIKEN cDNA 4930533B01 gene [Source:MGI Symbol;Acc:MGI:1922416]
4930533I22Rik	1.05365																																														ENSMUSG00000093535	RIKEN cDNA 4930533I22 gene [Source:MGI Symbol;Acc:MGI:3612486]
4930533K18Rik	-1.12535																																														ENSMUSG00000047692	RIKEN cDNA 4930533K18 gene [Source:MGI Symbol;Acc:MGI:1922439]
4930533L02Rik	-0.260599																																														ENSMUSG00000051614	RIKEN cDNA 4930533L02 gene [Source:MGI Symbol;Acc:MGI:1922457]
4930535C22Rik	0.787496																																														ENSMUSG00000085937	RIKEN cDNA 4930535C22 gene [Source:MGI Symbol;Acc:MGI:1922401]
4930535I16Rik	0.307056																																														ENSMUSG00000096969	RIKEN cDNA 4930535I16 gene [Source:MGI Symbol;Acc:MGI:1922470]
4930535L15Rik	0.291448																																														ENSMUSG00000093619	RIKEN cDNA 4930535L15 gene [Source:MGI Symbol;Acc:MGI:1925277]
4930538E20Rik	0.805747																																														ENSMUSG00000085516	RIKEN cDNA 4930538E20 gene [Source:MGI Symbol;Acc:MGI:1925450]
4930538K18Rik	0.242876																																														ENSMUSG00000028642	RIKEN cDNA 4930538K18 gene [Source:MGI Symbol;Acc:MGI:1922430]
4930539E08Rik	0.627547																																														ENSMUSG00000048905	RIKEN cDNA 4930539E08 gene [Source:MGI Symbol;Acc:MGI:1925441]
4930542C12Rik	0.690543	0.888823	-0.761158	-0.827276	-2.05523	1.49617	0.968305	1.14849	0.156312	1.72115	-1.00927	1.5355	0.485846	-0.716065	-2.79828	0.732544	-1.02549	1.42868	0.558159	1.55733	-1.71027	0.719998	0.223438																								ENSMUSG00000090724	RIKEN cDNA 4930542C12 gene [Source:MGI Symbol;Acc:MGI:1914898]
4930542C16Rik	-0.432721																																														ENSMUSG00000048628	RIKEN cDNA 4930542C16 gene [Source:MGI Symbol;Acc:MGI:1922413]
4930542H20Rik	0.716606																																														ENSMUSG00000086569	RIKEN cDNA 4930542H20 gene [Source:MGI Symbol;Acc:MGI:1925439]
4930544D05Rik	0.618611																																														ENSMUSG00000087279	RIKEN cDNA 4930544D05 gene [Source:MGI Symbol;Acc:MGI:2148639]
4930544G11Rik	0.963796	-0.0756607	-1.19301	-0.0633784	1.58741	-1.35641	1.4315	-1.27461	-0.293994	-0.646244	2.02951	0.0283683	-0.420882	-2.03176	0.41434	0.630699	-0.639089	0.261366	0.593079	0.312584	-0.925015	0.565474	1.08689																								ENSMUSG00000036463	RIKEN cDNA 4930544G11 gene [Source:MGI Symbol;Acc:MGI:1914903]
4930544L04Rik	-0.931597																																														ENSMUSG00000073803	RIKEN cDNA 4930544L04 gene [Source:MGI Symbol;Acc:MGI:1926057]
4930544M13Rik	-1.54543																																														ENSMUSG00000051758	RIKEN cDNA 4930544M13 gene [Source:MGI Symbol;Acc:MGI:1922411]
4930545L23Rik	1.52678																																														ENSMUSG00000085247	RIKEN cDNA 4930545L23 gene [Source:MGI Symbol;Acc:MGI:1926055]
4930546C10Rik	0.770052																																														ENSMUSG00000024546	RIKEN cDNA 4930546C10 gene [Source:MGI Symbol;Acc:MGI:1926181]
4930546G22Rik	-0.710434																																														ENSMUSG00000085717	RIKEN cDNA 4930546G22 gene [Source:MGI Symbol;Acc:MGI:1922492]
4930547C10Rik	0.867509	0.159899	-1.15158	-2.92694	-0.0133178	0.0392742	-0.812175	2.97384	-0.012949	0.130457	-0.0630755	1.99317	0.664593	0.438532	1.65732	2.00973	0.44628	-0.114754	0.374324	-1.19439	1.86364	1.35147	-2.43354																								ENSMUSG00000028314	RIKEN cDNA 4930547C10 gene [Source:MGI Symbol;Acc:MGI:1915524]
4930547E08Rik	0.72122																																														ENSMUSG00000086687	RIKEN cDNA 4930547E08 gene [Source:MGI Symbol;Acc:MGI:1925281]
4930548G14Rik	1.06588																																														ENSMUSG00000051198	RIKEN cDNA 4930548G14 gene [Source:MGI Symbol;Acc:MGI:1922531]
4930548H24Rik	2.77532																																														ENSMUSG00000029138	RIKEN cDNA 4930548H24 gene [Source:MGI Symbol;Acc:MGI:1914906]
4930549C01Rik	1.43348	0.477391	1.30283	-0.329813	-0.256984	2.27624	2.46536	0.64812	1.61752	-0.881946	-0.181739	2.22825	-1.33034	-2.32385	-0.64757	0.235506	1.13669	-0.144855	1.42684	0.755788	-0.306572	0.0899555	-2.53567																								ENSMUSG00000036921	RIKEN cDNA 4930549C01 gene [Source:MGI Symbol;Acc:MGI:1914913]
4930550C14Rik	2.42293																																														ENSMUSG00000005131	RIKEN cDNA 4930550C14 gene [Source:MGI Symbol;Acc:MGI:1922561]
4930550G17Rik	-1.70903																																														ENSMUSG00000085735	RIKEN cDNA 4930550G17 gene [Source:MGI Symbol;Acc:MGI:1922537]
4930550L24Rik		-0.402291	1.61975	0.139231	0.426078	0.88957	2.01285	-1.55356	-0.396265	-2.09319	0.162193	1.36133	-1.31635	-0.175017	-1.75052	0.343676	1.31442	-0.00150163	-1.97869	-0.499248	-0.0584413	1.22977	0.212431																								ENSMUSG00000046180	RIKEN cDNA 4930550L24 gene [Source:MGI Symbol;Acc:MGI:1922602]
4930551L18Rik	0.404419																																														ENSMUSG00000085377	RIKEN cDNA 4930551L18 gene [Source:MGI Symbol;Acc:MGI:1922511]
4930551O13Rik	0.240202																																														ENSMUSG00000086430	RIKEN cDNA 4930551O13 gene [Source:MGI Symbol;Acc:MGI:1922513]
4930552N02Rik	0.107174																																														ENSMUSG00000070984	RIKEN cDNA 4930552N02 gene [Source:MGI Symbol;Acc:MGI:1922617]
4930553J12Rik		-1.51359	0.210607	-0.635837	2.0954	1.77768	0.884138	-0.23507	-0.695266	2.59884	-3.08192	1.94452	-0.407971	-0.883049	1.72691	-0.648646	-0.52863	-1.31576	-2.13283	1.1753	-0.226678	-0.368245	0.356493																								ENSMUSG00000022931	RIKEN cDNA 4930553J12 gene [Source:MGI Symbol;Acc:MGI:1922601]
4930553M12Rik	-1.02988																																														ENSMUSG00000054351	RIKEN cDNA 4930553M12 gene [Source:MGI Symbol;Acc:MGI:1922496]
4930554G24Rik	-0.201518																																														ENSMUSG00000085452	RIKEN cDNA 4930554G24 gene [Source:MGI Symbol;Acc:MGI:1922530]
4930555B11Rik	-1.35408																																														ENSMUSG00000086396	RIKEN cDNA 4930555B11 gene [Source:MGI Symbol;Acc:MGI:1922529]
4930555B12Rik	-1.30566																																														ENSMUSG00000085619	RIKEN cDNA 4930555B12 gene [Source:MGI Symbol;Acc:MGI:1925336]
4930555F03Rik	1.23901																																														ENSMUSG00000031559	RIKEN cDNA 4930555F03 gene [Source:MGI Symbol;Acc:MGI:1922609]
4930555G01Rik	-1.55835																																														ENSMUSG00000096197	RIKEN cDNA 4930555G01 gene [Source:MGI Symbol;Acc:MGI:1922055]
4930555J06Rik	0.332985																																														ENSMUSG00000086315	RIKEN cDNA 4930555J06 gene [Source:MGI Symbol;Acc:MGI:2151103]
4930555M17Rik	1.50923																																														ENSMUSG00000093557	RIKEN cDNA 4930555M17 gene [Source:MGI Symbol;Acc:MGI:1925289]
4930555O08Rik	-0.835027																																														ENSMUSG00000085676	RIKEN cDNA 4930555O08 gene [Source:MGI Symbol;Acc:MGI:1922569]
4930556G01Rik	-0.840186																																														ENSMUSG00000085522	RIKEN cDNA 4930556G01 gene [Source:MGI Symbol;Acc:MGI:1922582]
4930556I23Rik	-2.07936																																														ENSMUSG00000089767	RIKEN cDNA 4930556I23 gene [Source:MGI Symbol;Acc:MGI:1922520]
4930556J24Rik	0.187123																																														ENSMUSG00000034493	RIKEN cDNA 4930556J24 gene [Source:MGI Symbol;Acc:MGI:1922592]
4930556L07Rik	-0.865358																																														ENSMUSG00000086800	RIKEN cDNA 4930556L07 gene [Source:MGI Symbol;Acc:MGI:1922533]
4930556N08Rik	0.576993																																														ENSMUSG00000085664	RIKEN cDNA 4930556N08 gene [Source:MGI Symbol;Acc:MGI:1923086]
4930556N13Rik	0.0391212																																														ENSMUSG00000092399	RIKEN cDNA 4930556N13 gene [Source:MGI Symbol;Acc:MGI:1922535]
4930557A04Rik	1.03713																																														ENSMUSG00000048994	RIKEN cDNA 4930557A04 gene [Source:MGI Symbol;Acc:MGI:1922521]
4930557C09Rik	-2.21336																																														ENSMUSG00000085170	RIKEN cDNA 4930557C09 gene [Source:MGI Symbol;Acc:MGI:1925292]
4930557F10Rik	-0.168883																																														ENSMUSG00000085488	RIKEN cDNA 4930557F10 gene [Source:MGI Symbol;Acc:MGI:1922572]
4930558G05Rik	0.0212443																																														ENSMUSG00000086244	RIKEN cDNA 4930558G05 gene [Source:MGI Symbol;Acc:MGI:1922524]
4930558J22Rik	0.188956																																														ENSMUSG00000075029	RIKEN cDNA 4930558J22 gene [Source:MGI Symbol;Acc:MGI:3590517]
4930558K02Rik	-0.718067																																														ENSMUSG00000086277	RIKEN cDNA 4930558K02 gene [Source:MGI Symbol;Acc:MGI:1922618]
4930562A09Rik	0.483182																																														ENSMUSG00000086945	RIKEN cDNA 4930562A09 gene [Source:MGI Symbol;Acc:MGI:1922553]
4930562C15Rik	1.75032																																														ENSMUSG00000022518	RIKEN cDNA 4930562C15 gene [Source:MGI Symbol;Acc:MGI:1926059]
4930562D21Rik	0.498444																																														ENSMUSG00000086608	RIKEN cDNA 4930562D21 gene [Source:MGI Symbol;Acc:MGI:1922574]
4930562F07Rik	-0.221696																																														ENSMUSG00000026729	RIKEN cDNA 4930562F07 gene [Source:MGI Symbol;Acc:MGI:1922505]
4930563D23Rik	-1.22758																																														ENSMUSG00000051728	RIKEN cDNA 4930563D23 gene [Source:MGI Symbol;Acc:MGI:1922578]
4930563E22Rik	1.13969																																														ENSMUSG00000053574	RIKEN cDNA 4930563E22 gene [Source:MGI Symbol;Acc:MGI:1922554]
4930563I02Rik	-0.209591																																														ENSMUSG00000086112	RIKEN cDNA 4930563I02 gene [Source:MGI Symbol;Acc:MGI:1914909]
4930564B18Rik	-0.0818492																																														ENSMUSG00000022002	RIKEN cDNA 4930564B18 gene [Source:MGI Symbol;Acc:MGI:1922522]
4930564D02Rik	2.8117																																														ENSMUSG00000051788	RIKEN cDNA 4930564D02 gene [Source:MGI Symbol;Acc:MGI:1922519]
4930564G21Rik	1.46753																																														ENSMUSG00000084764	RIKEN cDNA 4930564G21 gene [Source:MGI Symbol;Acc:MGI:1922571]
4930564K09Rik	-1.15744																																														ENSMUSG00000086273	RIKEN cDNA 4930564K09 gene [Source:MGI Symbol;Acc:MGI:1925462]
4930565N06Rik	-0.202174																																														ENSMUSG00000084834	RIKEN cDNA 4930565N06 gene [Source:MGI Symbol;Acc:MGI:1915556]
4930566F21Rik	0.793928																																														ENSMUSG00000086967	RIKEN cDNA 4930566F21 gene [Source:MGI Symbol;Acc:MGI:1923094]
4930566N20Rik	-0.337842																																														ENSMUSG00000054773	RIKEN cDNA 4930566N20 gene [Source:MGI Symbol;Acc:MGI:1923174]
4930567H17Rik	-0.609094																																														ENSMUSG00000073141	RIKEN cDNA 4930567H17 gene [Source:MGI Symbol;Acc:MGI:3588249]
4930568D16Rik	0.179669																																														ENSMUSG00000026882	RIKEN cDNA 4930568D16 gene [Source:MGI Symbol;Acc:MGI:1923109]
4930568K20Rik	1.17193																																														ENSMUSG00000090220	RIKEN cDNA 4930568K20 gene [Source:MGI Symbol;Acc:MGI:1923177]
4930569F06Rik	-2.25241																																														ENSMUSG00000041512	RIKEN cDNA 4930569F06 gene [Source:MGI Symbol;Acc:MGI:1925305]
4930570D08Rik	0.0198996																																														ENSMUSG00000084875	RIKEN cDNA 4930570D08 gene [Source:MGI Symbol;Acc:MGI:1925475]
4930570G19Rik	0.3056																																														ENSMUSG00000085084	RIKEN cDNA 4930570G19 gene [Source:MGI Symbol;Acc:MGI:1923158]
4930570N18Rik	-1.77372																																														ENSMUSG00000089683	RIKEN cDNA 4930570N18 gene [Source:MGI Symbol;Acc:MGI:1925300]
4930570N19Rik	-1.30013																																														ENSMUSG00000090861	RIKEN cDNA 4930570N19 gene [Source:MGI Symbol;Acc:MGI:3642411]
4930571K23Rik	-0.310625																																														ENSMUSG00000090457	RIKEN cDNA 4930571K23 gene [Source:MGI Symbol;Acc:MGI:1923111]
4930571N24Rik	-0.591001																																														ENSMUSG00000086467	RIKEN cDNA 4930571N24 gene [Source:MGI Symbol;Acc:MGI:1925474]
4930572O03Rik	-0.837137																																														ENSMUSG00000069720	RIKEN cDNA 4930572O03 gene [Source:MGI Symbol;Acc:MGI:2441686]
4930577H14Rik	-0.558604																																														ENSMUSG00000087517	RIKEN cDNA 4930577H14 gene [Source:MGI Symbol;Acc:MGI:1925473]
4930577N17Rik	-0.973805																																														ENSMUSG00000087440	RIKEN cDNA 4930577N17 gene [Source:MGI Symbol;Acc:MGI:1914996]
4930578C19Rik	-0.943045																																														ENSMUSG00000037358	RIKEN cDNA 4930578C19 gene [Source:MGI Symbol;Acc:MGI:1923155]
4930578G10Rik	-2.36489																																														ENSMUSG00000054885	RIKEN cDNA 4930578G10 gene [Source:MGI Symbol;Acc:MGI:1923202]
4930578I06Rik	0.840991																																														ENSMUSG00000021961	RIKEN cDNA 4930578I06 gene [Source:MGI Symbol;Acc:MGI:1915000]
4930578I07Rik	-1.80169																																														ENSMUSG00000044480	RIKEN cDNA 4930578I07 gene [Source:MGI Symbol;Acc:MGI:1923142]
4930579C12Rik	-1.20004																																														ENSMUSG00000074146	RIKEN cDNA 4930579C12 gene [Source:MGI Symbol;Acc:MGI:2441687]
4930579D09Rik	-0.673673																																														ENSMUSG00000084971	RIKEN cDNA 4930579D09 gene [Source:MGI Symbol;Acc:MGI:1923154]
4930579F01Rik	0.887524																																														ENSMUSG00000012042	RIKEN cDNA 4930579F01 gene [Source:MGI Symbol;Acc:MGI:1914991]
4930579G18Rik	0.562309																																														ENSMUSG00000040840	RIKEN cDNA 4930579G18 gene [Source:MGI Symbol;Acc:MGI:1923163]
4930579G24Rik	0.94302																																														ENSMUSG00000027811	RIKEN cDNA 4930579G24 gene [Source:MGI Symbol;Acc:MGI:1923189]
4930579K19Rik	-0.545043																																														ENSMUSG00000051074	RIKEN cDNA 4930579K19 gene [Source:MGI Symbol;Acc:MGI:1923131]
4930579M01Rik	0.41936																																														ENSMUSG00000086190	RIKEN cDNA 4930579M01 gene [Source:MGI Symbol;Acc:MGI:1923153]
4930579O11Rik	-0.864572																																														ENSMUSG00000090732	RIKEN cDNA 4930579O11 gene [Source:MGI Symbol;Acc:MGI:1923126]
4930580A09Rik	0.182998																																														ENSMUSG00000085633	RIKEN cDNA 4930580A09 gene [Source:MGI Symbol;Acc:MGI:1923165]
4930581F22Rik	-0.955321																																														ENSMUSG00000070315	RIKEN cDNA 4930581F22 gene [Source:MGI Symbol;Acc:MGI:1926184]
4930583I09Rik	0.481967																																														ENSMUSG00000024088	RIKEN cDNA 4930583I09 gene [Source:MGI Symbol;Acc:MGI:1925307]
4930583K01Rik	-0.611129																																														ENSMUSG00000055159	RIKEN cDNA 4930583K01 gene [Source:MGI Symbol;Acc:MGI:1914995]
4930583P06Rik	1.75853																																														ENSMUSG00000086954	RIKEN cDNA 4930583P06 gene [Source:MGI Symbol;Acc:MGI:1923196]
4930584F24Rik	-0.515947																																														ENSMUSG00000029044	RIKEN cDNA 4930584F24 gene [Source:MGI Symbol;Acc:MGI:1923192]
4930586N03Rik	-0.963139																																														ENSMUSG00000087097	RIKEN cDNA 4930586N03 gene [Source:MGI Symbol;Acc:MGI:1923137]
4930587A21Rik	0.807716																																														ENSMUSG00000086009	RIKEN cDNA 4930587A21 gene [Source:MGI Symbol;Acc:MGI:1923146]
4930588K23Rik	2.59184																																														ENSMUSG00000075335	RIKEN cDNA 4930588K23 gene [Source:MGI Symbol;Acc:MGI:3588254]
4930589L23Rik	-0.596024																																														ENSMUSG00000068957	RIKEN cDNA 4930589L23 gene [Source:MGI Symbol;Acc:MGI:1923129]
4930589P08Rik	-1.92158																																														ENSMUSG00000085593	RIKEN cDNA 4930589P08 gene [Source:MGI Symbol;Acc:MGI:1914998]
4930590J08Rik	-0.291008																																														ENSMUSG00000034063	RIKEN cDNA 4930590J08 gene [Source:MGI Symbol;Acc:MGI:2685917]
4930591A17Rik	-1.42214	-0.557189	-0.14256	-0.759463	2.40315	2.11168	1.28735	-0.120872	-0.499648	-1.63254	2.61491	0.96047	1.49019	-0.794145	-0.431104	0.656042	0.343648	-0.582871	-2.34417	0.348506	-0.65209	-1.32266	-0.399038																								ENSMUSG00000039138	RIKEN cDNA 4930591A17 gene [Source:MGI Symbol;Acc:MGI:1915425]
4930593C16Rik	0.714354																																														ENSMUSG00000086365	RIKEN cDNA 4930593C16 gene [Source:MGI Symbol;Acc:MGI:1925310]
4930594M22Rik	0.365567																																														ENSMUSG00000075463	RIKEN cDNA 4930594M22 gene [Source:MGI Symbol;Acc:MGI:1925478]
4930594O21Rik	0.0990921																																														ENSMUSG00000085677	RIKEN cDNA 4930594O21 gene [Source:MGI Symbol;Acc:MGI:1923197]
4930595D18Rik	0.558052																																														ENSMUSG00000083193	RIKEN cDNA 4930595D18 gene [Source:MGI Symbol;Acc:MGI:1925312]
4930595M18Rik	-0.0699792																																														ENSMUSG00000060673	RIKEN cDNA 4930595M18 gene [Source:MGI Symbol;Acc:MGI:3045300]
4930596D02Rik	-0.41082																																														ENSMUSG00000041068	RIKEN cDNA 4930596D02 gene [Source:MGI Symbol;Acc:MGI:3588288]
4930596I21Rik	0.670373																																														ENSMUSG00000086113	RIKEN cDNA 4930596I21 gene [Source:MGI Symbol;Acc:MGI:1925479]
4930596M17Rik	0.502615																																														ENSMUSG00000084995	RIKEN cDNA 4930596M17 gene [Source:MGI Symbol;Acc:MGI:1922634]
4930597A21Rik	-0.425144																																														ENSMUSG00000086501	RIKEN cDNA 4930597A21 gene [Source:MGI Symbol;Acc:MGI:1922639]
4930597O21Rik	0.973738																																														ENSMUSG00000053442	RIKEN cDNA 4930597O21 gene [Source:MGI Symbol;Acc:MGI:1922623]
4930599N23Rik	-2.35978																																														ENSMUSG00000073144	RIKEN cDNA 4930599N23 gene [Source:MGI Symbol;Acc:MGI:1922629]
4931400O07Rik	-1.19655																																														ENSMUSG00000031194	RIKEN cDNA 4931400O07 gene [Source:MGI Symbol;Acc:MGI:1918186]
4931403E22Rik	-1.50164																																														ENSMUSG00000093772	RIKEN cDNA 4931403E22 gene [Source:MGI Symbol;Acc:MGI:1918192]
4931403M11Rik	1.19535																																														ENSMUSG00000038792	RIKEN cDNA 4931403M11 gene [Source:MGI Symbol;Acc:MGI:1918205]
4931406B18Rik	-0.0593637																																														ENSMUSG00000013353	RIKEN cDNA 4931406B18 gene [Source:MGI Symbol;Acc:MGI:1921304]
4931406C07Rik	-2.23627	-1.96309	-0.99203	-1.06008	-2.38109	-2.00565	-2.42372	-2.51119	-0.894784	-0.699294	-2.21777	-2.65504	-0.207129	-0.437731	-2.49099	-1.16572	-2.07827	-2.69103	-2.07307	-2.6325	0.153068	-1.81276	-1.14665																								ENSMUSG00000031938	RIKEN cDNA 4931406C07 gene [Source:MGI Symbol;Acc:MGI:1918234]
4931406G06Rik	0.675539	-0.446876	0.45832	-1.18422	2.19187	-0.257603	-0.151419	0.482918	-0.00638099	1.07372	-2.48114	1.22433	-1.49089	-0.214117	1.42681	-0.101593	0.974208	1.81523	1.25368	-1.37627	-0.811179	-1.37077	1.0316																								ENSMUSG00000085398	RIKEN cDNA 4931406G06 gene [Source:MGI Symbol;Acc:MGI:1918228]
4931406P16Rik	0.330867																																														ENSMUSG00000066571	RIKEN cDNA 4931406P16 gene [Source:MGI Symbol;Acc:MGI:1924311]
4931408C20Rik	-1.61801																																														ENSMUSG00000073722	RIKEN cDNA 4931408C20 gene [Source:MGI Symbol;Acc:MGI:3588222]
4931409K22Rik	-0.851171																																														ENSMUSG00000038199	RIKEN cDNA 4931409K22 gene [Source:MGI Symbol;Acc:MGI:3045319]
4931413I07Rik	0.999259																																														ENSMUSG00000092602	RIKEN cDNA 4931413I07 gene [Source:MGI Symbol;Acc:MGI:2148502]
4931413K12Rik	1.77198																																														ENSMUSG00000085088	RIKEN cDNA 4931413K12 gene [Source:MGI Symbol;Acc:MGI:1918237]
4931414P19Rik	-0.219151																																														ENSMUSG00000022179	RIKEN cDNA 4931414P19 gene [Source:MGI Symbol;Acc:MGI:1921609]
4931415C17Rik	-0.443922																																														ENSMUSG00000054910	RIKEN cDNA 4931415C17 gene [Source:MGI Symbol;Acc:MGI:1918216]
4931417E11Rik	1.55178	-0.46635	1.52446	-1.34316	0.435368	1.47767	1.01177	-1.26157	-1.7743	0.237099	-0.250272	0.752608	1.35964	0.429754	-0.192224	-0.323942	1.27303	-0.738371	0.432815	-1.61368	-2.89654	-0.992892	-0.585634																								ENSMUSG00000056197	RIKEN cDNA 4931417E11 gene [Source:MGI Symbol;Acc:MGI:1913990]
4931422A03Rik	-0.109649																																														ENSMUSG00000046085	RIKEN cDNA 4931422A03 gene [Source:MGI Symbol;Acc:MGI:1918236]
4931423N10Rik	-0.724773																																														ENSMUSG00000026774	RIKEN cDNA 4931423N10 gene [Source:MGI Symbol;Acc:MGI:1918231]
4931428F04Rik	-0.49943																																														ENSMUSG00000014837	RIKEN cDNA 4931428F04 gene [Source:MGI Symbol;Acc:MGI:1921606]
4931428L18Rik	0.34129																																														ENSMUSG00000086727	RIKEN cDNA 4931428L18 gene [Source:MGI Symbol;Acc:MGI:1918238]
4931429I11Rik	-0.532837																																														ENSMUSG00000032023	RIKEN cDNA 4931429I11 gene [Source:MGI Symbol;Acc:MGI:1918239]
4931429L15Rik	1.27353																																														ENSMUSG00000056617	RIKEN cDNA 4931429L15 gene [Source:MGI Symbol;Acc:MGI:1921611]
4931429P17Rik	1.7836																																														ENSMUSG00000047324	RIKEN cDNA 4931429P17 gene [Source:MGI Symbol;Acc:MGI:1918221]
4931431C16Rik	0.148973																																														ENSMUSG00000055061	RIKEN cDNA 4931431C16 gene [Source:MGI Symbol;Acc:MGI:1921614]
4931431F19Rik	0.766523																																														ENSMUSG00000055643	RIKEN cDNA 4931431F19 gene [Source:MGI Symbol;Acc:MGI:1918230]
4931440F15Rik	0.26887																																														ENSMUSG00000078157	RIKEN cDNA 4931440F15 gene [Source:MGI Symbol;Acc:MGI:2441689]
4931440L10Rik	0.211967																																														ENSMUSG00000046367	RIKEN cDNA 4931440L10 gene [Source:MGI Symbol;Acc:MGI:1918251]
4931440P22Rik	-2.35621	-1.79408	-2.35201	0.299728	0.896381	0.79215	-1.44435	-1.54319	-0.554023	-0.936039	-1.02851	1.36917	0.868348	-0.753727	1.74662	0.880148	-1.41136	-0.378998	0.103979	-2.57494	-1.22239	-0.410524	-0.075548																								ENSMUSG00000074580	RIKEN cDNA 4931440P22 gene [Source:MGI Symbol;Acc:MGI:1918254]
4932411E22Rik	-3.10124																																														ENSMUSG00000047490	RIKEN cDNA 4932411E22 gene [Source:MGI Symbol;Acc:MGI:3045332]
4932411N23Rik	0.616619																																														ENSMUSG00000058670	RIKEN cDNA 4932411N23 gene [Source:MGI Symbol;Acc:MGI:3045322]
4932412D23Rik	0.336721																																														ENSMUSG00000075070	RIKEN cDNA 4932412D23 gene [Source:MGI Symbol;Acc:MGI:1922972]
4932414J04Rik	-0.517328																																														ENSMUSG00000078962	RIKEN cDNA 4932414J04 gene [Source:MGI Symbol;Acc:MGI:3605619]
4932414N04Rik	0.444019																																														ENSMUSG00000079324	RIKEN cDNA 4932414N04 gene [Source:MGI Symbol;Acc:MGI:1922971]
4932415D10Rik	1.62131																																														ENSMUSG00000044581	RIKEN cDNA 4932415D10 gene [Source:MGI Symbol;Acc:MGI:3045298]
4932415M13Rik	0.203317																																														ENSMUSG00000062036	RIKEN cDNA 4932415M13 gene [Source:MGI Symbol;Acc:MGI:3608328]
4932416K20Rik	0.978768																																														ENSMUSG00000069925	RIKEN cDNA 4932416K20 gene [Source:MGI Symbol;Acc:MGI:3045271]
4932418E24Rik	-0.181871																																														ENSMUSG00000048038	RIKEN cDNA 4932418E24 gene [Source:MGI Symbol;Acc:MGI:3045295]
4932427H20Rik	1.76725																																														ENSMUSG00000097865	RIKEN cDNA 4932427H20 gene [Source:MGI Symbol;Acc:MGI:3641919]
4932429P05Rik	-0.0605584																																														ENSMUSG00000079513	RIKEN cDNA 4932429P05 gene [Source:MGI Symbol;Acc:MGI:3588287]
4932431P20Rik	1.11433																																														ENSMUSG00000074224	RIKEN cDNA 4932431P20 gene [Source:MGI Symbol;Acc:MGI:2149781]
4932435O22Rik	0.142018																																														ENSMUSG00000062391	RIKEN cDNA 4932435O22 gene [Source:MGI Symbol;Acc:MGI:2442791]
4932438A13Rik	-0.856042	-2.5399	0.0223208	0.988895	0.208087	-0.652162	0.129258	-1.96317	-0.320094	-1.01917	0.153966	-2.54775	0.806868	-0.853637	-1.0676	-0.153537	-0.76841	0.453586	-2.95417	-0.576933	1.33299	0.712695	-1.13856																								ENSMUSG00000037270	RIKEN cDNA 4932438A13 gene [Source:MGI Symbol;Acc:MGI:2444631]
4932438H23Rik	-2.12372	-1.38679	-0.33603	0.205341	1.25766	-0.945985	-0.488825	2.67367	-1.73155	-0.18905	0.0363182	0.899965	-1.1073	0.0648601	0.722297	-0.0856969	-0.933513	1.75653	0.527543	-0.713371	-0.668467	0.525622	0.273402																								ENSMUSG00000039851	RIKEN cDNA 4932438H23 gene [Source:MGI Symbol;Acc:MGI:1921637]
4932442E05Rik	0.0554212																																														ENSMUSG00000050709	RIKEN cDNA 4932442E05 gene [Source:MGI Symbol;Acc:MGI:1921665]
4932442L08Rik	-0.86791																																														ENSMUSG00000043549	RIKEN cDNA 4932442L08 gene [Source:MGI Symbol;Acc:MGI:1921682]
4932443I19Rik	0.942292																																														ENSMUSG00000090336	RIKEN cDNA 4932443I19 gene [Source:MGI Symbol;Acc:MGI:2685952]
4932443L11Rik	0.80599																																														ENSMUSG00000086805	RIKEN cDNA 4932443L11 gene [Source:MGI Symbol;Acc:MGI:1926149]
4932702P03Rik	-1.04495																																														ENSMUSG00000086796	RIKEN cDNA 4932702P03 gene [Source:MGI Symbol;Acc:MGI:1921673]
4933400A11Rik	-0.039627	0.154459	-0.95033	-1.73393	-0.497288	-2.71258	-0.718185	-0.494942	0.0148411	-1.20883	1.97193	-0.667357	0.615161	1.87494	1.0252	0.684156	0.722324	0.501608	0.540907	-0.622275	-2.85993	-1.8102	0.941038																								ENSMUSG00000055357	RIKEN cDNA 4933400A11 gene [Source:MGI Symbol;Acc:MGI:1913997]
4933400F03Rik	-0.934431																																														ENSMUSG00000085837	RIKEN cDNA 4933400F03 gene [Source:MGI Symbol;Acc:MGI:1918263]
4933401B06Rik	1.97689																																														ENSMUSG00000055700	RIKEN cDNA 4933401B06 gene [Source:MGI Symbol;Acc:MGI:1918261]
4933401P06Rik	-1.06389																																														ENSMUSG00000087487	RIKEN cDNA 4933401P06 gene [Source:MGI Symbol;Acc:MGI:1918304]
4933402D24Rik	-0.814798																																														ENSMUSG00000025961	RIKEN cDNA 4933402D24 gene [Source:MGI Symbol;Acc:MGI:1921676]
4933402E13Rik	-0.0636667																																														ENSMUSG00000045330	RIKEN cDNA 4933402E13 gene [Source:MGI Symbol;Acc:MGI:1921687]
4933402J07Rik	-1.82093																																														ENSMUSG00000069971	RIKEN cDNA 4933402J07 gene [Source:MGI Symbol;Acc:MGI:3607717]
4933402N03Rik	0.201749																																														ENSMUSG00000013668	RIKEN cDNA 4933402N03 gene [Source:MGI Symbol;Acc:MGI:1914681]
4933402N22Rik	-1.92741																																														ENSMUSG00000067848	RIKEN cDNA 4933402N22 gene [Source:MGI Symbol;Acc:MGI:3703021]
4933402P03Rik	0.848701																																														ENSMUSG00000044084	RIKEN cDNA 4933402P03 gene [Source:MGI Symbol;Acc:MGI:1918293]
4933403O03Rik	0.453354																																														ENSMUSG00000075046	RIKEN cDNA 4933403O03 gene [Source:MGI Symbol;Acc:MGI:1921649]
4933403O08Rik	0.389817																																														ENSMUSG00000079460	RIKEN cDNA 4933403O08 gene [Source:MGI Symbol;Acc:MGI:1918280]
4933404K08Rik	1.47133																																														ENSMUSG00000085122	RIKEN cDNA 4933404K08 gene [Source:MGI Symbol;Acc:MGI:1921311]
4933405E24Rik	0.0569561																																														ENSMUSG00000086209	RIKEN cDNA 4933405E24 gene [Source:MGI Symbol;Acc:MGI:1918306]
4933405L10Rik	-0.332398																																														ENSMUSG00000013158	RIKEN cDNA 4933405L10 gene [Source:MGI Symbol;Acc:MGI:1918296]
4933406D12Rik	0.737711																																														ENSMUSG00000085796	RIKEN cDNA 4933406D12 gene [Source:MGI Symbol;Acc:MGI:1921315]
4933406F09Rik	0.582872																																														ENSMUSG00000090585	RIKEN cDNA 4933406F09 gene [Source:MGI Symbol;Acc:MGI:1918289]
4933406G16Rik	0.108732																																														ENSMUSG00000086025	RIKEN cDNA 4933406G16 gene [Source:MGI Symbol;Acc:MGI:1921309]
4933406I18Rik	-0.661989																																														ENSMUSG00000087475	RIKEN cDNA 4933406I18 gene [Source:MGI Symbol;Acc:MGI:1918295]
4933406J08Rik	0.655048																																														ENSMUSG00000027229	RIKEN cDNA 4933406J08 gene [Source:MGI Symbol;Acc:MGI:1921651]
4933406J10Rik	-0.291618																																														ENSMUSG00000086690	RIKEN cDNA 4933406J10 gene [Source:MGI Symbol;Acc:MGI:1921308]
4933406K04Rik	-0.330007																																														ENSMUSG00000085820	RIKEN cDNA 4933406K04 gene [Source:MGI Symbol;Acc:MGI:1918283]
4933406M09Rik	0.987281																																														ENSMUSG00000050526	RIKEN cDNA 4933406M09 gene [Source:MGI Symbol;Acc:MGI:3045320]
4933406P04Rik	-0.552829																																														ENSMUSG00000069713	RIKEN cDNA 4933406P04 gene [Source:MGI Symbol;Acc:MGI:1921670]
4933407E24Rik	0.0758295																																														ENSMUSG00000073759	RIKEN cDNA 4933407E24 gene [Source:MGI Symbol;Acc:MGI:1918352]
4933407I08Rik	0.587217																																														ENSMUSG00000084959	RIKEN cDNA 4933407I08 gene [Source:MGI Symbol;Acc:MGI:1918259]
4933407K13Rik	0.0471433																																														ENSMUSG00000087396	RIKEN cDNA 4933407K13 gene [Source:MGI Symbol;Acc:MGI:1921646]
4933407L21Rik	-1.30245																																														ENSMUSG00000026224	RIKEN cDNA 4933407L21 gene [Source:MGI Symbol;Acc:MGI:1918391]
4933408B17Rik	1.49546																																														ENSMUSG00000049357	RIKEN cDNA 4933408B17 gene [Source:MGI Symbol;Acc:MGI:3045347]
4933408J17Rik	1.39028																																														ENSMUSG00000097407	RIKEN cDNA 4933408J17 gene [Source:MGI Symbol;Acc:MGI:1921704]
4933408N05Rik	2.21291																																														ENSMUSG00000084848	RIKEN cDNA 4933408N05 gene [Source:MGI Symbol;Acc:MGI:1918372]
4933409G03Rik	0.051965																																														ENSMUSG00000053896	RIKEN cDNA 4933409G03 gene [Source:MGI Symbol;Acc:MGI:3045336]
4933411G06Rik	0.0902046	0.127121	0.0926045	-0.108617	0.72784	1.2832	0.734988	-0.145332	-0.755713	-0.516837	0.473664	2.06125	-0.803679	-0.630966	0.104954	0.496304	-1.23043	-1.17374	-2.83151	1.39086	-0.272392	0.136503	1.09829																								ENSMUSG00000062224	RIKEN cDNA 4933411G06 gene [Source:MGI Symbol;Acc:MGI:1918340]
4933411G11Rik	-0.169746																																														ENSMUSG00000029586	RIKEN cDNA 4933411G11Rik gene [Source:MGI Symbol;Acc:MGI:3612701]
4933411K16Rik	0.219512																																														ENSMUSG00000090369	RIKEN cDNA 4933411K16 gene [Source:MGI Symbol;Acc:MGI:1914015]
4933411K20Rik	-2.21093	0.621246	0.135189	0.109968	0.125186	0.61684	-2.30102	0.149915	0.595022	0.960616	-0.307983	0.705261	0.426915	-0.786909	-0.0859478	0.628582	0.615806	1.01562	-2.83442	-1.09266	1.67338	0.191553	0.262542																								ENSMUSG00000031631	RIKEN cDNA 4933411K20 gene [Source:MGI Symbol;Acc:MGI:1914006]
4933411O13Rik	0.465168																																														ENSMUSG00000045178	RIKEN cDNA 4933411O13 gene [Source:MGI Symbol;Acc:MGI:1918385]
4933412E24Rik	0.468903																																														ENSMUSG00000071749	RIKEN cDNA 4933412E24 gene [Source:MGI Symbol;Acc:MGI:1918338]
4933413C19Rik	-1.72143																																														ENSMUSG00000089952	RIKEN cDNA 4933413C19 gene [Source:MGI Symbol;Acc:MGI:1921702]
4933413G19Rik	-0.323629	-1.95011	-0.726048	0.396912	2.65802	-0.148615	-0.0776905	-0.116181	-0.939089	0.6784	0.33855	0.722293	0.86849	2.62768	0.745775	2.02984	-1.04762	-0.435587	-0.204127	0.405494	-0.322143	-0.841126	2.15689																								ENSMUSG00000079304	RIKEN cDNA 4933413G19 gene [Source:MGI Symbol;Acc:MGI:1918399]
4933413J09Rik	-1.85044																																														ENSMUSG00000021874	RIKEN cDNA 4933413J09 gene [Source:MGI Symbol;Acc:MGI:1918356]
4933413L06Rik	-1.42824																																														ENSMUSG00000079048	RIKEN cDNA 4933413L06 gene [Source:MGI Symbol;Acc:MGI:1918350]
4933414I15Rik	-0.645581																																														ENSMUSG00000072983	RIKEN cDNA 4933414I15 gene [Source:MGI Symbol;Acc:MGI:1918374]
4933415D12Rik	-0.705586																																														ENSMUSG00000087302	RIKEN cDNA 4933415D12 gene [Source:MGI Symbol;Acc:MGI:1918330]
4933415F23Rik	-0.156831	-0.468902	1.00836	-0.823728	1.30409	1.36119	2.38897	-0.262857	-0.263448	-1.05931	0.235364	-0.82592	0.53102	-1.13368	0.116395	-2.00724	0.105136	1.26336	0.562239	-1.18593	-0.89778	2.82648	-0.541761																								ENSMUSG00000073730	RIKEN cDNA 4933415F23 gene [Source:MGI Symbol;Acc:MGI:1914005]
4933416C03Rik	-1.08293																																														ENSMUSG00000074734	RIKEN cDNA 4933416C03 gene [Source:MGI Symbol;Acc:MGI:3588269]
4933416E03Rik	0.953275																																														ENSMUSG00000085198	RIKEN cDNA 4933416E03 gene [Source:MGI Symbol;Acc:MGI:1918331]
4933416E14Rik	0.873029																																														ENSMUSG00000086996	RIKEN cDNA 4933416E14 gene [Source:MGI Symbol;Acc:MGI:1918430]
4933416I08Rik	0.342051																																														ENSMUSG00000071763	RIKEN cDNA 4933416I08 gene [Source:MGI Symbol;Acc:MGI:1918409]
4933417A18Rik	0.184602	-0.507042	-0.116925	-1.62422	-0.899146	-0.519334	0.971913	1.40558	-0.670035	0.862732	0.929418	0.735206	1.42763	1.94846	2.1791	-1.2173	-0.357792	-1.04441	0.254364	0.493021	0.105787	-2.27979	-0.0358241																								ENSMUSG00000021415	RIKEN cDNA 4933417A18 gene [Source:MGI Symbol;Acc:MGI:1914011]
4933421A08Rik	-1.26683																																														ENSMUSG00000086443	RIKEN cDNA 4933421A08 gene [Source:MGI Symbol;Acc:MGI:1918347]
4933421I07Rik	2.60931	-2.44589	-0.2005	-1.14386	1.24706	0.791406	2.13066	0.992415	-1.34098	-0.63046	1.0232	0.965173	2.16067	1.58564	0.648372	-0.867222	0.0598795	0.106763	-1.16025	2.23622	-2.44032	1.65537	0.257425																								ENSMUSG00000030463	RIKEN cDNA 4933421I07 gene [Source:MGI Symbol;Acc:MGI:1918412]
4933421O10Rik	-2.17738																																														ENSMUSG00000085037	RIKEN cDNA 4933421O10 gene [Source:MGI Symbol;Acc:MGI:1918323]
4933422H20Rik	-0.171339																																														ENSMUSG00000070332	RIKEN cDNA 4933422H20 gene [Source:MGI Symbol;Acc:MGI:3588186]
4933423P22Rik	0.448887																																														ENSMUSG00000085471	RIKEN cDNA 4933423P22 gene [Source:MGI Symbol;Acc:MGI:1918408]
4933424L21Rik	1.49446																																														ENSMUSG00000085719	RIKEN cDNA 4933424L21 gene [Source:MGI Symbol;Acc:MGI:1926012]
4933424M12Rik	0.590463																																														ENSMUSG00000087289	RIKEN cDNA 4933424M12 gene [Source:MGI Symbol;Acc:MGI:1914798]
4933425H06Rik	-0.815397																																														ENSMUSG00000085785	RIKEN cDNA 4933425H06 gene [Source:MGI Symbol;Acc:MGI:1914010]
4933425L06Rik	1.82691	0.561577	-1.29896	-1.37285	1.71696	-0.590136	0.203227	2.59629	0.126522	1.64445	-1.63651	1.14531	-0.4977	-0.699782	0.0125326	0.148505	1.33401	-2.36261	-0.519908	-0.501784	-2.74769	0.634536	0.193793																								ENSMUSG00000021718	RIKEN cDNA 4933425L06 gene [Source:MGI Symbol;Acc:MGI:1914013]
4933426D04Rik	1.39092																																														ENSMUSG00000086446	RIKEN cDNA 4933426D04 gene [Source:MGI Symbol;Acc:MGI:1918411]
4933426K07Rik	1.40587																																														ENSMUSG00000086933	RIKEN cDNA 4933426K07 gene [Source:MGI Symbol;Acc:MGI:1918404]
4933426M11Rik	1.31323	2.15033	0.619506	1.55905	0.14468	0.382473	-0.865394	1.55796	0.607115	1.72574	0.175589	1.4642	0.227078	1.45164	1.71165	3.09	1.62924	0.356091	2.60343	3.26872	-0.289158	-0.0413601	0.940617																								ENSMUSG00000021133	RIKEN cDNA 4933426M11 gene [Source:MGI Symbol;Acc:MGI:2444661]
4933427D06Rik	0.746301																																														ENSMUSG00000055403	RIKEN cDNA 4933427D06 gene [Source:MGI Symbol;Acc:MGI:3026922]
4933427D14Rik	-1.08126																																														ENSMUSG00000020807	RIKEN cDNA 4933427D14 gene [Source:MGI Symbol;Acc:MGI:1921727]
4933427E11Rik	-0.604391																																														ENSMUSG00000044276	RIKEN cDNA 4933427E11 gene [Source:MGI Symbol;Acc:MGI:1914019]
4933427E13Rik	-0.778741																																														ENSMUSG00000033015	RIKEN cDNA 4933427E13 gene [Source:MGI Symbol;Acc:MGI:1918484]
4933427G17Rik	0.172602																																														ENSMUSG00000030877	RIKEN cDNA 4933427G17 gene [Source:MGI Symbol;Acc:MGI:1921716]
4933427G23Rik	1.62454																																														ENSMUSG00000086697	RIKEN cDNA 4933427G23 gene [Source:MGI Symbol;Acc:MGI:3036235]
4933427I04Rik	0.00198447																																														ENSMUSG00000073761	Riken cDNA 4933427I04 gene [Source:MGI Symbol;Acc:MGI:3613760]
4933427I22Rik	0.555171																																														ENSMUSG00000085928	RIKEN cDNA 4933427I22 gene [Source:MGI Symbol;Acc:MGI:1918485]
4933427J07Rik	1.21677																																														ENSMUSG00000087267	RIKEN cDNA 4933427J07 gene [Source:MGI Symbol;Acc:MGI:1918470]
4933428C19Rik	0.0367297																																														ENSMUSG00000086355	RIKEN cDNA 4933428C19 gene [Source:MGI Symbol;Acc:MGI:1918543]
4933428G20Rik	-1.34996	-1.57676	-1.59636	-0.499724	0.114046	0.0786751	0.678668	1.03174	0.111103	-0.253775	-0.922516	0.114106	-0.0911418	-1.08529	1.4941	0.651992	0.490368	0.793636	0.910513	0.71893	0.847264	-0.219237	-1.38718																								ENSMUSG00000047988	RIKEN cDNA 4933428G20 gene [Source:MGI Symbol;Acc:MGI:1918475]
4933428M09Rik	0.527427																																														ENSMUSG00000042525	RIKEN cDNA 4933428M09 gene [Source:MGI Symbol;Acc:MGI:1918498]
4933430I17Rik	-0.0173984																																														ENSMUSG00000058046	RIKEN cDNA 4933430I17 gene [Source:MGI Symbol;Acc:MGI:3045314]
4933430M04Rik	0.43564																																														ENSMUSG00000086892	RIKEN cDNA 4933430M04 gene [Source:MGI Symbol;Acc:MGI:1918566]
4933431E20Rik	-1.25053	-0.171137	-1.95742	-0.141373	-1.58512	-1.78346	-3.01492	1.00634	-1.4694	-1.3616	-0.486316	-3.1054	-0.292195	1.52626	-2.03298	-0.137611	-1.5708	-1.36641	-3.03833	-2.8342	-1.99671	-1.78248	-1.7167																								ENSMUSG00000086968	RIKEN cDNA 4933431E20 gene [Source:MGI Symbol;Acc:MGI:3584041]
4933431K23Rik	2.02035																																														ENSMUSG00000086451	RIKEN cDNA 4933431K23 gene [Source:MGI Symbol;Acc:MGI:1921725]
4933433C11Rik	0.335438																																														ENSMUSG00000036770	RIKEN cDNA 4933433C11 gene [Source:MGI Symbol;Acc:MGI:1921722]
4933433P16Rik	1.05871																																														ENSMUSG00000087164	RIKEN cDNA 4933433P16 gene [Source:MGI Symbol;Acc:MGI:1918544]
4933434E20Rik	-0.496311	-2.85396	-0.511121	-0.993757	0.317993	-1.45015	-2.12884	-1.29553	-0.0207516	-0.532621	-0.0314704	0.022123	-0.112725	-1.16276	-0.961549	-0.80873	-0.459817	-0.654487	-1.54694	-3.01088	1.47346	-1.2907	-0.925295																								ENSMUSG00000027942	RIKEN cDNA 4933434E20 gene [Source:MGI Symbol;Acc:MGI:1914027]
4933434I20Rik	-0.465013	-0.607961	-0.0139858	-0.765251	-1.22994	-0.940005	-0.527307	-0.305849	1.43109	0.126154	1.56503	0.644634	-0.145164	-0.774804	0.481462	-0.064615	-0.180829	-0.769102	-0.0920333	0.408	-0.228413	-0.827341	0.767805																								ENSMUSG00000035057	RIKEN cDNA 4933434I20 gene [Source:MGI Symbol;Acc:MGI:1914805]
4933434M16Rik	-1.18941																																														ENSMUSG00000020624	RIKEN cDNA 4933434M16 gene [Source:MGI Symbol;Acc:MGI:1918453]
4933435F18Rik	0.764448																																														ENSMUSG00000086978	RIKEN cDNA 4933435F18 gene [Source:MGI Symbol;Acc:MGI:1918570]
4933436C20Rik	0.36625																																														ENSMUSG00000031736	RIKEN cDNA 4933436C20 gene [Source:MGI Symbol;Acc:MGI:1918546]
4933436I01Rik	0.128627	0.994931	-0.0784348	0.117148	-1.71887	-0.34489	0.269492	1.0703	0.63181	-1.08119	1.56076	1.4781	1.5243	-0.204542	-0.0751916	-0.542005	-2.29499	0.135687	0.0365996	1.68571	-2.55107	-0.355182	-0.125507																								ENSMUSG00000025288	RIKEN cDNA 4933436I01 gene [Source:MGI Symbol;Acc:MGI:1914030]
4933437N03Rik	1.32811																																														ENSMUSG00000086953	RIKEN cDNA 4933437N03 gene [Source:MGI Symbol;Acc:MGI:1914033]
4933438A12Rik	-0.15734																																														ENSMUSG00000086160	RIKEN cDNA 4933438A12 gene [Source:MGI Symbol;Acc:MGI:1918493]
4933438K21Rik	0.488091																																														ENSMUSG00000093617	RIKEN cDNA 4933438K21 gene [Source:MGI Symbol;Acc:MGI:1918520]
4933439C10Rik	-0.0128701																																														ENSMUSG00000072893	RIKEN cDNA 4933439C10 gene [Source:MGI Symbol;Acc:MGI:1921726]
4933439K11Rik	-2.90694																																														ENSMUSG00000085184	RIKEN cDNA 4933439K11 gene [Source:MGI Symbol;Acc:MGI:1918569]
4933440M02Rik	1.15029																																														ENSMUSG00000045928	RIKEN cDNA 4933440M02 gene [Source:MGI Symbol;Acc:MGI:1918458]
4933440N22Rik	0.197354																																														ENSMUSG00000042087	RIKEN cDNA 4933440N22 gene [Source:MGI Symbol;Acc:MGI:1921721]
5031410I06Rik	-1.73552																																														ENSMUSG00000051940	RIKEN cDNA 5031410I06 gene [Source:MGI Symbol;Acc:MGI:3036277]
5031414D18Rik	-0.0472934																																														ENSMUSG00000034959	RIKEN cDNA 5031414D18 gene [Source:MGI Symbol;Acc:MGI:2685590]
5031425E22Rik	2.75483																																														ENSMUSG00000073147	RIKEN cDNA 5031425E22 gene [Source:MGI Symbol;Acc:MGI:1923227]
5031425F14Rik	0.165036																																														ENSMUSG00000085129	RIKEN cDNA 5031425F14 gene [Source:MGI Symbol;Acc:MGI:2442533]
5031434C07Rik	0.498278																																														ENSMUSG00000044574	RIKEN cDNA 5031434C07 gene [Source:MGI Symbol;Acc:MGI:2442810]
5031439G07Rik	0.458241	-1.13212	-2.79789	-2.8734	-2.15235	-1.48641	-3.28879	-1.73805	-3.06574	2.38648	-2.76196	-2.18483	-0.0757963	-0.032829	-1.66376	0.79646	-2.4218	-2.3824	-1.61344	-2.37675	-1.47716	-1.14552	-1.29886																								ENSMUSG00000036046	RIKEN cDNA 5031439G07 gene [Source:MGI Symbol;Acc:MGI:2444899]
5033411D12Rik	-2.26339	-0.498832	-0.972609	-0.25942	-1.69381	0.0532084	-1.60339	1.78611	-0.94309	1.71255	0.461284	-1.16539	-0.246081	0.0481727	2.05732	0.921343	-0.0137802	-1.12039	0.35212	-0.267877	1.56113	-1.14685	0.644841																								ENSMUSG00000055137	RIKEN cDNA 5033411D12 gene [Source:MGI Symbol;Acc:MGI:1923221]
5033430I15Rik	1.22408																																														ENSMUSG00000038152	RIKEN cDNA 5033430I15 gene [Source:MGI Symbol;Acc:MGI:1923250]
5133400J02Rik	1.19931																																														ENSMUSG00000086646	RIKEN cDNA 5133400J02 gene [Source:MGI Symbol;Acc:MGI:1918547]
5330411J11Rik	0.787923																																														ENSMUSG00000087455	RIKEN cDNA 5330411J11 gene [Source:MGI Symbol;Acc:MGI:1923926]
5330413P13Rik	-0.566308																																														ENSMUSG00000086822	RIKEN cDNA 5330413P13 gene [Source:MGI Symbol;Acc:MGI:3041161]
5330416C01Rik	2.57563																																														ENSMUSG00000054944	RIKEN cDNA 5330416C01 gene [Source:MGI Symbol;Acc:MGI:2685378]
5330417C22Rik	-1.15091	-0.988241	1.80644	-0.826034	1.91161	1.76815	0.758403	-0.904167	-0.358716	2.66329	-0.857376	0.391832	0.621823	1.22323	2.03972	0.401326	-0.00229634	0.0672811	-0.99568	2.71412	-0.677956	0.386619	-0.00309594																								ENSMUSG00000040412	RIKEN cDNA 5330417C22 gene [Source:MGI Symbol;Acc:MGI:1923930]
5330426P16Rik	1.79889																																														ENSMUSG00000022639	RIKEN cDNA 5330426P16 gene [Source:MGI Symbol;Acc:MGI:1915440]
5330429C05Rik	-1.24378																																														ENSMUSG00000085896	RIKEN cDNA 5330429C05 gene [Source:MGI Symbol;Acc:MGI:1925321]
5330430P22Rik	-0.721537																																														ENSMUSG00000085255	RIKEN cDNA 5330430P22 gene [Source:MGI Symbol;Acc:MGI:1915441]
5330434G04Rik	1.264																																														ENSMUSG00000087620	RIKEN cDNA 5330434G04 gene [Source:MGI Symbol;Acc:MGI:1925519]
5330438D12Rik	-0.475795																																														ENSMUSG00000052291	RIKEN cDNA 5330438D12 gene [Source:MGI Symbol;Acc:MGI:3026931]
5330438I03Rik	-0.245819																																														ENSMUSG00000091393	RIKEN cDNA 5330438I03 gene [Source:MGI Symbol;Acc:MGI:2685831]
5330439A09Rik	1.28162																																														ENSMUSG00000089708	RIKEN cDNA 5330439A09 gene [Source:MGI Symbol;Acc:MGI:1924353]
5430401F13Rik	-0.859104																																														ENSMUSG00000094113	RIKEN cDNA 5430401F13 gene [Source:MGI Symbol;Acc:MGI:1918642]
5430402O13Rik	-1.40936																																														ENSMUSG00000085776	RIKEN cDNA 5430402O13 gene [Source:MGI Symbol;Acc:MGI:1918631]
5430403G16Rik	-1.84345																																														ENSMUSG00000072763	RIKEN cDNA 5430403G16 gene [Source:MGI Symbol;Acc:MGI:1924450]
5430405H02Rik	1.50679																																														ENSMUSG00000085741	RIKEN cDNA 5430405H02 gene [Source:MGI Symbol;Acc:MGI:1921737]
5430416O09Rik	2.69																																														ENSMUSG00000028475	RIKEN cDNA 5430416O09 gene [Source:MGI Symbol;Acc:MGI:1918656]
5430417L22Rik	1.36248	0.791841	0.893992	1.2158	-0.185095	-2.05498	-1.43817	-0.300638	1.17736	0.237416	-1.70266	-0.291425	0.111885	1.92444	-0.262826	-0.832751	0.768538	2.31416	-0.57349	0.657084	1.72079	0.377376	1.48511																								ENSMUSG00000074918	RIKEN cDNA 5430417L22 gene [Source:MGI Symbol;Acc:MGI:1915354]
5430419D17Rik	-1.98865																																														ENSMUSG00000006204	RIKEN cDNA 5430419D17 gene [Source:MGI Symbol;Acc:MGI:1918645]
5430421N21Rik	-0.022306	-0.356149	1.21246	-0.884196	1.547	0.0654809	-0.567969	-0.0410067	-0.579876	0.339566	1.59332	0.460362	0.473712	-1.05515	0.0652863	-1.42147	0.538686	-0.341682	2.9418	-0.141956	-1.21815	-1.77506	-0.492435																								ENSMUSG00000067613	RIKEN cDNA 5430421N21 gene [Source:MGI Symbol;Acc:MGI:3690448]
5430425J12Rik	1.88353																																														ENSMUSG00000021566	RIKEN cDNA 5430425J12 gene [Source:MGI Symbol;Acc:MGI:1918640]
5430427M07Rik	0.137522																																														ENSMUSG00000085004	RIKEN cDNA 5430427M07 gene [Source:MGI Symbol;Acc:MGI:1918599]
5430427O19Rik	-1.42699																																														ENSMUSG00000025058	RIKEN cDNA 5430427O19 gene [Source:MGI Symbol;Acc:MGI:1918648]
5430435G22Rik	0.617803	0.157506	-0.617972	-1.53194	0.230101	-1.19755	-1.85414	-0.16176	0.682913	-0.956632	-1.33681	1.84639	-0.583726	-1.08976	-0.0417811	0.457904	0.178191	-2.32387	2.10671	-1.00581	-1.74031	-0.455188	0.783172																								ENSMUSG00000052688	RIKEN cDNA 5430435G22 gene [Source:MGI Symbol;Acc:MGI:2442295]
5530400C23Rik	0.487213																																														ENSMUSG00000055594	RIKEN cDNA 5530400C23 gene [Source:MGI Symbol;Acc:MGI:1918650]
5530401A14Rik	-1.06178																																														ENSMUSG00000020703	RIKEN cDNA 5530401A14 gene [Source:MGI Symbol;Acc:MGI:1918638]
5530401N12Rik	0.0506273																																														ENSMUSG00000087443	RIKEN cDNA 5530401N12 gene [Source:MGI Symbol;Acc:MGI:1918627]
5530601H04Rik	-0.946761																																														ENSMUSG00000087174	RIKEN cDNA 5530601H04 gene [Source:MGI Symbol;Acc:MGI:1918695]
5730405O15Rik	0.970121																																														ENSMUSG00000087424	RIKEN cDNA 5730405O15 gene [Source:MGI Symbol;Acc:MGI:1917739]
5730409E04Rik	-1.73703																																														ENSMUSG00000073755	RIKEN cDNA 5730409E04Rik gene [Source:MGI Symbol;Acc:MGI:3609248]
5730412P04Rik	1.37213																																														ENSMUSG00000087553	RIKEN cDNA 5730412P04 gene [Source:MGI Symbol;Acc:MGI:1917741]
5730416F02Rik	-0.082587																																														ENSMUSG00000081793	RIKEN cDNA 5730416F02 gene [Source:MGI Symbol;Acc:MGI:1917800]
5730435O14Rik	-1.61555																																														ENSMUSG00000091370	RIKEN cDNA 5730435O14 gene [Source:MGI Symbol;Acc:MGI:1917788]
5730437C11Rik	1.13804																																														ENSMUSG00000085121	RIKEN cDNA 5730437C11 gene [Source:MGI Symbol;Acc:MGI:1917808]
5730446D14Rik	-0.114965																																														ENSMUSG00000056445	RIKEN cDNA 5730446D14 gene [Source:MGI Symbol;Acc:MGI:1913890]
5730455P16Rik	-1.97413																																														ENSMUSG00000057181	RIKEN cDNA 5730455P16 gene [Source:MGI Symbol;Acc:MGI:1917841]
5730457N03Rik	-0.213086																																														ENSMUSG00000086126	RIKEN cDNA 5730457N03 gene [Source:MGI Symbol;Acc:MGI:1917843]
5730460C07Rik	0.121316																																														ENSMUSG00000062046	RIKEN cDNA 5730460C07 gene [Source:MGI Symbol;Acc:MGI:1917844]
5730507C01Rik	-0.194374																																														ENSMUSG00000073197	RIKEN cDNA 5730507C01 gene [Source:MGI Symbol;Acc:MGI:1917882]
5730508B09Rik	-2.46457																																														ENSMUSG00000050549	RIKEN cDNA 5730508B09 gene [Source:MGI Symbol;Acc:MGI:1917867]
5730559C18Rik	1.87693																																														ENSMUSG00000041605	RIKEN cDNA 5730559C18 gene [Source:MGI Symbol;Acc:MGI:1921579]
5730577I03Rik	1.60842																																														ENSMUSG00000062470	RIKEN cDNA 5730577I03 gene [Source:MGI Symbol;Acc:MGI:1913912]
5730588L14Rik	-0.802977																																														ENSMUSG00000086775	RIKEN cDNA 5730588L14 gene [Source:MGI Symbol;Acc:MGI:3045374]
5730596B20Rik	-0.209609																																														ENSMUSG00000056468	RIKEN cDNA 5730596B20 gene [Source:MGI Symbol;Acc:MGI:1924830]
5830403L16Rik	2.35332																																														ENSMUSG00000045968	RIKEN cDNA 5830403L16 gene [Source:MGI Symbol;Acc:MGI:1923273]
5830403M04Rik	1.36032																																														ENSMUSG00000086259	RIKEN cDNA 5830403M04 gene [Source:MGI Symbol;Acc:MGI:1923253]
5830411N06Rik	0.523993																																														ENSMUSG00000054672	RIKEN cDNA 5830411N06 gene [Source:MGI Symbol;Acc:MGI:2443685]
5830415F09Rik	0.237539																																														ENSMUSG00000028331	RIKEN cDNA 5830415F09 gene [Source:MGI Symbol;Acc:MGI:1922003]
5830417I10Rik	2.24415	0.491414	0.211021	1.35528	-1.25975	0.632892	-2.40752	1.90304	-1.27994	1.74554	0.755776	0.643181	0.860421	1.77209	0.541514	2.10323	0.167955	2.18092	-0.686877	2.00677	2.12053	0.186234	-2.5605																								ENSMUSG00000078684	RIKEN cDNA 5830417I10 gene [Source:MGI Symbol;Acc:MGI:1923272]
5830418K08Rik	-1.21254																																														ENSMUSG00000046111	RIKEN cDNA 5830418K08 gene [Source:MGI Symbol;Acc:MGI:2442521]
5830418P13Rik	-1.48903																																														ENSMUSG00000086236	RIKEN cDNA 5830418P13 gene [Source:MGI Symbol;Acc:MGI:3604110]
5830428H23Rik	1.61453	1.96197	1.2956	-0.510514	-0.563472	0.994231	-0.325879	-0.356229	0.649806	-2.03651	-1.32232	-0.92044	1.30784	1.21525	-0.634439	1.5773	-0.575468	-0.892882	-1.18176	-1.51739	-1.40969	0.637392	-0.610914																								ENSMUSG00000074733	RIKEN cDNA 5830428H23 gene [Source:MGI Symbol;Acc:MGI:1926073]
5830444B04Rik	1.27824																																														ENSMUSG00000084803	RIKEN cDNA 5830444B04 gene [Source:MGI Symbol;Acc:MGI:3603170]
5830473C10Rik	-0.908934																																														ENSMUSG00000070690	RIKEN cDNA 5830473C10 gene [Source:MGI Symbol;Acc:MGI:1923342]
5930403N24Rik	0.413565																																														ENSMUSG00000046463	RIKEN cDNA 5930403N24 gene [Source:MGI Symbol;Acc:MGI:2444171]
5930412G12Rik	-0.808406																																														ENSMUSG00000072591	RIKEN cDNA 5930412G12 gene [Source:MGI Symbol;Acc:MGI:2442398]
5930422O12Rik	-0.856781																																														ENSMUSG00000048544	RIKEN cDNA 5930422O12 gene [Source:MGI Symbol;Acc:MGI:2442538]
6030408B16Rik	0.0269147																																														ENSMUSG00000075408	RIKEN cDNA 6030408B16 gene [Source:MGI Symbol;Acc:MGI:1924967]
6030419C18Rik	0.558845																																														ENSMUSG00000066607	RIKEN cDNA 6030419C18 gene [Source:MGI Symbol;Acc:MGI:2442108]
6030445D17Rik	-0.40354																																														ENSMUSG00000066178	RIKEN cDNA 6030445D17 gene [Source:MGI Symbol;Acc:MGI:2443447]
6030452D12Rik	2.70094																																														ENSMUSG00000054069	RIKEN cDNA 6030452D12 gene [Source:MGI Symbol;Acc:MGI:3045356]
6030455H03Rik	-0.301968																																														ENSMUSG00000086591	RIKEN cDNA 6030455H03 gene [Source:MGI Symbol;Acc:MGI:1924973]
6030458C11Rik	-0.921956	0.247025	1.0113	0.233855	0.23404	0.678944	0.105585	-1.66337	0.905194	-0.322707	-0.78925	0.521839	0.88599	-0.36474	0.225655	-0.175019	0.284619	0.424574	1.97492	1.19485	-0.421554	-0.254944	0.65316																								ENSMUSG00000022195	RIKEN cDNA 6030458C11 gene [Source:MGI Symbol;Acc:MGI:1925127]
6030468B19Rik	1.19137																																														ENSMUSG00000025573	RIKEN cDNA 6030468B19 gene [Source:MGI Symbol;Acc:MGI:1924977]
6030471H07Rik	-2.7623																																														ENSMUSG00000085217	RIKEN cDNA 6030471H07 gene [Source:MGI Symbol;Acc:MGI:1925488]
6030498E09Rik	0.390346																																														ENSMUSG00000051361	RIKEN cDNA 6030498E09 gene [Source:MGI Symbol;Acc:MGI:1925133]
6330403A02Rik	2.0006																																														ENSMUSG00000053963	RIKEN cDNA 6330403A02 gene [Source:MGI Symbol;Acc:MGI:2138735]
6330403K07Rik	-1.28461	-1.6969	-2.8391	0.186718	-0.404841	-0.547399	-3.01248	-1.86652	-2.1925	-0.704622	-1.25873	-1.21584	-0.0961264	-0.245783	-1.21749	0.194341	-1.19276	-0.666103	-2.4733	1.62884	1.28164	-0.430213	0.177799																								ENSMUSG00000018451	RIKEN cDNA 6330403K07 gene [Source:MGI Symbol;Acc:MGI:1918001]
6330403L08Rik	0.0147014																																														ENSMUSG00000075585	RIKEN cDNA 6330403L08 gene [Source:MGI Symbol;Acc:MGI:1917994]
6330408A02Rik	0.0740694	1.82318	-1.51579	0.167416	-0.75179	-0.856428	-2.27124	1.92399	0.0239336	-0.711356	-1.0981	1.15683	-0.058834	-1.25559	0.922349	0.118842	-0.135241	0.921549	2.60514	1.15057	0.142894	-0.418363	0.580564																								ENSMUSG00000070814	RIKEN cDNA 6330408A02 gene [Source:MGI Symbol;Acc:MGI:2447816]
6330409D20Rik	0.716356																																														ENSMUSG00000009551	RIKEN cDNA 6330409D20 gene [Source:MGI Symbol;Acc:MGI:1917980]
6330416G13Rik	-1.97738	-1.06146	-0.323003	-0.395034	0.135588	-1.11433	-0.320901	-0.0427099	-1.14791	-0.391471	0.125829	0.148287	-0.0269133	-0.837903	-1.46162	-1.16196	-0.965556	-0.50274	-2.5564	-1.20161	-1.68251	0.801517	-1.48797																								ENSMUSG00000045917	RIKEN cDNA 6330416G13 gene [Source:MGI Symbol;Acc:MGI:1913920]
6330418K02Rik	-0.699762																																														ENSMUSG00000085227	RIKEN cDNA 6330418K02 gene [Source:MGI Symbol;Acc:MGI:3697416]
6330444E15Rik	-0.414465																																														ENSMUSG00000051976	RIKEN cDNA 6330444E15 gene [Source:MGI Symbol;Acc:MGI:3045241]
6330549D23Rik	1.20411																																														ENSMUSG00000045327	RIKEN cDNA 6330549D23 gene [Source:MGI Symbol;Acc:MGI:2442586]
6430503K07Rik	0.189434																																														ENSMUSG00000053545	RIKEN cDNA 6430503K07 gene [Source:MGI Symbol;Acc:MGI:1925318]
6430531B16Rik	-0.373981																																														ENSMUSG00000073795	RIKEN cDNA 6430531B16 gene [Source:MGI Symbol;Acc:MGI:2685939]
6430548M08Rik	0.367868	-0.391199	-0.658583	0.672358	-0.179446	0.630297	-1.48631	1.24589	0.0658765	0.961315	-0.0761331	0.419165	0.271161	0.204254	-0.429128	0.659004	0.0272585	2.29951	-2.64984	1.4534	1.001	-0.335354	-1.07288																								ENSMUSG00000031824	RIKEN cDNA 6430548M08 gene [Source:MGI Symbol;Acc:MGI:2443793]
6430550D23Rik	-1.65646																																														ENSMUSG00000074646	RIKEN cDNA 6430550D23 gene [Source:MGI Symbol;Acc:MGI:2443361]
6430571L13Rik	-2.23404																																														ENSMUSG00000037977	RIKEN cDNA 6430571L13 gene [Source:MGI Symbol;Acc:MGI:2445137]
6430573F11Rik	-1.31071																																														ENSMUSG00000039620	RIKEN cDNA 6430573F11 gene [Source:MGI Symbol;Acc:MGI:2442328]
6430628N08Rik	0.0902415																																														ENSMUSG00000034185	RIKEN cDNA 6430628N08 gene [Source:MGI Symbol;Acc:MGI:1923487]
6430710C18Rik	-0.776475																																														ENSMUSG00000085427	RIKEN cDNA 6430710C18 gene [Source:MGI Symbol;Acc:MGI:1923468]
6530401F13Rik	2.05286																																														ENSMUSG00000091947	RIKEN cDNA 6530401F13 gene [Source:MGI Symbol;Acc:MGI:1923491]
6530402F18Rik	-0.438645																																														ENSMUSG00000079499	RIKEN cDNA 6530402F18 gene [Source:MGI Symbol;Acc:MGI:1923470]
6530409C15Rik	1.39328																																														ENSMUSG00000043340	RIKEN cDNA 6530409C15 gene [Source:MGI Symbol;Acc:MGI:1923474]
6720401G13Rik	-0.392782																																														ENSMUSG00000085396	RIKEN cDNA 6720401G13 gene [Source:MGI Symbol;Acc:MGI:2147989]
6720416L17Rik	0.600196																																														ENSMUSG00000075277	RIKEN cDNA 6720416L17 gene [Source:MGI Symbol;Acc:MGI:3026978]
[truncated: 26,885 more rows]

## Sheet: meta-analysis p_Values
	MoEx_CerCx_pVal	430AV2_CerCx_3h_pVal	430AV2_CerCx_6h_pVal	430AV2_CerCx_9h_pVal	430AV2_CerCx_12h_pVal	430AV2_HypoT_3h_pVal	430AV2_HypoT_6h_pVal	430AV2_HypoT_9h_pVal	430AV2_HypoT_12h_pVal	430AV2_ForeNonOlig_pVal	430AV2_ForeOlig_pVal	430AV2_Hipp_pVal	430AV2_Astro_pVal	430AV2_NonAstro_pVal	430AV2_WB_AK_pVal	430AV2_WB_B6_pVal	430AV2_WB_D2_pVal	430AV2_ZT12_AK_pVal	430AV2_ZT12_B6_pVal	430AV2_ZT12_D2_pVal	430AV2_ZT6_AK_pVal	430AV2_ZT6_B6_pVal	430AV2_ZT6_D2_pVal	Ensembl Gene ID	Description
[truncated: 28,219 more rows]

[truncated: 3 more sheets: All Calc.s (SE, Enrich, Var g), Meta-analysis weighted results, Key for Headings]
