# Supplementary material for: Molecular correlates of sleep deprivation in the mouse brain identified by meta-analysis of microarray data
Source: Neurobiol Sleep Circadian Rhythms. 2026 Jun 23;21:100149. doi: 10.1016/j.nbscr.2026.100149 (PMC13382439; doi:10.1016/j.nbscr.2026.100149)
Supplement: Multimedia component 8 [file mmc8.xlsx]

## Sheet: README
The following eight sheets are gene lists for the eight intervals which showed significant enrichment. Columns 1-3 correspond the chromosome, start, and stop position for each SNP that formed the midpoint of an intersecting interval. Column 4 is the name of the gene identified in the meta-analysis that intersects with the interval extending from this SNP.

## Sheet: Insomnia_Saxena_Up_50kb
chr17	43299251	43299252	FMNL1
chr17	43225841	43225842	HEXIM1
chr1	201951775	201951776	RNPEP
chr3	49158256	49158257	USP19

## Sheet: Insomnia_Saxena_Down_1Mb
chr16	5121843	5121844	ALG1
chr6	36839619	36839620	C6orf89
chr15	68522066	68522067	CLN6
chr3	47620355	47620356	CSPG5
chr11	47236004	47236005	DDB2
chr17	42148040	42148041	G6PC3
chr7	916190	916191	GET4
chr1	2461702	2461703	HES5
chr3	49466757	49466758	NICN1
chr17	29624257	29624258	OMG
chr1	151319332	151319333	RFX5
chr6	37321758	37321759	RNF8
chr19	36486089	36486090	SDHAF1
chr3	50242703	50242704	SLC38A3
chr2	190445512	190445513	SLC40A1
chr3	49449855	49449856	TCTA
chr3	49044823	49044824	WDR6

## Sheet: Long_Duration_Up_500kb
chr3	186288508	186288509	DNAJB11
chr1	8086369	8086370	ERRFI1
chr3	185826878	185826879	ETV5
chr17	43299251	43299252	FMNL1
chr17	43225841	43225842	HEXIM1
chr11	122932844	122932845	HSPA8

## Sheet: Long_Duration_Up_1Mb
chr3	186288508	186288509	DNAJB11
chr1	8086369	8086370	ERRFI1
chr3	185826878	185826879	ETV5
chr17	43299251	43299252	FMNL1
chr17	43225841	43225842	HEXIM1
chr11	122932844	122932845	HSPA8

## Sheet: Long_Duration_Up_2Mb
chr3	187452695	187452696	BCL6
chr3	186288508	186288509	DNAJB11
chr1	8086369	8086370	ERRFI1
chr3	185826878	185826879	ETV5
chr17	43299251	43299252	FMNL1
chr17	43225841	43225842	HEXIM1
chr11	122932844	122932845	HSPA8
chr2	112656183	112656184	MERTK
chr11	75273297	75273298	SERPINH1
chr1	6526233	6526234	TNFRSF25

## Sheet: Short_Duration_Up_2Mb
chr22	39916563	39916564	ATF4
chr11	27681205	27681206	BDNF
chr1	68150883	68150884	GADD45A
chr16	56966053	56966054	HERPUD1
chr6	31783319	31783320	HSPA1A
chr6	31795514	31795515	HSPA1B
chr7	112063228	112063229	IFRD1
chr3	51422721	51422722	MANF
chr2	112656183	112656184	MERTK
chr1	201951775	201951776	RNPEP
chr1	35658746	35658747	SFPQ
chr5	133707259	133707260	UBE2B
chr3	49158256	49158257	USP19
chr1	203764750	203764751	ZBED6
chr1	203764750	203764751	ZC3H11A
chr1	35525386	35525387	ZMYM1

## Sheet: SleepDuration_Down_1MB
chr17	46047893	46047894	CDK5RAP3
chr6	43021589	43021590	CUL7
chr11	47236004	47236005	DDB2
chr17	7608519	7608520	EFNB3
chr15	48937906	48937907	FBN1
chr6	30710464	30710465	FLOT1
chr14	65453612	65453613	FNTB
chr7	916190	916191	GET4
chr9	37422692	37422693	GRHPR
chr19	10613447	10613448	KEAP1
chr11	119187840	119187841	MCAM
chr6	29624868	29624869	MOG
chr17	7486964	7486965	MPDU1
chr6	43027172	43027173	MRPL2
chr9	140196723	140196724	NRARP
chr3	135969181	135969182	PCCB
chr17	46018936	46018937	PNPO
chr17	8198718	8198719	SLC25A35
chr14	78082980	78082981	SPTLC2
chr6	33281855	33281856	TAPBP
chr19	10946888	10946889	TMED1
chr9	140100100	140100101	TMEM203
chr6	44094650	44094651	TMEM63B
chr11	119234918	119234919	USP2
chr11	118938528	118938529	VPS11
chr6	33285521	33285522	ZBTB22

## Sheet: SleepDuration_Down_2Mb
chr6	31670735	31670736	ABHD16A
chr7	134671258	134671259	AGBL3
chr16	5121843	5121844	ALG1
chr14	77279225	77279226	ANGEL1
chr17	46047893	46047894	CDK5RAP3
chr6	43021589	43021590	CUL7
chr11	47236004	47236005	DDB2
chr17	7608519	7608520	EFNB3
chr15	48937906	48937907	FBN1
chr6	30710464	30710465	FLOT1
chr14	65453612	65453613	FNTB
chr17	42148040	42148041	G6PC3
chr7	916190	916191	GET4
chr9	37422692	37422693	GRHPR
chr19	10613447	10613448	KEAP1
chr19	11200138	11200139	LDLR
chr11	119187840	119187841	MCAM
chr6	29624868	29624869	MOG
chr17	7486964	7486965	MPDU1
chr6	43027172	43027173	MRPL2
chr6	31926748	31926749	NELFE
chr9	140196723	140196724	NRARP
chr3	135969181	135969182	PCCB
chr16	57318584	57318585	PLLP
chr17	46018936	46018937	PNPO
chr6	88299705	88299706	RARS2
chr9	36036909	36036910	RECK
chr11	62783313	62783314	SLC22A8
chr17	8198718	8198719	SLC25A35
chr6	44225025	44225026	SLC35B2
chr14	78082980	78082981	SPTLC2
chr6	33281855	33281856	TAPBP
chr5	175395318	175395319	THOC3
chr19	10946888	10946889	TMED1
chr9	140100100	140100101	TMEM203
chr6	44094650	44094651	TMEM63B
chr11	119234918	119234919	USP2
chr11	118938528	118938529	VPS11
chr6	33285521	33285522	ZBTB22
chr1	33722092	33722093	ZNF362
chr10	126630691	126630692	ZRANB1
