# Supplementary material for: Molecular correlates of sleep deprivation in the mouse brain identified by meta-analysis of microarray data
Source: Neurobiol Sleep Circadian Rhythms. 2026 Jun 23;21:100149. doi: 10.1016/j.nbscr.2026.100149 (PMC13382439; doi:10.1016/j.nbscr.2026.100149)
Supplement: Multimedia component 9 [file mmc9.xlsx]

## Sheet: Data Set S9. Short_D
Analysis Type:	PANTHER Overrepresentation Test (Released 20230705)
Annotation Version and Release Date:	GO Ontology database DOI: 10.5281/zenodo.7942786 Released 2023-01-05
Analyzed List:	Short_Duration_Up_2Mb (Homo sapiens)
Reference List:	Homo sapiens (all genes in database)
Test Type:	FISHER
Correction:	FDR
GO biological process complete	Homo sapiens - REFLIST (20592)	upload_1 (16)	upload_1 (expected)	upload_1 (over/under)	upload_1 (fold Enrichment)	upload_1 (raw P-value)	upload_1 (FDR)
heat acclimation (GO:0010286)	5	2	0	+	> 100	1.18E-05	2.30E-02
positive regulation of nucleotide-binding oligomerization domain containing 2 signaling pathway (GO:0070434)	5	2	0	+	> 100	1.18E-05	2.04E-02
cellular heat acclimation (GO:0070370)	5	2	0	+	> 100	1.18E-05	1.84E-02
positive regulation of nucleotide-binding oligomerization domain containing signaling pathway (GO:0070426)	6	2	0	+	> 100	1.58E-05	2.04E-02
positive regulation of microtubule nucleation (GO:0090063)	8	2	0.01	+	> 100	2.53E-05	2.62E-02
regulation of nucleotide-binding oligomerization domain containing 2 signaling pathway (GO:0070432)	9	2	0.01	+	> 100	3.10E-05	2.53E-02
regulation of microtubule nucleation (GO:0010968)	11	2	0.01	+	> 100	4.39E-05	2.96E-02
positive regulation of tumor necrosis factor-mediated signaling pathway (GO:1903265)	12	2	0.01	+	> 100	5.11E-05	2.94E-02
negative regulation of inclusion body assembly (GO:0090084)	12	2	0.01	+	> 100	5.11E-05	2.84E-02
regulation of nucleotide-binding oligomerization domain containing signaling pathway (GO:0070424)	14	2	0.01	+	> 100	6.74E-05	3.38E-02
regulation of inclusion body assembly (GO:0090083)	19	2	0.01	+	> 100	1.18E-04	4.94E-02
regulation of response to endoplasmic reticulum stress (GO:1905897)	84	4	0.07	+	61.29	5.43E-07	2.81E-03
cellular response to unfolded protein (GO:0034620)	69	3	0.05	+	55.96	2.22E-05	2.65E-02
cellular response to topologically incorrect protein (GO:0035967)	89	3	0.07	+	43.38	4.62E-05	2.99E-02
response to unfolded protein (GO:0006986)	119	4	0.09	+	43.26	2.08E-06	8.08E-03
positive regulation of proteasomal ubiquitin-dependent protein catabolic process (GO:0032436)	94	3	0.07	+	41.07	5.41E-05	2.80E-02
response to topologically incorrect protein (GO:0035966)	141	4	0.11	+	36.51	4.01E-06	1.24E-02
positive regulation of ubiquitin-dependent protein catabolic process (GO:2000060)	111	3	0.09	+	34.78	8.76E-05	4.25E-02
positive regulation of proteasomal protein catabolic process (GO:1901800)	119	3	0.09	+	32.45	1.07E-04	4.75E-02
regulation of proteasomal protein catabolic process (GO:0061136)	195	4	0.15	+	26.4	1.40E-05	1.98E-02
protein stabilization (GO:0050821)	223	4	0.17	+	23.09	2.35E-05	2.61E-02
negative regulation of apoptotic signaling pathway (GO:2001234)	229	4	0.18	+	22.48	2.60E-05	2.38E-02
regulation of proteolysis involved in protein catabolic process (GO:1903050)	232	4	0.18	+	22.19	2.74E-05	2.36E-02
regulation of apoptotic signaling pathway (GO:2001233)	375	5	0.29	+	17.16	7.67E-06	1.99E-02
regulation of protein stability (GO:0031647)	334	4	0.26	+	15.41	1.11E-04	4.78E-02
regulation of cellular response to stress (GO:0080135)	642	5	0.5	+	10.02	9.84E-05	4.63E-02
negative regulation of apoptotic process (GO:0043066)	888	6	0.69	+	8.7	3.61E-05	2.80E-02
negative regulation of developmental process (GO:0051093)	915	6	0.71	+	8.44	4.27E-05	3.16E-02
negative regulation of programmed cell death (GO:0043069)	916	6	0.71	+	8.43	4.29E-05	3.03E-02
regulation of apoptotic process (GO:0042981)	1467	9	1.14	+	7.9	3.49E-07	5.42E-03
regulation of programmed cell death (GO:0043067)	1517	9	1.18	+	7.64	4.64E-07	3.60E-03
cellular response to stress (GO:0033554)	1600	8	1.24	+	6.44	9.84E-06	2.18E-02
regulation of response to stress (GO:0080134)	1417	7	1.1	+	6.36	4.87E-05	2.91E-02
regulation of developmental process (GO:0050793)	2456	9	1.91	+	4.72	2.57E-05	2.49E-02
regulation of biological quality (GO:0065008)	2928	9	2.28	+	3.96	1.06E-04	4.83E-02
response to stress (GO:0006950)	3419	10	2.66	+	3.76	4.85E-05	3.01E-02
negative regulation of cellular process (GO:0048523)	4692	11	3.65	+	3.02	1.18E-04	4.82E-02
negative regulation of biological process (GO:0048519)	5307	12	4.12	+	2.91	5.34E-05	2.86E-02
