# Supplementary material for: Molecular correlates of sleep deprivation in the mouse brain identified by meta-analysis of microarray data
Source: Neurobiol Sleep Circadian Rhythms. 2026 Jun 23;21:100149. doi: 10.1016/j.nbscr.2026.100149 (PMC13382439; doi:10.1016/j.nbscr.2026.100149)
Supplement: Multimedia component 10 [file mmc10.xlsx]

## Sheet: BL_sleep_proportion
Figure 7A
Baseline Sleep (proportion of Hour) - Males and Females Together
Omnibus split-plot ANOVA
Genotype: F(1,34)=0.8321019 p=3.680884e-01
ZT: Huynh-Feldt F(23,782)=207.8642650 p=7.578434e-103
Genotype: ZT: Huynh-Feldt F(23,782)=4.1760650 p=1.673567e-04
Post-Hoc t-tests
ZT	group1	group2	n1	n2	t-statistic	df	p	p.adjusted
0	C57	Dexras1KO	18	18	-1.46722	34	0.152	0.364364
1	C57	Dexras1KO	18	18	-3.02281	34	0.00474	0.02844
2	C57	Dexras1KO	18	18	-1.02176	34	0.314	0.443294
3	C57	Dexras1KO	18	18	-0.973017	34	0.337	0.449333
4	C57	Dexras1KO	18	18	-3.57932	34	0.00106	0.01232
5	C57	Dexras1KO	18	18	-1.99126	34	0.0545	0.186857
6	C57	Dexras1KO	18	18	-2.32237	34	0.0263	0.12624
7	C57	Dexras1KO	18	18	0.205867	34	0.838	0.958857
8	C57	Dexras1KO	18	18	-1.11375	34	0.273	0.429
9	C57	Dexras1KO	18	18	-0.549459	34	0.586	0.740211
10	C57	Dexras1KO	18	18	-0.0420893	34	0.967	0.989
11	C57	Dexras1KO	18	18	1.411	34	0.167	0.364364
12	C57	Dexras1KO	18	18	1.10888	34	0.275	0.429
13	C57	Dexras1KO	18	18	1.08384	34	0.286	0.429
14	C57	Dexras1KO	18	18	0.106816	34	0.916	0.989
15	C57	Dexras1KO	18	18	-1.11823	34	0.271	0.429
16	C57	Dexras1KO	18	18	-2.22392	34	0.0329	0.1316
17	C57	Dexras1KO	18	18	-1.71187	34	0.096	0.288
18	C57	Dexras1KO	18	18	-1.60767	34	0.117	0.312
19	C57	Dexras1KO	18	18	0.204353	34	0.839	0.958857
20	C57	Dexras1KO	18	18	5.12	34	1.2e-05	0.000288
21	C57	Dexras1KO	18	18	3.44293	34	0.00154	0.01232
22	C57	Dexras1KO	18	18	0.0133396	34	0.989	0.989
23	C57	Dexras1KO	18	18	-1.11904	34	0.271	0.429

## Sheet: BL_Number_Bouts
Figure 7B
Baseline Sleep Number of Bouts - Males and Females Together
Omnibus split-plot ANOVA
Genotype: F(1,34)=1.518859 p=2.262469e-01
ZT: Huynh-Feldt F(23,782)=19.386321 p=2.801730e-13
Genotype: ZT: Huynh-Feldt F(23,782)=2.760036 p=2.733493e-02
Post-Hoc t-tests
ZT	group1	group2	n1	n2	t-statistic	df	p	p.adj
0	C57	Dexras1KO	18	18	-0.388098	34	0.7	0.8
1	C57	Dexras1KO	18	18	1.875	34	0.0694	0.2944
2	C57	Dexras1KO	18	18	-0.502881	34	0.618	0.780632
3	C57	Dexras1KO	18	18	0	34	1	1
4	C57	Dexras1KO	18	18	1.59833	34	0.119	0.316
5	C57	Dexras1KO	18	18	-0.555486	34	0.582	0.776
6	C57	Dexras1KO	18	18	0.888296	34	0.381	0.5715
7	C57	Dexras1KO	18	18	-0.455126	34	0.652	0.7824
8	C57	Dexras1KO	18	18	1.44499	34	0.158	0.316
9	C57	Dexras1KO	18	18	-0.922098	34	0.363	0.5715
10	C57	Dexras1KO	18	18	-0.923175	34	0.362	0.5715
11	C57	Dexras1KO	18	18	-3.17908	34	0.00314	0.05724
12	C57	Dexras1KO	18	18	1.49391	34	0.144	0.316
13	C57	Dexras1KO	18	18	0.240892	34	0.811	0.865043
14	C57	Dexras1KO	18	18	-0.971713	34	0.338	0.5715
15	C57	Dexras1KO	18	18	-1.51039	34	0.14	0.316
16	C57	Dexras1KO	18	18	-1.84599	34	0.0736	0.2944
17	C57	Dexras1KO	18	18	-2.28165	34	0.0289	0.2312
18	C57	Dexras1KO	18	18	-2.00453	34	0.053	0.2944
19	C57	Dexras1KO	18	18	-1.47861	34	0.148	0.316
20	C57	Dexras1KO	18	18	-0.217047	34	0.829	0.865043
21	C57	Dexras1KO	18	18	-0.819171	34	0.418	0.590118
22	C57	Dexras1KO	18	18	-1.75536	34	0.0882	0.3024
23	C57	Dexras1KO	18	18	-3.02023	34	0.00477	0.05724

## Sheet: BL_Length_Bouts
Figure 7C
Baseline Average Length of Sleep Bouts/hour - Males and Females Together
Omnibus split-plot ANOVA
Genotype: F(1,34)=0.2185884 p=6.431004e-01
ZT: Huynh-Feldt F(23,782)=121.5667760 p=1.825097e-104
Genotype: ZT: Huynh-Feldt F(23,782)=2.5511795 p=5.815025e-03
Post-Hoc t-tests
start_hour	group1	group2	n1	n2	t-statistic	df	p	p.adj
0	C57	Dexras1KO	18	18	-1.69988	34	0.0983	0.2949
1	C57	Dexras1KO	18	18	-2.80425	34	0.00828	0.04968
2	C57	Dexras1KO	18	18	1.50678	34	0.141	0.376
3	C57	Dexras1KO	18	18	1.04975	34	0.301	0.516
4	C57	Dexras1KO	18	18	-0.730351	34	0.47	0.651789
5	C57	Dexras1KO	18	18	0.483899	34	0.632	0.722286
6	C57	Dexras1KO	18	18	-0.655823	34	0.516	0.651789
7	C57	Dexras1KO	18	18	0.610248	34	0.546	0.6552
8	C57	Dexras1KO	18	18	-1.08736	34	0.285	0.516
9	C57	Dexras1KO	18	18	0.882693	34	0.384	0.6144
10	C57	Dexras1KO	18	18	0.372941	34	0.712	0.776727
11	C57	Dexras1KO	18	18	2.05814	34	0.0473	0.2172
12	C57	Dexras1KO	18	18	-0.208169	34	0.836	0.872348
13	C57	Dexras1KO	18	18	1.99324	34	0.0543	0.2172
14	C57	Dexras1KO	18	18	1.13809	34	0.263	0.516
15	C57	Dexras1KO	18	18	-1.28736	34	0.207	0.48
16	C57	Dexras1KO	18	18	-2.91379	34	0.00627	0.04968
17	C57	Dexras1KO	18	18	-1.24887	34	0.22	0.48
18	C57	Dexras1KO	18	18	-0.14416	34	0.886	0.886
19	C57	Dexras1KO	18	18	1.76168	34	0.0871	0.2949
20	C57	Dexras1KO	18	18	3.41405	34	0.00167	0.04008
21	C57	Dexras1KO	18	18	2.84411	34	0.00749	0.04968
22	C57	Dexras1KO	18	18	0.714007	34	0.48	0.651789
23	C57	Dexras1KO	18	18	-0.689872	34	0.495	0.651789

## Sheet: DEP_sleep_proportion_male
Figure 8A
Deprivation sleep (proportion of hour) - Males
Omnibus split-plot ANOVA
Genotype: F(1,16)=0.2661833 p=6.129595e-01
Time After Deprivation: Huynh-Feldt F(3,48)=63.2460180 p=2.578741e-11
Genotype: Time after Deprivation: Huynh-Feldt F(3,48)=1.9635718 p=1.597364e-01

## Sheet: DEP_Number_Bouts_male
Figure 8B
Deprivation Number of Sleep Bouts - Males
Omnibus split-plot ANOVA
Genotype: F(1,16)=0.3296165 p=0.573868380
Time After Deprivation: F(3,48)=6.3540204 p=0.001025393
Genotype: Time after Deprivation: F(3,48)=2.2068521 p=0.099388163
Post-Hoc t-tests
start_pivot_hour	group1	group2	n1	n2	t-statistic	df	p	p.adj
18-24	C57	Dexras1KO	9	9	-0.132698	16	0.896	0.896
0-6	C57	Dexras1KO	9	9	3.09393	16	0.00697	0.02788
6-12	C57	Dexras1KO	9	9	-0.444472	16	0.663	0.884
12-18	C57	Dexras1KO	9	9	-0.628415	16	0.539	0.884

## Sheet: DEP_Length_Bouts_male
Figure 8C
Deprivation Average Length of Sleep Bouts/hour - Males
Omnibus split-plot ANOVA
Genotype: F(1,16)=1.262484 p=0.2777579325
Time After Deprivation: F(3,48)=7.218782 p=0.0004289748
Genotype: Time after Deprivation: F(3,48)=4.372361 p=0.0084312326
Post-Hoc t-tests
start_pivot_hour	group1	group2	n1	n2	t-statistic	df	p	p.adj
18-24	C57	Dexras1KO	9	9	-0.453694	16	0.656	0.656
0-6	C57	Dexras1KO	9	9	-3.06314	16	0.00743	0.02972
6-12	C57	Dexras1KO	9	9	-0.548385	16	0.591	0.656
12-18	C57	Dexras1KO	9	9	1.53993	16	0.143	0.286

## Sheet: DEP_sleep_proportion_female
Figure 8D
Deprivation sleep (proportion of hour) - Females
Omnibus split-plot ANOVA
Genotype: F(1,16)=0.003948599 p=9.506739e-01
Time After Deprivation: Huynh-Feldt F(3,48)=25.670053489 p=5.097192e-05
Genotype: Time after Deprivation: Huynh-Feldt F(3,48)=0.034637099 p=8.805593e-01

## Sheet: DEP_Number_Bouts_female
Figure 8E
Deprivation Number of Sleep Bouts - Females
Omnibus split-plot ANOVA
Genotype: F(1,16)=1.0500273 p=3.207448e-01
Time After Deprivation: Huynh-Feldt F(3,48)=13.3720707 p=6.966122e-05
Genotype: Time after Deprivation: Huynh-Feldt F(3,48)=0.3738751 p=6.867229e-01

## Sheet: DEP_Length_Bouts_female
Figure 8F
Deprivation Average Length of Sleep Bouts/hour - Females
Omnibus split-plot ANOVA
Genotype: F(1,16)=0.003758963 p=9.518714e-01
Time After Deprivation: F(3,48)=13.989304827 p=1.109113e-06
Genotype: Time after Deprivation: F(3,48)=0.650723368 p=5.863838e-01

## Sheet: BL_sleep_proportion_male
Supplementary Figure 1A
Baseline Sleep (proportion of Hour) - Males
Omnibus split-plot ANOVA
Genotype: F(1,16)=0.2968515 p=5.933767e-01
ZT: F(23,368)=106.7704753 p=2.379885e-147
Genotype: ZT: F(23,368)=1.6694927 p=2.843513e-02
Post-Hoc t-tests
ZT	group1	group2	n1	n2	t-statistic	df	p	p.adj
0	C57	Dexras1KO	9	9	-0.887592	16	0.388	0.776
1	C57	Dexras1KO	9	9	-2.30359	16	0.035	0.17184
2	C57	Dexras1KO	9	9	0.108916	16	0.915	0.954783
3	C57	Dexras1KO	9	9	-1.2533	16	0.228	0.608
4	C57	Dexras1KO	9	9	-2.83936	16	0.0118	0.1696
5	C57	Dexras1KO	9	9	-0.704589	16	0.491	0.7856
6	C57	Dexras1KO	9	9	-2.55432	16	0.0212	0.1696
7	C57	Dexras1KO	9	9	-0.787215	16	0.443	0.7856
8	C57	Dexras1KO	9	9	-1.28056	16	0.219	0.608
9	C57	Dexras1KO	9	9	-0.0394815	16	0.969	0.969
10	C57	Dexras1KO	9	9	-0.252121	16	0.804	0.934857
11	C57	Dexras1KO	9	9	0.111695	16	0.912	0.954783
12	C57	Dexras1KO	9	9	1.98826	16	0.0642	0.220114
13	C57	Dexras1KO	9	9	2.66509	16	0.0169	0.1696
14	C57	Dexras1KO	9	9	0.334791	16	0.742	0.934857
15	C57	Dexras1KO	9	9	-0.71035	16	0.488	0.7856
16	C57	Dexras1KO	9	9	-2.09066	16	0.0529	0.2116
17	C57	Dexras1KO	9	9	-0.293475	16	0.773	0.934857
18	C57	Dexras1KO	9	9	-0.643516	16	0.529	0.7935
19	C57	Dexras1KO	9	9	0.364303	16	0.72	0.934857
20	C57	Dexras1KO	9	9	2.29212	16	0.0358	0.17184
21	C57	Dexras1KO	9	9	1.01424	16	0.326	0.711273
22	C57	Dexras1KO	9	9	-1.15261	16	0.266	0.6384
23	C57	Dexras1KO	9	9	-0.234582	16	0.818	0.934857

[truncated: 11 more sheets: BL_Number_Bouts_male, BL_Length_Bouts_male, BL_sleep_proportion_female, BL_Number_Bouts_female, BL_Length_Bouts_female, DEP_sleep_proportion, DEP_Number_Bouts, DEP_Length_Bouts, BL_Activity, BL_Activity_male, BL_Activity_female]
